# Supplementary material for: The Complete Mitochondrial Genome of an 11,450-year-old Aurochsen (Bos primigenius) from Central Italy
Source: BMC Evol Biol. 2011 Jan 31;11:32. doi: 10.1186/1471-2148-11-32 (PMC3039592; doi:10.1186/1471-2148-11-32)
Supplement: Additional File 1 — Table S1. 454 sequencing results: variants in the reads mapped on bovine mitochondrial genome. [file 1471-2148-11-32-S1.XLS]

## Sheet: Foglio1
#Pos	Base	A_tot	C_tot	G_tot	T_tot	-_tot	Tot
1	A	513	0	1	0	1	515
2	C	0	514	0	1	0	515
3	T	0	1	0	513	0	514
4	A	512	0	1	1	0	514
5	A	511	0	2	0	1	514
6	T	0	0	0	515	0	515
7	G	0	0	515	0	0	515
8	G	0	0	515	0	0	515
9	C	0	515	0	0	0	515
10	T	0	0	0	514	0	514
11	A	512	0	2	0	0	514
12	A	512	0	1	0	1	514
13	T	0	1	0	512	0	513
14	C	0	511	0	0	2	513
15	A	513	0	0	0	0	513
16	G	0	0	513	0	0	513
17	C	0	513	0	0	0	513
18	C	0	513	0	0	0	513
19	C	0	512	0	1	0	513
20	A	511	0	1	1	0	513
21	T	0	1	0	512	0	513
22	G	1	0	512	0	0	513
23	C	0	513	0	0	0	513
24	T	0	0	0	513	0	513
25	C	0	513	0	0	0	513
26	A	511	1	1	0	0	513
27	C	0	513	0	0	0	513
28	A	513	0	0	0	0	513
29	C	0	513	0	0	0	513
30	A	513	0	0	0	0	513
31	T	0	0	0	513	0	513
32	A	513	0	0	0	0	513
33	A	512	0	1	0	0	513
34	C	0	513	0	0	0	513
35	T	1	2	0	510	0	513
36	G	0	0	512	0	0	512
37	T	0	0	0	513	0	513
38	G	0	0	513	0	0	513
39	C	0	512	0	0	1	513
40	T	1	2	0	510	0	513
41	G	0	0	512	1	0	513
42	T	1	0	0	511	1	513
43	C	0	513	0	0	0	513
44	A	529	0	2	0	0	531
45	T	0	0	0	531	0	531
46	A	530	0	1	0	0	531
47	C	0	531	0	0	0	531
48	A	529	0	2	0	0	531
49	T	0	4	0	527	0	531
50	T	0	1	0	530	0	531
51	T	0	5	1	524	1	531
52	G	0	0	531	0	0	531
53	G	0	0	529	0	2	531
54	T	0	0	0	523	6	529
55	A	529	0	0	0	0	529
56	T	0	1	0	528	0	529
57	T	0	1	0	528	0	529
58	T	0	0	0	529	0	529
59	T	0	2	0	527	0	529
60	T	0	2	0	518	7	527
61	T	0	0	0	501	9	510
62	T	1	2	0	396	114	513
63	A	484	0	1	14	3	502
64	T	0	4	0	511	0	515
65	T	0	8	11	496	0	515
66	T	0	0	1	513	0	514
67	T	0	1	26	438	49	514
68	G	0	0	508	1	0	509
69	G	1	0	504	4	0	509
70	G	0	0	473	35	0	508
71	G	2	0	472	3	2	479
72	G	1	0	441	23	11	476
73	A	441	0	11	1	11	464
74	T	1	2	1	461	1	466
75	G	1	1	441	0	0	443
76	C	0	452	1	0	1	454
77	T	0	0	0	453	0	453
78	T	0	2	0	448	1	451
79	G	0	0	450	0	0	450
80	G	1	0	448	1	0	450
81	A	22	0	0	0	0	22
82	C	0	22	0	0	0	22
83	T	0	0	0	22	0	22
84	C	0	22	0	0	0	22
85	A	22	0	0	0	0	22
86	G	0	0	22	0	0	22
87	C	0	22	0	0	0	22
88	T	0	0	0	22	0	22
89	A	22	0	0	0	0	22
90	T	0	0	0	22	0	22
91	G	0	0	22	0	0	22
92	G	0	0	22	0	0	22
93	C	0	20	0	0	1	21
94	C	0	20	0	0	1	21
95	G	0	0	20	0	0	20
96	T	0	0	0	20	0	20
97	C	0	18	0	0	0	18
98	A	18	0	0	0	0	18
99	A	18	0	0	0	0	18
100	A	17	0	0	0	1	18
101	G	0	0	16	0	0	16
102	G	0	0	16	0	0	16
103	C	0	16	0	0	0	16
104	C	0	16	0	0	0	16
105	C	0	16	0	0	0	16
106	T	0	0	0	16	0	16
107	G	0	0	16	0	0	16
108	A	16	0	0	0	0	16
109	C	0	16	0	0	0	16
110	C	0	16	0	0	0	16
111	C	0	14	0	0	2	16
112	G	0	0	16	0	0	16
113	G	0	0	16	0	0	16
114	A	16	0	0	0	0	16
115	G	0	0	16	0	0	16
116	C	0	16	0	0	0	16
117	A	16	0	0	0	0	16
118	T	0	0	0	16	0	16
119	C	0	16	0	0	0	16
120	T	0	0	0	16	0	16
121	A	16	0	0	0	0	16
122	T	0	0	0	32	0	32
123	T	0	0	0	22	10	32
124	G	0	0	32	0	0	32
125	T	0	0	0	32	0	32
126	A	32	0	0	0	0	32
127	G	0	0	32	0	0	32
128	C	0	32	0	0	0	32
129	T	0	0	0	32	0	32
130	G	0	0	32	0	0	32
131	G	0	0	30	0	2	32
132	A	32	0	0	0	0	32
133	C	0	32	0	0	0	32
134	T	0	0	0	32	0	32
135	T	0	0	0	32	0	32
136	A	32	0	0	0	0	32
137	A	32	0	0	0	0	32
138	C	0	32	0	0	0	32
139	T	0	0	0	32	0	32
140	G	0	0	32	0	0	32
141	C	0	32	0	0	0	32
142	A	32	0	0	0	0	32
143	T	0	0	0	32	0	32
144	C	0	32	0	0	0	32
145	T	0	0	0	32	0	32
146	T	0	0	0	32	0	32
147	G	0	0	32	0	0	32
148	A	32	0	0	0	0	32
149	G	0	0	32	0	0	32
150	C	0	32	0	0	0	32
151	A	32	0	0	0	0	32
152	C	0	32	0	0	0	32
153	C	0	32	0	0	0	32
154	A	32	0	0	0	0	32
155	G	0	0	30	0	2	32
156	C	0	32	0	0	0	32
157	A	32	0	0	0	0	32
158	T	0	0	0	32	0	32
159	A	32	0	0	0	0	32
160	A	32	0	0	0	0	32
161	T	0	0	0	32	0	32
162	G	0	0	32	0	0	32
163	A	32	0	0	0	0	32
164	T	0	0	0	32	0	32
165	A	32	0	0	0	0	32
166	A	32	0	0	0	0	32
167	G	0	0	32	0	0	32
168	C	0	32	0	0	0	32
169	A	32	0	0	0	0	32
170	T	0	0	0	32	0	32
171	G	0	0	32	0	0	32
172	G	0	0	32	0	0	32
173	A	32	0	0	0	0	32
174	C	0	32	0	0	0	32
175	A	32	0	0	0	0	32
176	T	0	0	0	32	0	32
177	T	0	0	0	32	0	32
178	A	16	0	0	0	0	16
179	C	0	14	0	0	2	16
180	A	16	0	0	0	0	16
181	G	0	0	16	0	0	16
182	T	0	0	0	16	0	16
183	C	0	16	0	0	0	16
184	A	16	0	0	0	0	16
185	A	16	0	0	0	0	16
186	T	0	0	0	16	0	16
187	G	0	0	16	0	0	16
188	G	0	0	16	0	0	16
189	T	0	1	0	16	0	17
190	C	0	18	0	0	0	18
191	A	18	0	0	0	0	18
192	C	0	18	0	0	0	18
193	A	18	0	0	0	0	18
194	G	0	0	18	0	0	18
195	G	0	0	18	0	0	18
196	A	18	0	0	0	0	18
197	C	0	15	0	0	3	18
198	A	18	0	0	0	0	18
199	T	0	0	0	18	0	18
200	A	18	0	0	0	0	18
201	A	18	0	0	0	0	18
202	A	18	0	0	0	0	18
203	T	0	0	0	18	0	18
204	T	0	0	0	18	0	18
205	A	18	0	0	0	0	18
206	T	0	0	0	18	0	18
207	A	18	0	0	0	0	18
208	T	0	0	0	18	0	18
209	T	0	0	0	17	1	18
210	A	18	0	0	0	0	18
211	T	0	0	0	18	0	18
212	A	18	0	0	0	0	18
213	T	0	0	0	18	0	18
214	A	18	0	0	0	0	18
215	T	0	0	0	18	0	18
216	C	0	18	0	0	0	18
217	C	0	18	0	0	0	18
218	C	0	18	0	0	0	18
219	C	0	18	0	0	0	18
220	C	0	18	0	0	0	18
221	C	0	16	0	0	2	18
221.1	-	0	16	0	0	2	18
221.2	-	0	9	0	0	9	18
222	T	0	0	0	18	0	18
223	T	0	0	0	17	1	18
224	C	0	18	0	0	0	18
225	A	18	0	0	0	0	18
226	T	0	0	0	18	0	18
227	A	18	0	0	0	0	18
228	A	18	0	0	0	0	18
229	A	18	0	0	0	0	18
230	A	18	0	0	0	0	18
231	A	17	0	0	0	1	18
232	T	0	0	0	18	0	18
233	T	0	0	0	18	0	18
234	T	0	0	0	18	0	18
235	C	0	18	0	0	0	18
236	C	0	18	0	0	0	18
237	C	0	194	0	0	0	194
238	C	0	202	0	0	0	202
239	C	0	202	0	0	1	203
240	T	0	0	0	203	0	203
241	T	0	0	0	203	0	203
242	A	203	0	0	0	0	203
243	A	203	0	0	0	0	203
244	A	203	0	0	0	0	203
245	T	0	0	0	203	0	203
246	A	203	0	0	0	0	203
247	T	0	0	0	203	0	203
248	C	0	202	0	1	0	203
249	T	0	0	0	203	0	203
250	A	203	0	0	0	0	203
251	C	0	186	0	0	0	186
252	C	0	186	0	0	0	186
253	A	175	0	12	0	0	187
254	C	0	187	0	0	0	187
255	C	0	188	0	0	0	188
256	A	188	0	0	0	0	188
257	C	0	192	0	0	0	192
258	T	0	0	0	192	0	192
259	T	0	0	0	192	0	192
260	T	0	1	0	191	0	192
261	T	0	0	0	192	0	192
262	A	192	0	0	0	0	192
263	A	193	0	0	0	0	193
264	C	0	193	0	0	0	193
265	A	193	0	0	0	0	193
266	G	0	0	193	0	0	193
267	A	193	0	0	0	0	193
268	C	0	192	0	0	1	193
269	T	0	2	0	191	0	193
270	T	0	0	0	193	0	193
271	T	0	0	0	193	0	193
272	T	0	1	0	191	1	193
273	C	0	194	0	0	0	194
274	C	0	195	0	0	0	195
275	C	0	194	0	1	0	195
276	T	0	0	0	195	0	195
277	A	194	0	0	0	1	195
278	G	0	0	195	0	0	195
279	A	195	0	0	0	0	195
280	T	0	0	0	195	0	195
281	A	195	0	0	0	0	195
282	C	0	195	0	0	0	195
283	T	0	0	0	195	0	195
284	T	0	0	0	195	0	195
285	A	195	0	0	0	0	195
286	T	0	0	0	195	0	195
287	T	0	1	0	194	0	195
288	T	0	0	0	195	0	195
289	A	195	0	0	0	0	195
290	A	194	0	1	0	0	195
291	A	195	0	0	0	0	195
292	T	0	0	0	195	0	195
293	T	0	0	0	195	0	195
294	T	0	0	0	195	0	195
295	T	0	0	0	195	0	195
296	T	0	0	0	192	3	195
297	C	0	188	0	0	3	191
298	A	183	0	8	0	0	191
299	C	0	189	0	0	0	189
300	G	0	0	187	0	0	187
301	C	0	187	0	0	0	187
302	T	0	5	0	181	0	186
303	T	0	0	0	186	0	186
304	T	0	0	0	186	0	186
305	C	0	186	0	0	0	186
306	A	182	0	0	0	0	182
307	A	182	0	0	0	0	182
308	T	0	6	0	177	0	183
309	A	183	0	0	0	0	183
310	C	0	183	0	0	0	183
311	T	0	0	0	183	0	183
312	C	0	183	0	0	0	183
313	A	184	0	0	0	0	184
314	A	184	0	0	0	0	184
315	T	0	0	0	183	0	183
316	T	0	0	0	183	0	183
317	T	0	0	0	183	0	183
318	A	182	0	0	0	0	182
319	G	0	0	182	0	0	182
320	C	0	183	0	0	0	183
321	A	183	0	0	0	0	183
322	C	0	183	0	0	0	183
323	T	0	0	0	183	0	183
324	C	0	186	0	0	0	186
325	C	0	186	0	0	0	186
326	A	186	0	0	0	0	186
327	A	186	0	0	0	0	186
328	A	185	0	1	0	0	186
329	C	0	187	0	0	0	187
330	A	187	0	0	0	0	187
331	A	187	0	0	0	0	187
332	A	187	0	0	0	0	187
333	G	0	0	191	0	0	191
334	T	0	0	0	191	0	191
335	C	0	190	0	0	0	190
336	A	191	0	0	0	0	191
337	A	191	0	0	0	0	191
338	T	0	0	0	191	0	191
339	A	191	0	0	0	0	191
340	T	0	0	0	192	0	192
341	A	192	0	0	0	0	192
342	T	0	0	0	193	0	193
343	A	194	0	0	0	0	194
344	A	194	0	0	0	0	194
345	A	193	1	0	0	0	194
346	C	0	194	0	0	0	194
347	G	0	0	194	0	1	195
348	C	1	191	0	0	0	192
349	A	193	1	0	0	1	195
350	G	0	4	191	0	0	195
351	G	0	0	195	0	0	195
352	C	1	47	142	1	0	191
353	C	0	188	3	0	0	191
354	C	0	190	0	0	1	191
355	C	0	190	0	0	1	191
356	C	0	190	0	0	1	191
357	C	0	188	1	0	2	191
358	C	0	189	0	0	2	191
359	C	0	189	0	1	1	191
360	C	0	190	0	0	1	191
361	C	0	175	0	0	16	191
362	C	0	11	7	0	172	190
363	C	0	5	16	0	169	190
364	G	0	0	179	10	1	190
365	T	0	0	0	190	0	190
366	T	0	10	0	179	1	190
367	G	0	0	187	0	0	187
368	A	187	0	0	0	0	187
369	T	0	0	0	186	1	187
370	G	0	0	187	0	0	187
371	T	0	0	0	186	1	187
372	A	186	0	0	0	0	186
373	G	0	0	185	0	1	186
374	C	0	186	0	0	0	186
375	T	0	0	0	185	1	186
376	T	0	0	0	185	1	186
377	A	186	0	0	0	0	186
378	A	185	0	0	0	1	186
379	C	0	185	0	0	0	185
380	C	0	184	1	0	0	185
381	C	0	184	0	0	1	185
382	A	184	0	0	0	0	184
383	A	184	0	0	0	0	184
384	A	184	0	0	0	0	184
385	G	1	0	183	0	0	184
386	C	0	184	0	0	0	184
387	A	184	0	0	0	0	184
388	A	184	0	0	0	0	184
389	G	0	0	184	0	0	184
390	G	1	0	183	0	0	184
391	C	0	184	0	0	0	184
392	A	184	0	0	0	0	184
393	C	0	184	0	0	0	184
394	T	0	0	0	184	0	184
395	G	1	0	740	0	0	741
396	A	740	0	1	0	0	741
397	A	742	0	0	0	0	742
398	A	639	0	103	0	0	742
399	A	734	0	2	0	6	742
400	T	0	0	0	559	0	559
401	G	0	0	560	0	0	560
402	C	0	560	0	0	0	560
403	C	0	559	1	0	0	560
404	T	0	0	0	561	0	561
405	A	559	0	2	0	0	561
406	G	0	0	561	0	0	561
407	A	560	0	1	0	0	561
408	T	0	0	0	561	0	561
409	G	0	0	561	0	0	561
410	A	557	0	3	1	0	561
411	G	0	0	561	0	0	561
412	T	0	4	0	557	0	561
413	C	0	561	0	0	0	561
414	T	0	1	0	560	0	561
415	C	0	561	0	0	0	561
416	C	0	561	0	0	0	561
417	C	0	561	0	0	0	561
418	A	561	0	0	0	0	561
419	A	560	0	1	0	0	561
420	C	0	561	0	0	0	561
421	T	0	1	0	560	0	561
422	C	142	419	0	0	0	561
423	C	0	561	0	0	0	561
424	A	560	0	0	0	0	560
425	T	0	0	0	560	0	560
426	A	560	0	1	0	0	561
427	A	559	0	2	0	0	561
428	A	558	0	2	0	1	561
429	C	0	560	0	1	0	561
430	A	560	0	0	0	0	560
431	C	0	560	0	0	0	560
432	A	556	0	3	0	0	559
433	T	0	2	0	557	0	559
434	A	557	0	2	0	0	559
435	G	0	0	558	0	0	558
436	G	1	0	556	1	0	558
437	T	0	2	0	556	0	558
438	T	0	1	0	557	0	558
439	T	0	4	0	553	1	558
440	G	1	0	557	0	0	558
441	G	0	0	558	0	0	558
442	T	0	3	0	554	0	557
443	C	0	556	0	0	0	556
444	C	0	556	0	0	0	556
445	C	0	553	0	0	3	556
446	A	555	0	1	0	0	556
447	G	0	0	553	0	0	553
448	C	0	552	0	0	0	552
449	C	0	548	0	2	2	552
450	T	0	0	0	552	0	552
451	T	0	1	0	551	0	552
452	C	0	552	0	0	0	552
453	C	0	552	0	0	0	552
454	T	0	0	0	552	0	552
455	G	1	0	551	0	0	552
456	T	0	2	0	550	0	552
457	T	0	1	0	551	0	552
458	A	549	0	1	0	0	550
459	A	548	0	2	0	0	550
460	C	0	550	0	0	0	550
461	T	0	1	0	549	0	550
462	C	0	550	0	0	0	550
463	T	0	2	0	548	0	550
464	T	0	1	0	549	0	550
465	A	548	0	2	0	0	550
466	A	548	0	2	0	0	550
467	T	0	0	0	549	0	549
468	A	549	0	0	0	0	549
469	A	548	0	1	0	0	549
470	A	546	0	2	0	1	549
471	C	0	548	0	0	1	549
472	T	0	1	0	548	0	549
473	T	0	0	0	549	0	549
474	A	547	0	1	1	0	549
475	C	0	545	0	3	1	549
476	A	548	0	0	1	0	549
477	C	0	548	0	0	1	549
478	A	549	0	0	0	0	549
479	T	0	0	0	548	1	549
480	G	4	0	545	0	0	549
481	C	1	549	0	0	0	550
482	A	545	0	5	0	0	550
483	A	545	2	3	0	0	550
484	G	0	1	549	0	0	550
485	C	0	549	0	1	0	550
486	A	549	1	0	0	0	550
487	T	0	1	0	549	0	550
488	C	0	549	1	0	0	550
489	T	1	0	0	549	0	550
490	A	547	0	3	0	0	550
491	C	0	550	0	0	0	550
492	A	546	0	4	0	0	550
493	C	0	550	0	0	0	550
494	C	0	550	0	0	0	550
495	C	0	549	0	1	0	550
496	C	1	544	0	0	5	550
497	A	547	0	3	0	0	550
498	G	3	0	546	0	0	549
499	T	1	0	0	550	0	551
500	G	1	0	549	1	0	551
501	A	550	0	1	0	0	551
502	G	0	0	551	0	0	551
503	A	550	0	1	0	0	551
504	A	551	0	0	0	0	551
505	T	0	1	1	550	0	552
506	G	1	0	552	0	0	553
507	C	0	551	0	2	0	553
508	C	0	552	0	1	0	553
509	C	0	552	0	0	1	553
510	T	0	1	0	551	0	552
511	C	0	552	0	0	0	552
512	T	0	1	0	552	0	553
513	A	553	0	1	0	0	554
514	G	0	0	554	0	0	554
515	G	0	0	553	0	0	553
516	T	0	1	0	552	0	553
517	T	0	0	0	553	0	553
518	A	552	0	0	0	0	552
519	T	0	1	0	552	0	553
520	T	0	0	0	553	0	553
521	A	552	0	1	0	0	553
522	A	553	0	0	0	0	553
523	A	551	1	1	0	0	553
524	A	539	1	3	0	10	553
525	C	0	552	0	1	0	553
526	T	0	1	0	552	0	553
527	A	553	0	0	0	0	553
528	A	550	0	2	0	1	553
529	G	0	0	553	0	0	553
530	A	552	0	1	0	0	553
531	G	0	0	553	0	0	553
532	G	0	0	553	0	0	553
533	A	553	0	0	0	0	553
534	G	0	0	553	0	0	553
535	C	0	553	0	0	0	553
536	T	0	0	0	553	0	553
537	G	0	0	553	0	0	553
538	G	0	0	553	0	0	553
539	C	0	553	0	0	0	553
540	A	548	0	4	0	0	552
541	T	0	0	0	551	0	551
542	C	0	551	0	0	0	551
543	A	551	0	0	0	0	551
544	A	547	0	4	0	0	551
545	G	0	0	551	0	0	551
546	C	0	551	0	0	0	551
547	A	550	0	1	0	0	551
548	C	0	551	0	0	0	551
549	A	551	0	0	0	0	551
550	C	0	551	0	0	0	551
551	A	551	0	0	0	0	551
552	C	0	551	0	0	0	551
553	C	0	551	0	0	0	551
554	C	0	550	0	0	1	551
555	T	0	0	0	551	0	551
556	G	0	0	551	0	0	551
557	T	0	0	0	551	0	551
558	A	551	0	0	0	0	551
559	G	0	0	551	0	0	551
560	C	0	550	0	1	0	551
561	T	0	0	0	604	0	604
562	C	0	603	0	0	1	604
563	A	603	0	0	0	1	604
564	C	0	603	0	0	1	604
565	G	0	0	53	0	1	54
566	A	53	0	0	0	1	54
567	C	0	53	0	0	1	54
568	G	1	0	53	0	0	54
569	C	0	54	0	0	0	54
570	C	0	54	0	0	0	54
571	T	0	0	0	54	0	54
572	T	0	0	0	54	0	54
573	G	0	0	54	0	0	54
574	C	0	54	0	0	0	54
575	T	0	0	0	54	0	54
576	T	0	0	0	54	0	54
577	A	54	0	0	0	0	54
578	A	54	0	0	0	0	54
579	C	0	54	0	0	0	54
580	C	0	54	0	0	0	54
581	A	54	0	0	0	0	54
582	C	0	54	0	0	0	54
583	A	54	0	0	0	0	54
584	C	0	55	0	0	0	55
585	C	0	55	0	0	0	55
586	C	0	55	0	0	0	55
587.1	C	0	55	0	0	0	55
587	-	0	46	0	0	8	54
588	A	55	0	0	0	0	55
589	C	0	56	0	0	0	56
590	G	0	0	56	0	0	56
591	G	0	0	56	0	0	56
592	G	0	0	56	0	0	56
593	A	55	0	0	0	0	55
594	A	55	0	0	0	0	55
595	A	55	0	0	0	0	55
596	C	0	55	0	0	0	55
597	A	54	0	0	0	0	54
598	G	0	0	54	0	0	54
599	C	0	54	0	0	0	54
600	A	54	0	0	0	0	54
601	G	0	0	54	0	0	54
602	T	0	0	0	54	0	54
603	G	0	0	54	0	0	54
604	A	54	0	1	0	0	55
605	C	0	54	0	0	1	55
606	A	55	0	0	0	0	55
607	A	55	0	0	0	0	55
608	A	55	0	0	0	0	55
609	A	55	0	0	0	0	55
610	A	55	0	0	0	0	55
611	T	0	0	0	55	0	55
612	T	0	0	0	55	0	55
613	A	55	0	0	0	0	55
614	A	55	0	0	0	0	55
615	G	0	0	55	0	0	55
616	C	0	55	0	0	0	55
617	C	0	55	0	0	0	55
618	A	55	0	0	0	0	55
619	T	0	0	0	56	0	56
620	A	56	0	0	0	0	56
621	A	56	0	0	0	0	56
622	A	55	0	1	0	0	56
623	C	0	56	0	0	0	56
624	G	0	0	56	0	0	56
625	A	56	0	0	0	0	56
626	A	56	0	0	0	0	56
627	A	56	0	0	0	0	56
628	G	1	0	55	0	0	56
629	T	0	0	1	55	0	56
630	T	0	0	0	56	0	56
631	T	0	0	0	56	0	56
632	G	0	0	55	1	0	56
633	A	56	0	0	0	0	56
634	C	0	55	1	0	0	56
635	T	0	0	0	56	0	56
636	A	56	0	0	0	0	56
637	A	55	0	0	0	0	55
638	G	0	0	55	0	0	55
639	T	0	0	0	55	0	55
640	T	0	0	0	55	0	55
641	A	55	0	0	0	0	55
642	T	0	0	0	55	0	55
643	A	55	0	0	0	0	55
644	T	0	0	0	55	0	55
645	T	0	0	0	55	0	55
646	A	55	0	0	0	0	55
647	A	55	0	0	0	0	55
648	T	0	0	0	55	0	55
649	T	0	0	0	55	0	55
650	A	55	0	0	0	0	55
651	G	0	0	55	0	0	55
652	G	0	0	55	0	0	55
653	G	0	0	55	0	0	55
654	T	0	0	0	55	0	55
655	T	0	0	0	55	0	55
656	G	0	0	55	0	0	55
657	G	0	0	55	0	0	55
658	T	0	0	0	55	0	55
659	A	55	0	0	0	0	55
660	A	55	0	0	0	0	55
661	A	55	0	0	0	0	55
662	T	0	0	0	55	0	55
663	C	0	55	0	0	0	55
664	T	0	0	0	55	0	55
665	C	0	55	0	0	0	55
666	G	0	0	55	0	0	55
667	T	0	0	0	68	0	68
668	G	0	0	69	0	0	69
669	C	0	69	0	0	0	69
670	C	0	69	0	0	0	69
671	A	69	0	0	0	0	69
672	G	0	0	69	0	0	69
673	C	0	69	0	0	0	69
674	C	0	69	0	0	0	69
675	A	69	0	0	0	0	69
676	C	0	69	0	0	0	69
677	C	0	69	0	0	0	69
678	G	0	0	69	0	0	69
679	C	0	69	0	0	0	69
680	G	0	0	69	0	0	69
681	G	0	0	69	0	0	69
682	T	0	0	0	69	0	69
683	C	0	69	0	0	0	69
684	A	69	0	0	0	0	69
685	T	0	0	0	69	0	69
686	A	69	0	0	0	0	69
687	C	0	69	0	0	0	69
688	G	0	0	69	0	0	69
689	A	69	0	0	0	0	69
690	T	0	0	0	69	0	69
691	T	0	0	0	69	0	69
692	A	69	0	0	0	0	69
693	A	69	0	0	0	0	69
694	C	0	69	0	0	0	69
695	C	0	69	0	0	0	69
696	C	0	69	0	0	0	69
697	A	69	0	0	0	0	69
698	A	69	0	0	0	0	69
699	G	0	0	69	0	0	69
700	C	0	69	0	0	0	69
701	T	0	0	0	69	0	69
702	A	69	0	0	0	0	69
703	A	69	0	0	0	0	69
704	C	0	67	0	0	2	69
705	A	69	0	0	0	0	69
706	G	0	0	69	0	0	69
707	G	0	0	69	0	0	69
708	A	69	0	0	0	0	69
709	G	0	0	69	0	0	69
710	T	0	0	0	69	0	69
711	A	69	0	0	0	0	69
712	C	0	69	0	0	0	69
713	G	0	0	69	0	0	69
714	G	0	0	69	0	0	69
715	C	0	69	0	0	0	69
716	G	0	0	69	0	0	69
717	T	0	0	0	69	0	69
718	A	69	0	0	0	0	69
719	A	69	0	0	0	0	69
720	A	69	0	0	0	0	69
721	A	68	0	0	0	0	68
722	C	0	14	0	0	0	14
723	G	0	0	14	0	0	14
724	T	0	0	0	14	0	14
725	G	0	0	14	0	0	14
726	T	0	0	0	14	0	14
727	T	0	0	0	14	0	14
728	A	14	0	0	0	0	14
729	A	14	0	0	0	0	14
730	A	14	0	0	0	0	14
731	G	0	0	14	0	0	14
732	C	0	14	0	0	0	14
733	A	14	0	0	0	0	14
734	C	0	14	0	0	0	14
735	C	0	14	0	0	0	14
736	A	14	0	0	0	0	14
737	T	0	0	0	14	0	14
738	A	14	0	0	0	0	14
739	C	0	14	0	0	0	14
740	C	0	14	0	0	0	14
741	A	14	0	0	0	0	14
742	A	14	0	0	0	0	14
743	A	14	0	0	0	0	14
744	T	0	0	0	14	0	14
745	A	14	0	0	0	0	14
746	G	0	0	14	0	0	14
747	G	0	0	14	0	0	14
748	G	0	0	13	0	1	14
749	T	0	0	0	29	0	29
750	T	0	0	0	29	0	29
751	A	29	0	0	0	0	29
752	A	29	0	0	0	0	29
753	A	29	0	0	0	0	29
754	T	0	0	0	29	0	29
755	T	0	0	0	29	0	29
756	C	0	29	0	0	0	29
757	T	0	0	0	29	0	29
758	A	29	0	0	0	0	29
759	A	29	0	0	0	0	29
760	C	0	29	0	0	0	29
761	T	0	0	0	29	0	29
762	A	29	0	0	0	0	29
763	A	29	0	0	0	0	29
764	G	0	0	29	0	0	29
765	C	0	29	0	0	0	29
766	T	0	0	0	29	0	29
767	G	0	0	29	0	0	29
768	T	0	0	0	29	0	29
769	A	29	0	0	0	0	29
770	A	29	0	0	0	0	29
771	A	29	0	0	0	0	29
772	A	28	0	1	0	0	29
773	A	29	0	0	0	0	29
774	G	0	0	29	0	0	29
775	C	0	29	0	0	0	29
776	C	0	29	0	0	0	29
777	A	29	0	0	0	0	29
778	T	0	0	0	29	0	29
779	G	0	0	29	0	0	29
780	A	29	0	0	0	0	29
781	T	0	0	0	29	0	29
782	T	0	0	0	29	0	29
783	A	29	0	0	0	0	29
784	A	16	0	0	0	0	16
785	A	16	0	0	0	0	16
786	A	16	0	0	0	0	16
787	T	0	0	0	16	0	16
788	A	16	0	0	0	0	16
789	A	16	0	0	0	0	16
790	A	16	0	0	0	0	16
791	A	16	0	0	0	0	16
792	A	16	0	0	0	0	16
793	T	0	0	0	16	0	16
794	A	16	0	0	0	0	16
795	A	16	0	0	0	0	16
796	A	16	0	0	0	0	16
797	T	0	0	0	16	0	16
798	G	1	0	15	0	0	16
799	A	16	0	0	0	0	16
800	C	0	16	0	0	0	16
801	G	0	0	16	0	0	16
802	A	16	0	0	0	0	16
803	A	16	0	0	0	0	16
804	A	16	0	0	0	0	16
805	G	0	0	15	0	0	15
806	T	0	0	0	15	0	15
807	G	0	0	15	0	0	15
808	A	15	0	0	0	0	15
809	C	0	15	0	0	0	15
810	C	0	15	0	0	0	15
811	C	0	15	0	0	0	15
812	T	0	0	0	15	0	15
813	A	15	0	0	0	0	15
814	C	0	15	0	0	0	15
815	A	15	0	0	0	0	15
816	A	15	0	0	0	0	15
817	T	0	0	0	15	0	15
818	A	15	0	0	0	0	15
819	G	0	0	15	0	0	15
820	C	0	15	0	0	0	15
821	C	0	15	0	0	0	15
822	G	0	0	15	0	0	15
823	A	15	0	0	0	0	15
824	C	0	15	0	0	0	15
825	G	0	0	15	0	0	15
826	C	0	15	0	0	0	15
827	A	15	0	0	0	0	15
828	C	0	15	0	0	0	15
829	T	0	0	0	15	0	15
830	A	15	0	0	0	0	15
831	T	0	0	0	15	0	15
832	A	15	0	0	0	0	15
833	G	0	0	15	0	0	15
834	C	0	15	0	0	0	15
835	T	0	0	0	15	0	15
836	A	15	0	0	0	0	15
837	A	15	0	0	0	0	15
838	G	0	0	15	0	0	15
839	A	15	0	0	0	0	15
840	C	0	15	0	0	0	15
841	C	0	15	0	0	0	15
842	C	0	15	0	0	0	15
843	A	15	0	0	0	0	15
844	A	15	0	0	0	0	15
845	A	15	0	0	0	0	15
846	C	0	15	0	0	0	15
847	T	0	0	0	15	0	15
848	G	0	0	15	0	0	15
849	G	0	0	15	0	0	15
850	G	0	0	15	0	0	15
851	A	15	0	0	0	0	15
852	T	0	0	0	28	0	28
853	T	0	0	0	28	0	28
854	A	28	0	0	0	0	28
855	G	0	0	28	0	0	28
856	A	28	0	0	0	0	28
857	T	0	0	0	28	0	28
858	A	28	0	0	0	0	28
859	C	0	27	0	0	0	27
860	C	0	27	0	0	0	27
861	C	0	27	0	0	0	27
862	C	0	27	0	0	0	27
863	A	27	0	0	0	0	27
864	C	0	27	0	0	0	27
865	T	0	0	0	27	0	27
866	A	26	0	0	0	0	26
867	T	0	0	0	26	0	26
868	G	0	0	26	0	0	26
869	C	0	26	0	0	0	26
870	T	0	0	0	26	0	26
871	T	0	0	0	26	0	26
872	A	26	0	0	0	0	26
873	G	0	0	26	0	0	26
874	C	0	25	0	1	0	26
875	C	0	26	0	0	0	26
876	C	0	26	0	0	0	26
877	T	0	0	0	26	0	26
878	A	26	0	0	0	0	26
879	A	26	0	0	0	0	26
880	A	24	1	0	0	1	26
881	C	0	26	0	0	0	26
882	A	26	0	0	0	0	26
883	C	0	26	0	0	0	26
884	A	26	0	0	0	0	26
885	G	0	0	26	0	0	26
886	A	26	0	0	0	0	26
887	T	0	0	0	26	0	26
888	A	26	0	0	0	0	26
889	A	26	0	0	0	0	26
890	T	0	0	0	26	0	26
891	T	0	0	0	26	0	26
892	A	26	0	0	0	0	26
893	C	0	26	0	0	0	26
894	A	26	0	0	0	0	26
895	T	0	0	0	26	0	26
896	A	26	0	0	0	0	26
897	A	26	0	0	0	0	26
898	A	26	0	0	0	0	26
899	C	0	26	0	0	0	26
900	A	26	0	0	0	0	26
901	A	26	0	0	0	0	26
902	A	26	0	0	0	0	26
903	A	26	0	0	0	0	26
904	T	0	0	0	26	0	26
905	T	0	0	0	26	0	26
906	A	26	0	0	0	0	26
907	T	0	0	0	26	0	26
908	T	0	0	0	26	0	26
909	C	0	26	0	0	0	26
910	G	0	0	26	0	0	26
911	C	0	25	0	0	0	25
912	C	0	25	0	0	0	25
913	A	25	0	0	0	0	25
914	G	0	0	25	0	0	25
915	A	25	0	0	0	0	25
916	G	0	0	25	0	0	25
917	T	0	0	0	25	0	25
918	A	25	0	0	0	0	25
919	C	0	25	0	0	0	25
920	T	0	0	0	25	0	25
921	A	25	0	0	0	0	25
922	C	0	25	0	0	0	25
923	T	0	0	0	25	0	25
924	A	25	0	0	0	0	25
925	G	0	0	14	0	0	14
926	C	0	14	0	0	0	14
927	A	14	0	0	0	0	14
928	A	14	0	0	0	0	14
929	C	0	14	0	0	0	14
930	A	14	0	0	0	0	14
931	G	0	0	14	0	0	14
932	C	0	14	0	0	0	14
933	T	0	0	0	14	0	14
934	T	0	0	0	14	0	14
935	A	14	0	0	0	0	14
936	A	14	0	0	0	0	14
937	A	14	0	0	0	0	14
938	A	13	0	0	0	1	14
939	C	0	14	0	0	0	14
940	T	0	0	0	14	0	14
941	C	0	14	0	0	0	14
942	A	14	0	0	0	0	14
943	A	14	0	0	0	0	14
944	A	14	0	0	0	0	14
945	G	0	0	14	0	0	14
946	G	0	0	14	0	0	14
947	A	14	0	0	0	0	14
948	C	0	1166	0	1	2	1169
949	T	0	0	0	1169	0	1169
950	T	0	4	0	1165	0	1169
951	G	0	0	1170	0	0	1170
952	G	0	0	1170	0	0	1170
953	C	6	1173	0	1	0	1180
954	G	1	0	1179	0	0	1180
955	G	0	0	1180	0	0	1180
956	T	0	2	0	1181	0	1183
957	G	1	0	1182	0	0	1183
958	C	0	1187	0	1	0	1188
959	T	0	0	0	1188	0	1188
960	T	0	2	0	1186	0	1188
961	T	0	1	0	1184	3	1188
962	A	1188	0	0	0	0	1188
963	T	0	0	0	1188	0	1188
964	A	1187	0	1	0	0	1188
965	T	0	0	0	1188	0	1188
966	C	0	1185	1	2	0	1188
967	C	0	1188	0	0	0	1188
968	T	0	3	0	1185	0	1188
969	T	0	2	1	1185	0	1188
970	C	0	1186	0	2	0	1188
971	T	0	1	0	1187	0	1188
972	A	1188	0	0	0	0	1188
973	G	0	0	1188	0	0	1188
974	A	1187	0	1	0	1	1189
975	G	0	0	1189	0	0	1189
976	G	0	0	1189	0	0	1189
977	A	1184	0	4	1	0	1189
978	G	0	0	1188	0	0	1188
979	C	0	1189	0	2	0	1191
980	C	0	1190	0	1	0	1191
981	T	0	4	0	1187	0	1191
982	G	1	0	1189	0	0	1190
983	T	0	1	0	1190	0	1191
984	T	0	0	0	1191	0	1191
985	C	1	1188	0	1	1	1191
986	T	0	0	0	1191	0	1191
987	A	1187	0	3	0	0	1190
988	T	0	1	0	1189	0	1190
989	A	1188	0	1	0	0	1189
990	A	1187	0	1	1	0	1189
991	T	0	1	0	1188	0	1189
992	C	0	1187	0	0	1	1188
993	G	0	0	1188	0	0	1188
994	A	1181	0	5	0	0	1186
995	T	0	1	0	1202	0	1203
996	A	1187	0	3	0	0	1190
997	A	1188	0	2	0	0	1190
998	A	1185	1	2	0	2	1190
999	C	0	1189	0	1	0	1190
1000	C	0	1190	0	0	0	1190
1001	C	0	1190	0	0	0	1190
1002	C	0	1182	0	3	5	1190
1003	G	0	0	1189	1	0	1190
1004	A	1191	0	0	0	0	1191
1005	T	0	1	0	1197	0	1198
1006	A	1197	0	0	0	0	1197
1007	A	1195	0	2	0	0	1197
1008	A	1183	0	2	0	12	1197
1009	C	0	1205	0	2	0	1207
1010	C	0	1204	0	1	2	1207
1011	T	1	1	0	1204	1	1207
1012	C	0	1212	0	1	0	1213
1013	A	1209	0	2	1	0	1212
1014	C	0	1216	0	0	0	1216
1015	C	0	1215	0	1	0	1216
1016	A	1222	0	1	0	0	1223
1017	A	1218	0	4	0	1	1223
1018	T	0	0	0	1222	1	1223
1019	T	0	2	0	1220	1	1223
1020	C	0	1222	0	1	1	1224
1021	T	1	0	0	1223	0	1224
1022	T	0	3	0	1219	2	1224
1023	G	1	0	1225	0	0	1226
1024	C	0	1223	0	1	1	1225
1025	T	0	0	0	1222	2	1224
1026	A	1223	0	0	0	0	1223
1027	A	1216	0	7	0	0	1223
1028	T	0	1	1	1219	1	1222
1029	A	1221	0	1	0	0	1222
1030	C	0	1222	0	0	0	1222
1031	A	1219	0	3	0	0	1222
1032	G	0	0	1221	1	0	1222
1033	T	0	6	0	1216	0	1222
1034	C	0	1219	0	1	0	1220
1035	T	0	1	0	1219	0	1220
1036	A	1220	0	0	0	0	1220
1037	T	0	2	0	1217	0	1219
1038	A	1218	0	1	0	0	1219
1039	T	0	0	1	1224	0	1225
1040	A	1223	0	4	1	0	1228
1041	C	1	1226	0	0	0	1227
1042	C	1	1225	1	0	0	1227
1043	G	2	0	1228	0	0	1230
1044	C	0	1227	0	1	0	1228
1045	C	0	1226	0	2	0	1228
1046	A	1226	1	1	0	0	1228
1047	T	2	2	0	1224	0	1228
1048	C	0	1247	0	1	0	1248
1049	T	1	1	0	1248	0	1250
1050	T	0	2	1	1245	2	1250
1051	C	1	1250	0	3	0	1254
1052	A	1263	0	6	1	0	1270
1053	G	6	5	1263	2	1	1277
1054	C	0	1289	0	2	0	1291
1055	A	1325	2	3	1	1	1332
1056	A	1331	0	0	0	1	1332
1057	A	1327	0	4	0	2	1333
1058	C	20	1310	0	3	0	1333
1059	C	3	1329	0	0	1	1333
1060	C	0	1299	14	0	20	1333
1061	T	1	3	17	1377	1	1399
1062	A	1407	0	1	10	0	1418
1063	A	1436	0	3	0	0	1439
1064	A	1436	1	3	0	0	1440
1065	A	1439	1	1	0	0	1441
1066	A	1406	1	3	0	30	1440
1067	G	9	0	1429	0	2	1440
1068	G	2	0	1353	1	84	1440
1069	A	1437	0	4	0	1	1442
1070	A	1459	2	1	0	2	1464
1071	A	1461	0	5	0	0	1466
1072	A	1464	0	2	0	0	1466
1073	A	1463	0	2	0	1	1466
1074	A	1424	0	2	0	40	1466
1075	A	941	0	4	0	521	1466
1076	G	0	0	1465	0	1	1466
1077	T	0	2	0	1464	0	1466
1078	A	1463	0	2	0	0	1465
1079	A	1452	0	2	0	11	1465
1080	G	1	0	1487	0	0	1488
1081	C	1	1489	0	0	0	1490
1082	G	3	0	1487	0	0	1490
1083	T	0	2	0	1488	0	1490
1084	A	1500	0	0	0	0	1500
1085	A	1495	0	3	1	1	1500
1086	T	0	1	0	1501	0	1502
1087	T	0	10	0	1492	0	1502
1088	A	1500	0	1	0	0	1501
1089	T	0	2	0	1499	0	1501
1090	G	0	0	1501	0	0	1501
1091	A	1498	0	3	0	0	1501
1092	T	0	0	0	1501	0	1501
1093	A	1496	0	5	0	0	1501
1094	C	0	1501	0	0	0	1501
1095	A	1495	0	2	0	0	1497
1096	T	0	0	0	1498	0	1498
1097	A	1498	0	0	0	0	1498
1098	A	1496	0	1	1	0	1498
1099	A	1497	0	1	0	0	1498
1100	A	1496	0	2	0	0	1498
1101	A	1469	0	0	0	29	1498
1102	C	0	1498	0	0	0	1498
1103	G	2	0	1495	0	1	1498
1104	T	0	1	0	1497	0	1498
1105	T	1	2	0	1495	0	1498
1106	A	1479	0	2	1	8	1490
1107	G	0	0	1483	1	0	1484
1108	G	0	0	1482	1	1	1484
1109	T	0	3	1	1476	1	1481
1110	C	1	1477	0	2	0	1480
1111	A	1473	0	6	0	0	1479
1112	A	1476	0	3	0	0	1479
1113	G	1	0	1474	1	0	1476
1114	G	0	0	1474	0	2	1476
1115	T	1	1	0	1472	1	1475
1116	G	0	0	1473	0	1	1474
1117	T	1	2	0	2356	0	2359
1118	A	885	0	0	0	0	885
1119	A	882	0	3	0	0	885
1120	C	0	885	0	0	0	885
1121	C	0	883	0	2	0	885
1122	T	0	3	0	882	0	885
1123	A	885	0	0	0	0	885
1124	T	0	2	0	883	0	885
1125	G	1	0	884	0	0	885
1126	A	885	0	0	0	0	885
1127	A	882	0	0	0	3	885
1128	A	881	0	0	0	4	885
1129	T	0	0	0	885	0	885
1130	G	2	0	883	0	0	885
1131	G	2	0	883	0	0	885
1132	G	2	0	884	0	0	886
1133	A	887	0	0	0	0	887
1134	A	882	0	3	0	2	887
1135	G	0	0	912	0	0	912
1136	A	913	0	0	1	0	914
1137	A	914	0	1	0	0	915
1138	A	913	0	2	0	0	915
1139	T	0	1	0	930	0	931
1140	G	0	0	931	0	0	931
1141	G	2	0	929	0	0	931
1142	G	0	0	930	0	1	931
1143	C	0	933	0	1	0	934
1144	T	0	3	0	931	1	935
1145	A	933	1	1	0	0	935
1146	C	0	934	0	2	0	936
1147	A	946	0	1	0	0	947
1148	T	0	0	0	947	0	947
1149	T	0	2	0	944	1	947
1150	C	0	949	0	0	0	949
1151	T	0	1	0	948	0	949
1152	C	0	950	0	0	0	950
1153	T	0	0	0	939	12	951
1154	A	958	0	3	0	0	961
1155	C	0	959	0	1	3	963
1156	A	967	0	0	0	1	968
1157	C	0	979	0	0	0	979
1158	C	0	927	0	0	53	980
1159	A	992	0	1	0	0	993
1160	A	993	0	0	0	0	993
1161	G	0	1	989	0	0	990
1162	A	997	0	3	0	0	1000
1163	G	0	0	997	1	1	999
1164	A	998	0	2	0	0	1000
1165	A	993	0	6	0	1	1000
1166	T	0	1	0	1000	0	1001
1167	C	1	686	0	320	3	1010
1168	A	1009	0	2	0	0	1011
1169	A	1008	0	1	0	1	1010
1170	G	0	0	1007	1	0	1008
1171	C	0	1015	0	0	0	1015
1172	A	1015	0	3	0	0	1018
1173	C	1	1027	0	2	24	1054
1174	G	33	0	1014	0	11	1058
1175	A	1019	0	1	2	0	1022
1176	A	1088	0	3	0	0	1091
1177	A	1066	0	2	0	23	1091
1178	G	0	0	1090	0	0	1090
1179	T	0	0	0	1090	0	1090
1180	T	0	0	0	1090	0	1090
1181	A	1089	0	2	0	0	1091
1182	T	0	2	0	1090	0	1092
1183	T	0	1	0	1092	0	1093
1184	A	1086	0	3	1	1	1091
1185	T	0	2	0	1090	0	1092
1186	G	1	0	1091	0	0	1092
1187	A	1087	0	1	1	0	1089
1188	A	1086	0	3	0	0	1089
1189	A	1048	0	4	0	36	1088
1190	C	0	1086	0	1	0	1087
1191	C	0	1084	0	1	0	1085
1192	A	1084	0	3	0	0	1087
1193	A	1081	0	2	0	4	1087
1194	T	0	4	0	1081	0	1085
1195	A	1086	0	0	0	0	1086
1196	A	1082	0	3	0	1	1086
1197	C	0	1089	0	1	0	1090
1198	C	0	1089	0	1	0	1090
1199	A	1087	0	2	0	0	1089
1200	A	1088	0	1	0	0	1089
1201	A	1080	0	2	0	7	1089
1202	G	4	0	1085	0	0	1089
1203	G	2	0	1084	0	3	1089
1204	A	1088	0	1	0	1	1090
1205	G	0	0	1094	0	0	1094
1206	G	0	0	1094	0	0	1094
1207	A	1095	0	2	0	1	1098
1208	T	0	3	0	1094	0	1097
1209	T	2	3	0	1092	0	1097
1210	T	0	2	0	1095	0	1097
1211	A	1096	0	1	0	0	1097
1212	G	1	2	1094	0	0	1097
1213	C	0	1097	0	0	0	1097
1214	A	1093	0	2	0	0	1095
1215	G	0	0	1099	1	0	1100
1216	T	0	2	0	1098	0	1100
1217	A	1100	0	0	0	0	1100
1218	A	1099	0	1	0	0	1100
1219	A	1094	1	3	0	2	1100
1220	C	0	1100	0	0	0	1100
1221	T	0	2	0	1099	0	1101
1222	A	1099	0	1	0	0	1100
1223	A	1099	0	0	1	0	1100
1224	G	1	0	1099	0	0	1100
1225	A	1095	0	5	0	0	1100
1226	A	1095	0	5	0	0	1100
1227	T	0	3	0	1097	0	1100
1228	A	1099	1	0	0	0	1100
1229	G	0	0	1100	0	0	1100
1230	A	1097	0	3	0	0	1100
1231	G	0	0	1100	0	0	1100
1232	T	0	14	0	1086	0	1100
1233	G	1	0	1098	0	1	1100
1234	C	0	1100	0	0	0	1100
1235	T	0	2	0	1099	0	1101
1236	T	0	1	0	1099	0	1100
1237	A	1097	0	3	0	0	1100
1238	G	0	0	1100	0	0	1100
1239	T	0	0	0	1101	0	1101
1240	T	0	1	0	1101	0	1102
1241	G	0	0	1102	0	0	1102
1242	A	1100	0	1	1	0	1102
1243	A	1101	0	1	0	0	1102
1244	T	0	0	0	1104	0	1104
1245	T	0	1	0	1099	4	1104
1246	A	1103	0	2	0	0	1105
1247	G	0	0	1105	0	0	1105
1248	G	0	0	1105	0	0	1105
1249	C	0	1106	0	0	0	1106
1250	C	0	1101	0	5	0	1106
1251	A	1102	0	5	0	1	1108
1252	T	0	5	0	1105	0	1110
1253	G	0	0	1110	0	0	1110
1254	A	1104	0	6	0	0	1110
1255	A	1105	0	5	0	0	1110
1256	G	0	0	1110	0	0	1110
1257	C	0	1109	0	1	0	1110
1258	A	1105	0	5	0	0	1110
1259	C	0	1107	0	2	0	1109
1260	G	0	0	1107	2	0	1109
1261	C	0	1109	0	0	0	1109
1262	A	1107	0	2	0	0	1109
1263	C	0	1109	0	0	0	1109
1264	A	1107	0	2	0	0	1109
1265	C	0	1109	0	0	0	1109
1266	A	1110	0	0	0	0	1110
1267	C	0	1110	0	0	0	1110
1268	C	1	1108	0	1	0	1110
1269	G	0	0	1110	0	0	1110
1270	C	0	1110	0	0	0	1110
1271	C	0	1110	0	0	0	1110
1272	C	0	1106	0	2	2	1110
1273	G	1	0	1107	0	2	1110
1274	T	0	4	1	1105	0	1110
1275	C	0	1108	0	1	0	1109
1276	A	1108	0	2	0	0	1110
1277	C	0	1109	0	1	0	1110
1278	C	1	1109	0	0	0	1110
1279	C	0	1108	0	1	1	1110
1280	T	0	1	0	1107	1	1109
1281	C	0	1109	0	1	0	1110
1282	C	0	1110	0	0	0	1110
1283	T	0	1	0	1109	0	1110
1284	C	0	1110	0	0	0	1110
1285	A	1105	0	3	1	0	1109
1286	A	1107	0	0	2	0	1109
1287	A	1105	0	3	0	1	1109
1288	T	0	1	0	1108	0	1109
1289	A	1105	0	3	0	0	1108
1290	G	1	0	1107	0	0	1108
1291	A	1177	0	2	0	0	1179
1292	T	0	0	0	1179	0	1179
1293	T	0	2	0	1177	0	1179
1294	C	0	1179	0	0	0	1179
1295	A	1179	0	0	0	0	1179
1296	G	0	0	1179	0	0	1179
1297	T	0	4	0	1175	0	1179
1298	G	0	0	72	0	0	72
1299	C	0	72	0	0	0	72
1300	A	72	0	0	0	0	72
1301	T	0	0	0	72	0	72
1302	C	0	72	0	0	0	72
1303	T	0	4	0	68	0	72
1304	A	72	0	0	0	0	72
1305	A	72	0	0	0	0	72
1306	C	0	72	0	0	0	72
1307	C	0	72	0	0	0	72
1308	C	0	72	0	0	0	72
1309	T	0	0	0	72	0	72
1310	A	72	0	0	0	0	72
1311	T	0	0	0	72	0	72
1312	T	0	0	0	72	0	72
1313	T	0	0	0	72	0	72
1314	A	72	0	0	0	0	72
1315	A	72	0	0	0	0	72
1316	A	72	0	0	0	0	72
1317	C	0	72	0	0	0	72
1318	G	0	0	72	0	0	72
1319	C	0	72	0	0	0	72
1320	A	72	0	0	0	0	72
1321	C	0	72	0	0	0	72
1322	T	0	0	0	72	0	72
1323	A	72	0	0	0	0	72
1324	G	0	0	72	0	0	72
1325	C	0	72	0	0	0	72
1326	T	0	0	0	72	0	72
1327	A	72	0	0	0	0	72
1328	C	0	52	0	20	0	72
1329	A	72	0	0	0	0	72
1330	T	0	0	0	72	0	72
1331	G	0	0	72	0	0	72
1332	A	72	0	0	0	0	72
1333	G	0	0	72	0	0	72
1334	A	72	0	0	0	0	72
1335	G	0	0	72	0	0	72
1336	G	0	0	72	0	0	72
1337	A	72	0	0	0	0	72
1338	G	0	0	72	0	0	72
1339	A	72	0	0	0	0	72
1340	C	0	72	0	0	0	72
1341	A	72	0	0	0	0	72
1342	A	72	0	0	0	0	72
1343	G	0	0	72	0	0	72
1344	T	0	0	0	72	0	72
1345	C	0	72	0	0	0	72
1346	G	0	0	72	0	0	72
1347	T	0	0	0	72	0	72
1348	A	71	0	0	0	0	71
1349	A	72	0	0	0	0	72
1350	C	0	70	0	0	1	71
1351	A	71	0	0	0	0	71
1352	A	71	0	0	0	0	71
1353	G	0	0	71	0	0	71
1354	G	0	0	70	0	0	70
1355	T	0	0	0	70	0	70
1356	A	70	0	0	0	0	70
1357	A	70	0	0	0	0	70
1358	G	0	0	70	0	0	70
1359	C	0	70	0	0	0	70
1360	A	70	0	0	0	0	70
1361	T	0	0	0	70	0	70
1362	A	70	0	0	0	0	70
1363	C	0	70	0	0	0	70
1364	T	0	0	0	70	0	70
1365	G	0	0	70	0	0	70
1366	G	0	0	70	0	0	70
1367	A	70	0	0	0	0	70
1368	A	70	0	0	0	0	70
1369	A	70	0	0	0	0	70
1370	G	0	0	70	0	0	70
1371	T	0	0	0	70	0	70
1372	G	0	0	70	0	0	70
1373	T	0	3	0	67	0	70
1374	G	0	0	71	0	0	71
1375	C	0	71	0	0	0	71
1376	T	0	0	0	71	0	71
1377	T	0	0	0	71	0	71
1378	G	0	0	71	0	0	71
1379	G	0	0	71	0	0	71
1380	A	71	0	0	0	0	71
1381	T	0	0	0	71	0	71
1382	A	71	0	0	0	0	71
1383	A	71	0	0	0	0	71
1384	A	71	0	0	0	0	71
1385	T	0	0	0	71	0	71
1386	C	0	71	0	0	0	71
1387	A	71	0	0	0	0	71
1388	A	71	0	0	0	0	71
1389	G	0	0	71	0	0	71
1390	A	71	0	0	0	0	71
1391	T	0	0	0	71	0	71
1392	A	71	0	0	0	0	71
1393	T	0	0	0	71	0	71
1394	A	71	0	0	0	0	71
1395	G	0	0	71	0	0	71
1396	C	0	71	0	0	0	71
1397	T	0	0	0	71	0	71
1398	T	0	0	0	71	0	71
1399	A	71	0	0	0	0	71
1400	A	71	0	0	0	0	71
1401	A	71	0	0	0	0	71
1402	C	0	71	0	0	0	71
1403	A	71	0	0	0	0	71
1404	A	71	0	0	0	0	71
1405	A	71	0	0	0	0	71
1406	G	0	0	71	0	0	71
1407	C	0	71	0	0	0	71
1408	A	71	0	0	0	0	71
1409	T	0	0	0	71	0	71
1410	C	0	70	0	0	0	70
1411	C	0	70	0	0	0	70
1412	A	70	0	0	0	0	70
1413	G	0	0	70	0	0	70
1414	T	0	0	0	70	0	70
1415	T	0	0	0	70	0	70
1416	T	0	0	0	70	0	70
1417	A	59	0	11	0	0	70
1418	C	0	69	0	0	0	69
1419	A	70	0	0	0	0	70
1420	C	0	70	0	0	0	70
1421	C	0	70	0	0	0	70
1422	T	0	0	0	69	1	70
1423	A	70	0	0	0	0	70
1424	G	0	0	69	0	0	69
1425	A	69	0	0	0	0	69
1426	A	69	0	0	0	0	69
1427	G	0	0	69	0	0	69
1428	A	62	0	8	0	0	70
1429	C	0	70	0	0	0	70
1430	T	0	0	0	70	0	70
1431	T	0	1	0	69	0	70
1432	C	0	70	0	0	0	70
1433	A	70	0	0	0	0	70
1434	T	0	0	0	70	0	70
1435	T	0	0	0	70	0	70
1436	C	0	70	0	0	0	70
1437	A	70	0	0	0	0	70
1438	T	0	0	0	70	0	70
1439	T	0	0	0	70	0	70
1440	A	70	0	0	0	0	70
1441	T	0	0	0	70	0	70
1442	G	0	0	70	0	0	70
1443	A	70	0	0	0	0	70
1444	A	70	0	0	0	0	70
1445	T	0	0	0	70	0	70
1446	A	70	0	0	0	0	70
1447	T	0	0	0	70	0	70
1448	C	0	70	0	0	0	70
1449	T	0	0	0	70	0	70
1450	T	0	0	0	70	0	70
1451	G	0	0	70	0	0	70
1452	A	70	0	0	0	0	70
1453	A	70	0	0	0	0	70
1454	C	0	70	0	0	0	70
1455	T	0	0	0	70	0	70
1456	A	69	0	0	0	0	69
1457	G	0	0	69	0	0	69
1458	A	69	0	0	0	0	69
1459	C	0	79	0	0	0	79
1460	C	0	68	0	0	11	79
1461	T	0	0	0	12	0	12
1462	A	12	0	0	0	0	12
1463	G	0	0	12	0	0	12
1464	C	0	12	0	0	0	12
1465	C	0	12	0	0	0	12
1466	C	0	18	0	0	0	18
1467	A	18	0	0	0	0	18
1468	A	18	0	0	0	0	18
1469	A	18	0	0	0	0	18
1470	G	0	0	18	0	0	18
1471	A	18	0	0	0	0	18
1472	T	0	0	0	18	0	18
1473	A	18	0	0	0	0	18
1474	C	0	18	0	0	0	18
1475	C	0	18	0	0	0	18
1476	C	0	18	0	0	0	18
1477	T	0	0	0	18	0	18
1478	C	0	18	0	0	0	18
1479	T	0	0	0	18	0	18
1480	C	0	18	0	0	0	18
1481	G	0	0	18	0	0	18
1482	A	18	0	0	0	0	18
1483	C	0	18	0	0	0	18
1484	T	0	0	0	18	0	18
1485	A	18	0	0	0	0	18
1486	A	18	0	0	0	0	18
1487	A	18	0	0	0	0	18
1488	C	0	18	0	0	0	18
1489	A	18	0	0	0	0	18
1490	A	17	0	1	0	0	18
1491	C	0	18	0	0	0	18
1492	C	0	18	0	0	0	18
1493	A	18	0	0	0	0	18
1494	A	17	0	1	0	0	18
1495	G	0	0	17	0	1	18
1496	A	18	0	0	0	0	18
1497	T	0	0	0	18	0	18
1498	A	18	0	0	0	0	18
1499	G	0	0	18	0	0	18
1500	A	18	0	0	0	0	18
1501	A	18	0	0	0	0	18
1502	T	0	0	0	18	0	18
1503	A	18	0	0	0	0	18
1504	A	18	0	0	0	0	18
1505	A	18	0	0	0	0	18
1506	A	17	0	0	0	1	18
1507	C	0	17	0	0	1	18
1508	A	18	0	0	0	0	18
1509	A	18	0	0	0	0	18
1510	A	18	0	0	0	0	18
1511	A	18	0	0	0	0	18
1512	C	0	18	0	0	0	18
1513	A	18	0	0	0	0	18
1514	T	0	0	0	18	0	18
1515	T	0	0	0	18	0	18
1516	T	0	0	0	18	0	18
1517	A	18	0	0	0	0	18
1518	A	18	0	0	0	0	18
1519	T	0	0	0	18	0	18
1520	C	0	18	0	0	0	18
1521	C	0	18	0	0	0	18
1522	C	0	15	0	0	3	18
1523	A	18	0	0	0	0	18
1524	A	18	0	0	0	0	18
1525	T	0	0	0	18	0	18
1526	T	0	0	0	18	0	18
1527	T	0	0	0	18	0	18
1528	A	18	0	0	0	0	18
1529	A	18	0	0	0	0	18
1530	A	18	0	0	0	0	18
1531	G	0	0	16	0	2	18
1532	T	0	0	0	18	0	18
1533	A	18	0	0	0	0	18
1534	T	0	0	0	18	0	18
1535	A	18	0	0	0	0	18
1536	G	0	0	18	0	0	18
1537	G	0	0	18	0	0	18
1538	A	17	0	0	0	0	17
1539	G	0	0	17	0	0	17
1540	A	17	0	0	0	0	17
1541	T	0	0	0	17	0	17
1542	A	17	0	0	0	0	17
1543	G	0	0	16	0	1	17
1544	A	17	0	0	0	0	17
1545	A	17	0	0	0	0	17
1546	A	17	0	0	0	0	17
1547	T	0	0	0	17	0	17
1548	C	0	17	0	0	0	17
1549	T	0	0	0	17	0	17
1550	A	17	0	0	0	0	17
1551	A	17	0	0	0	0	17
1552	G	0	0	17	0	0	17
1553	T	0	0	0	17	0	17
1554	A	17	0	0	0	0	17
1555	C	0	17	0	0	0	17
1556	G	0	0	17	0	0	17
1557	G	0	0	16	0	0	16
1558	C	0	16	0	0	0	16
1559	G	0	0	16	0	0	16
1560	C	0	28	0	0	0	28
1561	T	0	0	0	28	0	28
1562	A	28	0	0	0	0	28
1563	T	0	0	0	28	0	28
1564	A	28	0	0	0	0	28
1565	G	0	0	28	0	0	28
1566	A	28	0	0	0	0	28
1567	G	0	0	28	0	0	28
1568	A	28	0	0	0	0	28
1569	A	28	0	0	0	0	28
1570	A	28	0	0	0	0	28
1571	G	0	0	28	0	0	28
1572	T	0	0	0	28	0	28
1573	A	28	0	0	0	0	28
1574	C	0	28	0	0	0	28
1575	C	0	26	0	0	2	28
1576	G	0	0	28	0	0	28
1577	C	0	28	0	0	0	28
1578	A	28	0	0	0	0	28
1579	A	28	0	0	0	0	28
1580	G	0	0	28	0	0	28
1581	G	0	0	28	0	0	28
1582	G	0	0	28	0	0	28
1583	A	28	0	0	0	0	28
1584	A	28	0	0	0	0	28
1585	C	0	28	0	0	0	28
1586	G	0	0	28	0	0	28
1587	A	28	0	0	0	0	28
1588	T	0	0	0	28	0	28
1589	G	0	0	27	0	1	28
1590	A	28	0	0	0	0	28
1591	A	28	0	0	0	0	28
1592	A	28	0	0	0	0	28
1593	G	0	0	28	0	0	28
1594	A	28	0	0	0	0	28
1595	A	28	0	0	0	0	28
1596	A	28	0	0	0	0	28
1597	A	28	0	0	0	0	28
1598	A	28	0	0	0	0	28
1599	A	27	0	0	0	1	28
1600	A	21	0	0	0	7	28
1601	C	0	28	0	0	0	28
1602	T	0	0	0	28	0	28
1603	A	28	0	0	0	0	28
1604	A	28	0	0	0	0	28
1605	A	28	0	0	0	0	28
1606	A	28	0	0	0	0	28
1607	G	0	0	28	0	0	28
1608	T	0	0	0	28	0	28
1609	A	25	0	0	0	0	25
1610	T	0	0	0	25	0	25
1611	A	25	0	0	0	0	25
1612	A	25	0	0	0	0	25
1613	A	25	0	0	0	0	25
1614	A	25	0	0	0	0	25
1615	A	25	0	0	0	0	25
1616	A	24	0	0	0	1	25
1617	G	0	0	25	0	0	25
1618	C	0	25	0	0	0	25
1619	A	25	0	0	0	0	25
1620	A	25	0	0	0	0	25
1621	A	25	0	0	0	0	25
1622	G	0	0	25	0	0	25
1623	A	25	0	0	0	0	25
1624	T	0	0	0	25	0	25
1625	T	0	0	0	25	0	25
1626	A	25	0	0	0	0	25
1627	C	0	25	0	0	0	25
1628	C	0	25	0	0	0	25
1629	C	0	14	0	0	0	14
1630	C	0	14	0	0	0	14
1631	T	0	0	0	14	0	14
1632	T	0	0	0	14	0	14
1633	G	0	0	14	0	0	14
1634	T	0	0	0	14	0	14
1635	A	14	0	0	0	0	14
1636	C	0	14	0	0	0	14
1637	C	0	12	0	0	2	14
1638	T	0	0	0	14	0	14
1639	T	0	0	0	14	0	14
1640	T	0	0	0	14	0	14
1641	T	0	0	0	14	0	14
1642	G	0	0	14	0	0	14
1643	C	0	14	0	0	0	14
1644	A	24	0	0	0	0	24
1645	T	0	0	0	24	0	24
1646	A	24	0	0	0	0	24
1647	A	24	0	0	0	0	24
1648	T	0	0	0	24	0	24
1649	G	0	0	24	0	0	24
1650	A	24	0	0	0	0	24
1651	A	24	0	0	0	0	24
1652	T	0	0	0	24	0	24
1653	T	0	0	0	24	0	24
1654	A	24	0	0	0	0	24
1655	A	24	0	0	0	0	24
1656	C	0	24	0	0	0	24
1657	T	0	0	0	24	0	24
1658	A	24	0	0	0	0	24
1659	G	0	0	24	0	0	24
1660	T	0	0	0	24	0	24
1661	A	24	0	0	0	0	24
1662	T	0	0	0	24	0	24
1663	A	24	0	0	0	0	24
1664	A	24	0	0	0	0	24
1665	G	0	0	22	0	2	24
1666	A	24	0	0	0	0	24
1667	C	0	24	0	0	0	24
1668	T	0	0	0	24	0	24
1669	T	0	0	0	24	0	24
1670	A	24	0	0	0	0	24
1671	A	24	0	0	0	0	24
1672	C	0	24	0	0	0	24
1673	A	24	0	0	0	0	24
1674	A	24	0	0	0	0	24
1675	A	24	0	0	0	0	24
1676	A	24	0	0	0	0	24
1677	T	0	0	0	24	0	24
1678	G	0	0	24	0	0	24
1679	A	24	0	0	0	0	24
1680	A	24	0	0	0	0	24
1681	T	0	0	0	24	0	24
1682	T	0	0	0	24	0	24
1683	T	0	0	0	24	0	24
1684	T	0	0	0	24	0	24
1685	A	24	0	0	0	0	24
1686	G	0	0	24	0	0	24
1687	C	0	24	0	0	0	24
1688	T	0	0	0	24	0	24
1689	A	24	0	0	0	0	24
1690	A	24	0	0	0	0	24
1691	G	0	0	24	0	0	24
1692	C	0	24	0	0	0	24
1693	A	24	0	0	0	0	24
1694	G	0	0	24	0	0	24
1695	C	0	24	0	0	0	24
1696	C	0	12	0	0	0	12
1697	C	0	10	0	0	2	12
1698	G	0	0	12	0	0	12
1699	A	12	0	0	0	0	12
1700	A	12	0	0	0	0	12
1701	A	12	0	0	0	0	12
1702	C	0	12	0	0	0	12
1703	C	0	12	0	0	0	12
1704	A	12	0	0	0	0	12
1705	G	0	0	12	0	0	12
1706	A	12	0	0	0	0	12
1707	C	0	12	0	0	0	12
1708	G	0	0	12	0	0	12
1709	A	12	0	0	0	0	12
1710	G	0	0	12	0	0	12
1711	C	0	12	0	0	0	12
1712	T	0	0	0	12	0	12
1713	A	13	0	0	0	0	13
1714	C	0	13	0	0	0	13
1715	T	0	0	0	13	0	13
1716	C	0	13	0	0	0	13
1717	A	13	0	0	0	0	13
1718	C	0	13	0	0	0	13
1719	A	13	0	0	0	0	13
1720	A	13	0	0	0	0	13
1721	A	13	0	0	0	0	13
1722	C	0	13	0	0	0	13
1723	A	14	0	0	0	0	14
1724	G	0	0	14	0	0	14
1725	T	0	0	0	14	0	14
1726	T	0	0	0	14	0	14
1727	T	0	0	0	14	0	14
1728	A	14	0	0	0	0	14
1729	C	0	14	0	0	0	14
1730	C	0	14	0	0	0	14
1731	A	14	0	0	0	0	14
1732	A	14	0	0	0	0	14
1733	G	0	0	14	0	0	14
1734	A	14	0	0	0	0	14
1735	A	14	0	0	0	0	14
1736	C	0	11	0	0	3	14
1737	T	0	0	0	14	0	14
1738	A	15	0	0	0	0	15
1739	A	15	0	0	0	0	15
1740	C	0	15	0	0	0	15
1741	T	0	0	0	15	0	15
1742	C	0	15	0	0	0	15
1743	A	15	0	0	0	0	15
1744	T	0	0	0	15	0	15
1745	C	0	15	0	0	0	15
1746	T	0	0	0	15	0	15
1747	A	17	0	0	0	0	17
1748	T	0	0	0	18	0	18
1749	G	0	0	18	0	0	18
1750	T	0	0	0	18	0	18
1751	G	0	0	18	0	0	18
1752	G	0	0	18	0	0	18
1753	C	0	18	0	0	0	18
1754	A	18	0	0	0	0	18
1755	A	18	0	0	0	0	18
1756	A	18	0	0	0	0	18
1757	A	18	0	0	0	0	18
1758	T	0	0	0	18	0	18
1759	A	18	0	0	0	0	18
1760	G	0	0	18	0	0	18
1761	T	0	0	0	18	0	18
1762	G	0	0	18	0	0	18
1763	A	18	0	0	0	0	18
1764	G	0	0	17	0	1	18
1765	A	18	0	0	0	0	18
1766	A	18	0	0	0	0	18
1767	G	0	0	18	0	0	18
1768	A	18	0	0	0	0	18
1769	T	0	0	0	18	0	18
1770	T	0	0	0	18	0	18
1771	T	0	1	0	17	0	18
1772	G	0	0	18	0	0	18
1773	T	0	0	0	18	0	18
1774	A	18	0	0	0	0	18
1775	A	18	0	0	0	0	18
1776	G	0	0	18	0	0	18
1777	T	0	0	0	18	0	18
1778	A	18	0	0	0	0	18
1779	G	0	0	18	0	0	18
1780	A	18	0	0	0	0	18
1781	G	0	0	18	0	0	18
1782	G	0	0	18	0	0	18
1783	T	0	0	0	18	0	18
1784	G	0	0	18	0	0	18
1785	A	18	0	0	0	0	18
1786	C	0	18	0	0	0	18
1787	A	18	0	0	0	0	18
1788	T	0	0	0	18	0	18
1789	G	0	0	18	0	0	18
1790	C	0	18	0	0	0	18
1791	C	0	18	0	0	0	18
1792	T	0	0	0	18	0	18
1793	A	18	0	0	0	0	18
1794	A	18	0	0	0	0	18
1795	C	0	18	0	0	0	18
1796	G	0	0	18	0	0	18
1797	A	18	0	0	0	0	18
1798	G	0	0	30	0	0	30
1799	C	0	30	0	0	0	30
1800	C	0	30	0	0	0	30
1801	T	0	0	0	14	0	14
1802	G	0	0	14	0	0	14
1803	G	0	0	14	0	0	14
1804	T	0	0	0	14	0	14
1805	G	0	0	14	0	0	14
1806	A	14	0	0	0	0	14
1807	T	0	0	0	14	0	14
1808	A	14	0	0	0	0	14
1809	G	0	0	14	0	0	14
1810	C	0	14	0	0	0	14
1811	T	0	0	0	14	0	14
1812	G	0	0	14	0	0	14
1813	G	0	0	14	0	0	14
1814	T	0	0	0	14	0	14
1815	T	0	0	0	14	0	14
1816	G	0	0	14	0	0	14
1817	T	0	0	0	14	0	14
1818	C	0	14	0	0	0	14
1819	C	0	14	0	0	0	14
1820	A	14	0	0	0	0	14
1821	G	277	0	438	0	1	716
1822	A	439	0	278	0	0	717
1823	A	715	0	3	0	0	718
1824	A	441	0	0	116	161	718
1825	A	535	0	15	164	4	718
1826	T	162	0	16	438	102	718
1827	G	14	0	704	0	0	718
1828	A	717	0	1	0	0	718
1829	A	702	0	2	14	0	718
1830	T	0	0	0	718	0	718
1831	C	0	704	0	14	0	718
1832	T	0	1	0	717	0	718
1833	A	452	0	0	266	0	718
1834	A	704	0	0	0	14	718
1835	G	0	0	718	0	0	718
1836	T	0	2	0	716	0	718
1837	T	0	0	0	718	0	718
1838	C	0	718	0	0	0	718
1839	A	718	0	1	0	0	719
1840	G	277	0	440	1	1	719
1841	C	0	719	0	1	0	720
1842	T	0	5	1	714	0	720
1843	T	1	2	0	717	0	720
1844	T	3	2	0	715	0	720
1845	A	717	0	3	0	0	720
1846	A	718	0	1	1	0	720
1847	A	713	0	2	5	0	720
1848	G	1	0	439	280	0	720
1849	A	438	2	2	279	0	721
1850	T	11	1	134	575	0	721
1851	A	455	133	125	12	0	725
1852	C	0	728	0	0	0	728
1853	C	1	716	0	11	0	728
1854	A	713	12	3	0	0	728
1855	A	464	263	0	0	1	728
1856	A	713	11	3	0	1	728
1857	A	463	0	263	2	0	728
1858	A	697	5	11	1	13	727
1859	T	273	6	1	445	0	725
1860	T	12	262	1	440	10	725
1861	C	1	696	0	15	10	722
1862	A	445	256	2	12	11	726
1863	A	453	3	4	255	11	726
1864	A	443	264	6	0	14	727
1865	T	4	2	0	715	10	731
1866	A	711	0	0	11	10	732
1867	A	718	0	0	3	11	732
1868	A	711	1	4	0	16	732
1869	C	0	461	0	269	2	732
1870	C	0	730	0	0	2	732
1871	C	0	710	0	12	11	733
1872	C	9	707	1	10	7	734
1873	A	454	218	10	1	53	736
1874	C	1	476	0	209	51	737
1875	T	1	36	0	650	51	738
1876	G	10	53	674	0	1	738
1877	T	9	0	1	733	1	744
1878	A	684	1	2	58	1	746
1879	G	213	7	510	13	3	746
1880	C	211	479	11	49	2	752
1881	T	48	2	0	703	0	753
1882	T	49	1	0	703	0	753
1883	T	50	1	0	702	0	753
1884	A	704	0	0	50	0	754
1885	A	706	0	1	48	0	755
1886	A	486	219	0	50	0	755
1887	A	529	2	0	213	11	755
1888	G	0	0	749	0	5	754
1889	T	0	3	0	746	5	754
1890	T	0	1	5	743	5	754
1891	A	748	0	2	0	3	753
1892	G	0	0	751	3	0	754
1893	T	3	1	0	751	0	755
1894	C	1	756	0	0	0	757
1895	T	0	270	1	487	0	758
1896	A	753	0	5	0	0	758
1897	A	757	0	1	0	0	758
1898	A	756	0	2	0	0	758
1899	A	479	0	279	0	0	758
1900	A	745	0	6	0	8	759
1901	G	1	0	758	0	0	759
1902	G	1	0	758	0	0	759
1903	T	271	0	19	469	0	759
1904	A	756	0	3	0	0	759
1905	C	0	758	0	1	0	759
1906	A	761	0	1	0	0	762
1907	G	0	0	760	0	1	761
1908	C	0	763	0	0	0	763
1909	C	0	473	0	290	1	764
1910	T	0	289	0	475	1	765
1911	T	0	2	0	762	1	765
1912	T	1	2	0	762	0	765
1913	T	0	4	0	758	3	765
1914	A	487	0	277	0	1	765
1915	G	1	0	763	1	0	765
1916	A	765	2	3	0	0	770
1917	A	476	294	3	0	0	773
1918	A	767	2	1	1	2	773
1919	C	1	743	0	13	3	760
1920	G	268	0	491	1	0	760
1921	G	2	0	756	0	2	760
1922	A	488	0	272	0	1	761
1923	T	292	0	4	462	3	761
1924	A	757	0	4	0	0	761
1925	C	291	468	1	0	0	760
1926	A	758	0	0	0	0	758
1927	A	756	0	2	0	0	758
1928	C	8	750	0	0	0	758
1929	C	2	754	0	2	0	758
1930	T	0	9	0	750	0	759
1931	T	15	3	0	741	0	759
1932	G	0	1	742	8	9	760
1933	A	460	10	4	285	1	760
1934	C	284	464	5	5	1	759
1935	T	4	1	284	472	0	761
1936	A	757	0	5	0	0	762
1937	G	0	0	762	1	0	763
1938	A	760	0	3	0	0	763
1939	G	2	0	759	2	0	763
1940	A	759	0	3	0	0	762
1941	G	0	0	767	0	0	767
1942	T	0	1	0	769	0	770
1943	A	772	0	0	0	0	772
1944	A	770	0	2	0	0	772
1945	A	771	0	1	0	0	772
1946	A	760	0	3	0	9	772
1947	T	36	2	1	733	0	772
1948	T	19	0	1	752	0	772
1949	T	2	2	0	767	1	772
1950	A	746	0	1	30	0	777
1951	A	753	0	0	24	0	777
1952	C	30	742	0	6	0	778
1953	A	772	2	1	0	2	777
1954	C	0	776	1	0	0	777
1955	T	29	11	0	460	277	777
1956	A	467	28	3	0	279	777
1957	C	0	777	0	0	0	777
1958	C	0	777	0	0	0	777
1959	A	777	0	0	0	0	777
1960	T	0	0	0	777	0	777
1961	A	767	8	2	0	0	777
1962	G	0	0	777	0	0	777
1963	T	0	3	0	774	0	777
1964	A	765	0	4	7	1	777
1965	G	1	0	776	0	0	777
1966	G	1	1	775	0	0	777
1967	C	0	777	0	0	0	777
1968	C	1	776	0	0	0	777
1969	T	0	8	0	768	0	776
1970	A	775	0	1	0	0	776
1971	A	776	0	0	0	0	776
1972	A	776	0	0	0	0	776
1973	A	767	0	6	0	3	776
1974	G	1	0	775	0	0	776
1975	C	0	776	0	0	0	776
1976	A	774	0	2	0	0	776
1977	G	0	0	776	0	0	776
1978	C	0	775	0	1	0	776
1979	C	0	775	1	0	0	776
1980	A	775	0	1	0	0	776
1981	T	0	322	0	454	0	776
1982	C	0	776	0	0	0	776
1983	A	1306	0	3	0	0	1309
1984	A	1306	0	3	0	0	1309
1985	T	0	1	0	1308	0	1309
1986	T	1	1	0	1307	0	1309
1987	A	534	0	0	0	0	534
1988	A	534	0	0	0	0	534
1989	G	0	0	534	0	0	534
1990	A	534	0	0	0	0	534
1991	A	534	0	0	0	0	534
1992	A	530	0	0	0	4	534
1993	G	0	0	534	0	0	534
1994	C	0	533	0	1	0	534
1995	G	0	0	534	0	0	534
1996	T	0	0	0	534	0	534
[truncated: 14,344 more rows]
