# Supplementary material for: The Complete Mitochondrial Genome of an 11,450-year-old Aurochsen (Bos primigenius) from Central Italy
Source: BMC Evol Biol. 2011 Jan 31;11:32. doi: 10.1186/1471-2148-11-32 (PMC3039592; doi:10.1186/1471-2148-11-32)
Supplement: Additional File 11 — Input file for PHYCAS. Input file with the parameters used for the PHYCAS analysis. The DNA sequences are not included (see Additional File 11). [file 1471-2148-11-32-S11.PY]

from phycas import *
from math import exp
phycas = Phycas()
phycas.default_model = 'gtr'   
phycas.num_rates = 4        
phycas.estimate_pinvar = True
phycas.gamma_shape_prior = ProbDist.ExponentialDist(2.0)
phycas.pinvar_shape_prior = ProbDist.BetaDist(1.0, 1.0)
phycas.base_freq_param_prior = ProbDist.GammaDist(1.0, 1.0)
phycas.relrate_prior = ProbDist.ExponentialDist(1.0)
phycas.using_hyperprior = True 
phycas.edgelen_hyperprior = ProbDist.InverseGammaDist(2.1, 1.0/1.1)
phycas.allow_polytomies = True
phycas.polytomy_prior   = True
phycas.topo_prior_C     = exp(1.0)
phycas.starting_tree_source = 'random'
phycas.data_file_name = 'input_file_name.nex'
phycas.slice_max_units = 0
phycas.ncycles = 200000
phycas.sample_every = 100    
phycas.setup()
phycas.run()
