# Supplementary material for: The Complete Mitochondrial Genome of an 11,450-year-old Aurochsen (Bos primigenius) from Central Italy
Source: BMC Evol Biol. 2011 Jan 31;11:32. doi: 10.1186/1471-2148-11-32 (PMC3039592; doi:10.1186/1471-2148-11-32)
Supplement: Additional File 12 — Input file for BEAST, phylogeny. Input file used for the phylogenetic analysis in BEAST. In this file the clock is calibrated using a 1 MY divergence between B.taurus and B. bison. [file 1471-2148-11-32-S12.BEAUTI]

<beast>
	<!-- The list of taxa analyse (can also include dates/ages). -->
	<!-- ntax=135 -->
	<taxa id="taxa">
		<taxon id="Bison_bis"/>
		<taxon id="BRS"/>
		<taxon id="AY676855"/>
		<taxon id="AY676856"/>
		<taxon id="AY676857"/>
		<taxon id="AY676858"/>
		<taxon id="AY676859"/>
		<taxon id="AY676860"/>
		<taxon id="AY676861"/>
		<taxon id="AY676862"/>
		<taxon id="AY676863"/>
		<taxon id="AY676864"/>
		<taxon id="AY676865"/>
		<taxon id="AY676866"/>
		<taxon id="AY676867"/>
		<taxon id="AY676868"/>
		<taxon id="AY676869"/>
		<taxon id="AY676870"/>
		<taxon id="AY676871"/>
		<taxon id="AY676872"/>
		<taxon id="AY676873"/>
		<taxon id="1"/>
		<taxon id="10"/>
		<taxon id="100"/>
		<taxon id="101"/>
		<taxon id="102"/>
		<taxon id="103"/>
		<taxon id="104"/>
		<taxon id="105"/>
		<taxon id="11"/>
		<taxon id="12"/>
		<taxon id="13"/>
		<taxon id="14"/>
		<taxon id="15"/>
		<taxon id="16"/>
		<taxon id="17"/>
		<taxon id="18"/>
		<taxon id="19"/>
		<taxon id="2"/>
		<taxon id="20"/>
		<taxon id="21"/>
		<taxon id="22"/>
		<taxon id="23"/>
		<taxon id="24"/>
		<taxon id="25"/>
		<taxon id="26"/>
		<taxon id="27"/>
		<taxon id="28"/>
		<taxon id="29"/>
		<taxon id="3"/>
		<taxon id="30"/>
		<taxon id="31"/>
		<taxon id="32"/>
		<taxon id="33"/>
		<taxon id="34"/>
		<taxon id="35"/>
		<taxon id="36"/>
		<taxon id="37"/>
		<taxon id="38"/>
		<taxon id="39"/>
		<taxon id="4"/>
		<taxon id="40"/>
		<taxon id="41"/>
		<taxon id="42"/>
		<taxon id="43"/>
		<taxon id="44"/>
		<taxon id="45"/>
		<taxon id="46"/>
		<taxon id="47"/>
		<taxon id="48"/>
		<taxon id="49"/>
		<taxon id="5"/>
		<taxon id="50"/>
		<taxon id="51"/>
		<taxon id="52"/>
		<taxon id="53"/>
		<taxon id="54"/>
		<taxon id="55"/>
		<taxon id="56"/>
		<taxon id="57"/>
		<taxon id="58"/>
		<taxon id="59"/>
		<taxon id="6"/>
		<taxon id="60"/>
		<taxon id="61"/>
		<taxon id="62"/>
		<taxon id="63"/>
		<taxon id="64"/>
		<taxon id="65"/>
		<taxon id="66"/>
		<taxon id="67"/>
		<taxon id="68"/>
		<taxon id="69"/>
		<taxon id="7"/>
		<taxon id="70"/>
		<taxon id="71"/>
		<taxon id="72"/>
		<taxon id="73"/>
		<taxon id="74"/>
		<taxon id="75"/>
		<taxon id="76"/>
		<taxon id="77"/>
		<taxon id="78"/>
		<taxon id="79"/>
		<taxon id="8"/>
		<taxon id="80"/>
		<taxon id="81"/>
		<taxon id="82"/>
		<taxon id="83"/>
		<taxon id="84"/>
		<taxon id="85"/>
		<taxon id="86"/>
		<taxon id="87"/>
		<taxon id="88"/>
		<taxon id="89"/>
		<taxon id="9"/>
		<taxon id="90"/>
		<taxon id="91"/>
		<taxon id="92"/>
		<taxon id="93"/>
		<taxon id="94"/>
		<taxon id="95"/>
		<taxon id="96"/>
		<taxon id="97"/>
		<taxon id="98"/>
		<taxon id="99"/>
		<taxon id="FJ971088"/>
		<taxon id="FJ971087"/>
		<taxon id="FJ971086"/>
		<taxon id="FJ971085"/>
		<taxon id="FJ971084"/>
		<taxon id="FJ971083"/>
		<taxon id="FJ971082"/>
		<taxon id="FJ971081"/>
		<taxon id="FJ971080"/>
	</taxa>
	<taxa id="PQ">
		<taxon idref="100"/>
		<taxon idref="98"/>
		<taxon idref="99"/>
		<taxon idref="FJ971080"/>
		<taxon idref="FJ971081"/>
		<taxon idref="FJ971082"/>
		<taxon idref="FJ971083"/>
	</taxa>
	<taxa id="PQR">
		<taxon idref="100"/>
		<taxon idref="98"/>
		<taxon idref="99"/>
		<taxon idref="FJ971080"/>
		<taxon idref="FJ971081"/>
		<taxon idref="FJ971082"/>
		<taxon idref="FJ971083"/>
		<taxon idref="FJ971084"/>
		<taxon idref="FJ971085"/>
		<taxon idref="FJ971086"/>
		<taxon idref="FJ971087"/>
	</taxa>
	<taxa id="PQRT">
		<taxon idref="1"/>
		<taxon idref="10"/>
		<taxon idref="100"/>
		<taxon idref="11"/>
		<taxon idref="12"/>
		<taxon idref="13"/>
		<taxon idref="14"/>
		<taxon idref="15"/>
		<taxon idref="16"/>
		<taxon idref="17"/>
		<taxon idref="18"/>
		<taxon idref="19"/>
		<taxon idref="2"/>
		<taxon idref="20"/>
		<taxon idref="21"/>
		<taxon idref="22"/>
		<taxon idref="23"/>
		<taxon idref="24"/>
		<taxon idref="25"/>
		<taxon idref="26"/>
		<taxon idref="27"/>
		<taxon idref="28"/>
		<taxon idref="29"/>
		<taxon idref="3"/>
		<taxon idref="30"/>
		<taxon idref="31"/>
		<taxon idref="32"/>
		<taxon idref="33"/>
		<taxon idref="34"/>
		<taxon idref="35"/>
		<taxon idref="36"/>
		<taxon idref="37"/>
		<taxon idref="38"/>
		<taxon idref="39"/>
		<taxon idref="4"/>
		<taxon idref="40"/>
		<taxon idref="41"/>
		<taxon idref="42"/>
		<taxon idref="43"/>
		<taxon idref="44"/>
		<taxon idref="45"/>
		<taxon idref="46"/>
		<taxon idref="47"/>
		<taxon idref="48"/>
		<taxon idref="49"/>
		<taxon idref="5"/>
		<taxon idref="50"/>
		<taxon idref="51"/>
		<taxon idref="52"/>
		<taxon idref="53"/>
		<taxon idref="54"/>
		<taxon idref="55"/>
		<taxon idref="56"/>
		<taxon idref="57"/>
		<taxon idref="58"/>
		<taxon idref="59"/>
		<taxon idref="6"/>
		<taxon idref="60"/>
		<taxon idref="61"/>
		<taxon idref="62"/>
		<taxon idref="63"/>
		<taxon idref="64"/>
		<taxon idref="65"/>
		<taxon idref="66"/>
		<taxon idref="67"/>
		<taxon idref="68"/>
		<taxon idref="69"/>
		<taxon idref="7"/>
		<taxon idref="70"/>
		<taxon idref="71"/>
		<taxon idref="72"/>
		<taxon idref="73"/>
		<taxon idref="74"/>
		<taxon idref="75"/>
		<taxon idref="76"/>
		<taxon idref="77"/>
		<taxon idref="78"/>
		<taxon idref="79"/>
		<taxon idref="8"/>
		<taxon idref="80"/>
		<taxon idref="81"/>
		<taxon idref="82"/>
		<taxon idref="83"/>
		<taxon idref="84"/>
		<taxon idref="85"/>
		<taxon idref="86"/>
		<taxon idref="87"/>
		<taxon idref="88"/>
		<taxon idref="89"/>
		<taxon idref="9"/>
		<taxon idref="90"/>
		<taxon idref="91"/>
		<taxon idref="92"/>
		<taxon idref="93"/>
		<taxon idref="94"/>
		<taxon idref="95"/>
		<taxon idref="96"/>
		<taxon idref="97"/>
		<taxon idref="98"/>
		<taxon idref="99"/>
		<taxon idref="AY676855"/>
		<taxon idref="AY676856"/>
		<taxon idref="AY676857"/>
		<taxon idref="AY676858"/>
		<taxon idref="AY676859"/>
		<taxon idref="AY676860"/>
		<taxon idref="AY676861"/>
		<taxon idref="AY676862"/>
		<taxon idref="AY676863"/>
		<taxon idref="AY676864"/>
		<taxon idref="AY676865"/>
		<taxon idref="AY676866"/>
		<taxon idref="AY676867"/>
		<taxon idref="AY676868"/>
		<taxon idref="AY676869"/>
		<taxon idref="AY676870"/>
		<taxon idref="AY676871"/>
		<taxon idref="AY676872"/>
		<taxon idref="AY676873"/>
		<taxon idref="BRS"/>
		<taxon idref="FJ971080"/>
		<taxon idref="FJ971081"/>
		<taxon idref="FJ971082"/>
		<taxon idref="FJ971083"/>
		<taxon idref="FJ971084"/>
		<taxon idref="FJ971085"/>
		<taxon idref="FJ971086"/>
		<taxon idref="FJ971087"/>
	</taxa>
	<taxa id="PQRTI">
		<taxon idref="1"/>
		<taxon idref="10"/>
		<taxon idref="100"/>
		<taxon idref="101"/>
		<taxon idref="102"/>
		<taxon idref="103"/>
		<taxon idref="104"/>
		<taxon idref="105"/>
		<taxon idref="11"/>
		<taxon idref="12"/>
		<taxon idref="13"/>
		<taxon idref="14"/>
		<taxon idref="15"/>
		<taxon idref="16"/>
		<taxon idref="17"/>
		<taxon idref="18"/>
		<taxon idref="19"/>
		<taxon idref="2"/>
		<taxon idref="20"/>
		<taxon idref="21"/>
		<taxon idref="22"/>
		<taxon idref="23"/>
		<taxon idref="24"/>
		<taxon idref="25"/>
		<taxon idref="26"/>
		<taxon idref="27"/>
		<taxon idref="28"/>
		<taxon idref="29"/>
		<taxon idref="3"/>
		<taxon idref="30"/>
		<taxon idref="31"/>
		<taxon idref="32"/>
		<taxon idref="33"/>
		<taxon idref="34"/>
		<taxon idref="35"/>
		<taxon idref="36"/>
		<taxon idref="37"/>
		<taxon idref="38"/>
		<taxon idref="39"/>
		<taxon idref="4"/>
		<taxon idref="40"/>
		<taxon idref="41"/>
		<taxon idref="42"/>
		<taxon idref="43"/>
		<taxon idref="44"/>
		<taxon idref="45"/>
		<taxon idref="46"/>
		<taxon idref="47"/>
		<taxon idref="48"/>
		<taxon idref="49"/>
		<taxon idref="5"/>
		<taxon idref="50"/>
		<taxon idref="51"/>
		<taxon idref="52"/>
		<taxon idref="53"/>
		<taxon idref="54"/>
		<taxon idref="55"/>
		<taxon idref="56"/>
		<taxon idref="57"/>
		<taxon idref="58"/>
		<taxon idref="59"/>
		<taxon idref="6"/>
		<taxon idref="60"/>
		<taxon idref="61"/>
		<taxon idref="62"/>
		<taxon idref="63"/>
		<taxon idref="64"/>
		<taxon idref="65"/>
		<taxon idref="66"/>
		<taxon idref="67"/>
		<taxon idref="68"/>
		<taxon idref="69"/>
		<taxon idref="7"/>
		<taxon idref="70"/>
		<taxon idref="71"/>
		<taxon idref="72"/>
		<taxon idref="73"/>
		<taxon idref="74"/>
		<taxon idref="75"/>
		<taxon idref="76"/>
		<taxon idref="77"/>
		<taxon idref="78"/>
		<taxon idref="79"/>
		<taxon idref="8"/>
		<taxon idref="80"/>
		<taxon idref="81"/>
		<taxon idref="82"/>
		<taxon idref="83"/>
		<taxon idref="84"/>
		<taxon idref="85"/>
		<taxon idref="86"/>
		<taxon idref="87"/>
		<taxon idref="88"/>
		<taxon idref="89"/>
		<taxon idref="9"/>
		<taxon idref="90"/>
		<taxon idref="91"/>
		<taxon idref="92"/>
		<taxon idref="93"/>
		<taxon idref="94"/>
		<taxon idref="95"/>
		<taxon idref="96"/>
		<taxon idref="97"/>
		<taxon idref="98"/>
		<taxon idref="99"/>
		<taxon idref="AY676855"/>
		<taxon idref="AY676856"/>
		<taxon idref="AY676857"/>
		<taxon idref="AY676858"/>
		<taxon idref="AY676859"/>
		<taxon idref="AY676860"/>
		<taxon idref="AY676861"/>
		<taxon idref="AY676862"/>
		<taxon idref="AY676863"/>
		<taxon idref="AY676864"/>
		<taxon idref="AY676865"/>
		<taxon idref="AY676866"/>
		<taxon idref="AY676867"/>
		<taxon idref="AY676868"/>
		<taxon idref="AY676869"/>
		<taxon idref="AY676870"/>
		<taxon idref="AY676871"/>
		<taxon idref="AY676872"/>
		<taxon idref="AY676873"/>
		<taxon idref="BRS"/>
		<taxon idref="FJ971080"/>
		<taxon idref="FJ971081"/>
		<taxon idref="FJ971082"/>
		<taxon idref="FJ971083"/>
		<taxon idref="FJ971084"/>
		<taxon idref="FJ971085"/>
		<taxon idref="FJ971086"/>
		<taxon idref="FJ971087"/>
		<taxon idref="FJ971088"/>
	</taxa>
	<taxa id="Q">
		<taxon idref="98"/>
		<taxon idref="99"/>
		<taxon idref="FJ971080"/>
		<taxon idref="FJ971081"/>
		<taxon idref="FJ971082"/>
		<taxon idref="FJ971083"/>
	</taxa>
	<taxa id="QRT">
		<taxon idref="1"/>
		<taxon idref="10"/>
		<taxon idref="11"/>
		<taxon idref="12"/>
		<taxon idref="13"/>
		<taxon idref="14"/>
		<taxon idref="15"/>
		<taxon idref="16"/>
		<taxon idref="17"/>
		<taxon idref="18"/>
		<taxon idref="19"/>
		<taxon idref="2"/>
		<taxon idref="20"/>
		<taxon idref="21"/>
		<taxon idref="22"/>
		<taxon idref="23"/>
		<taxon idref="24"/>
		<taxon idref="25"/>
		<taxon idref="26"/>
		<taxon idref="27"/>
		<taxon idref="28"/>
		<taxon idref="29"/>
		<taxon idref="3"/>
		<taxon idref="30"/>
		<taxon idref="31"/>
		<taxon idref="32"/>
		<taxon idref="33"/>
		<taxon idref="34"/>
		<taxon idref="35"/>
		<taxon idref="36"/>
		<taxon idref="37"/>
		<taxon idref="38"/>
		<taxon idref="39"/>
		<taxon idref="4"/>
		<taxon idref="40"/>
		<taxon idref="41"/>
		<taxon idref="42"/>
		<taxon idref="43"/>
		<taxon idref="44"/>
		<taxon idref="45"/>
		<taxon idref="46"/>
		<taxon idref="47"/>
		<taxon idref="48"/>
		<taxon idref="49"/>
		<taxon idref="5"/>
		<taxon idref="50"/>
		<taxon idref="51"/>
		<taxon idref="52"/>
		<taxon idref="53"/>
		<taxon idref="54"/>
		<taxon idref="55"/>
		<taxon idref="56"/>
		<taxon idref="57"/>
		<taxon idref="58"/>
		<taxon idref="59"/>
		<taxon idref="6"/>
		<taxon idref="60"/>
		<taxon idref="61"/>
		<taxon idref="62"/>
		<taxon idref="63"/>
		<taxon idref="64"/>
		<taxon idref="65"/>
		<taxon idref="66"/>
		<taxon idref="67"/>
		<taxon idref="68"/>
		<taxon idref="69"/>
		<taxon idref="7"/>
		<taxon idref="70"/>
		<taxon idref="71"/>
		<taxon idref="72"/>
		<taxon idref="73"/>
		<taxon idref="74"/>
		<taxon idref="75"/>
		<taxon idref="76"/>
		<taxon idref="77"/>
		<taxon idref="78"/>
		<taxon idref="79"/>
		<taxon idref="8"/>
		<taxon idref="80"/>
		<taxon idref="81"/>
		<taxon idref="82"/>
		<taxon idref="83"/>
		<taxon idref="84"/>
		<taxon idref="85"/>
		<taxon idref="86"/>
		<taxon idref="87"/>
		<taxon idref="88"/>
		<taxon idref="89"/>
		<taxon idref="9"/>
		<taxon idref="90"/>
		<taxon idref="91"/>
		<taxon idref="92"/>
		<taxon idref="93"/>
		<taxon idref="94"/>
		<taxon idref="95"/>
		<taxon idref="96"/>
		<taxon idref="97"/>
		<taxon idref="98"/>
		<taxon idref="99"/>
		<taxon idref="AY676855"/>
		<taxon idref="AY676856"/>
		<taxon idref="AY676857"/>
		<taxon idref="AY676858"/>
		<taxon idref="AY676859"/>
		<taxon idref="AY676860"/>
		<taxon idref="AY676861"/>
		<taxon idref="AY676862"/>
		<taxon idref="AY676863"/>
		<taxon idref="AY676864"/>
		<taxon idref="AY676865"/>
		<taxon idref="AY676866"/>
		<taxon idref="AY676867"/>
		<taxon idref="AY676868"/>
		<taxon idref="AY676869"/>
		<taxon idref="AY676870"/>
		<taxon idref="AY676871"/>
		<taxon idref="AY676872"/>
		<taxon idref="AY676873"/>
		<taxon idref="BRS"/>
		<taxon idref="FJ971080"/>
		<taxon idref="FJ971081"/>
		<taxon idref="FJ971082"/>
		<taxon idref="FJ971083"/>
		<taxon idref="FJ971084"/>
		<taxon idref="FJ971085"/>
		<taxon idref="FJ971086"/>
		<taxon idref="FJ971087"/>
	</taxa>
	<taxa id="QT">
		<taxon idref="1"/>
		<taxon idref="10"/>
		<taxon idref="11"/>
		<taxon idref="12"/>
		<taxon idref="13"/>
		<taxon idref="14"/>
		<taxon idref="15"/>
		<taxon idref="16"/>
		<taxon idref="17"/>
		<taxon idref="18"/>
		<taxon idref="19"/>
		<taxon idref="2"/>
		<taxon idref="20"/>
		<taxon idref="21"/>
		<taxon idref="22"/>
		<taxon idref="23"/>
		<taxon idref="24"/>
		<taxon idref="25"/>
		<taxon idref="26"/>
		<taxon idref="27"/>
		<taxon idref="28"/>
		<taxon idref="29"/>
		<taxon idref="3"/>
		<taxon idref="30"/>
		<taxon idref="31"/>
		<taxon idref="32"/>
		<taxon idref="33"/>
		<taxon idref="34"/>
		<taxon idref="35"/>
		<taxon idref="36"/>
		<taxon idref="37"/>
		<taxon idref="38"/>
		<taxon idref="39"/>
		<taxon idref="4"/>
		<taxon idref="40"/>
		<taxon idref="41"/>
		<taxon idref="42"/>
		<taxon idref="43"/>
		<taxon idref="44"/>
		<taxon idref="45"/>
		<taxon idref="46"/>
		<taxon idref="47"/>
		<taxon idref="48"/>
		<taxon idref="49"/>
		<taxon idref="5"/>
		<taxon idref="50"/>
		<taxon idref="51"/>
		<taxon idref="52"/>
		<taxon idref="53"/>
		<taxon idref="54"/>
		<taxon idref="55"/>
		<taxon idref="56"/>
		<taxon idref="57"/>
		<taxon idref="58"/>
		<taxon idref="59"/>
		<taxon idref="6"/>
		<taxon idref="60"/>
		<taxon idref="61"/>
		<taxon idref="62"/>
		<taxon idref="63"/>
		<taxon idref="64"/>
		<taxon idref="65"/>
		<taxon idref="66"/>
		<taxon idref="67"/>
		<taxon idref="68"/>
		<taxon idref="69"/>
		<taxon idref="7"/>
		<taxon idref="70"/>
		<taxon idref="71"/>
		<taxon idref="72"/>
		<taxon idref="73"/>
		<taxon idref="74"/>
		<taxon idref="75"/>
		<taxon idref="76"/>
		<taxon idref="77"/>
		<taxon idref="78"/>
		<taxon idref="79"/>
		<taxon idref="8"/>
		<taxon idref="80"/>
		<taxon idref="81"/>
		<taxon idref="82"/>
		<taxon idref="83"/>
		<taxon idref="84"/>
		<taxon idref="85"/>
		<taxon idref="86"/>
		<taxon idref="87"/>
		<taxon idref="88"/>
		<taxon idref="89"/>
		<taxon idref="9"/>
		<taxon idref="90"/>
		<taxon idref="91"/>
		<taxon idref="92"/>
		<taxon idref="93"/>
		<taxon idref="94"/>
		<taxon idref="95"/>
		<taxon idref="96"/>
		<taxon idref="97"/>
		<taxon idref="98"/>
		<taxon idref="99"/>
		<taxon idref="AY676855"/>
		<taxon idref="AY676856"/>
		<taxon idref="AY676857"/>
		<taxon idref="AY676858"/>
		<taxon idref="AY676859"/>
		<taxon idref="AY676860"/>
		<taxon idref="AY676861"/>
		<taxon idref="AY676862"/>
		<taxon idref="AY676863"/>
		<taxon idref="AY676864"/>
		<taxon idref="AY676865"/>
		<taxon idref="AY676866"/>
		<taxon idref="AY676867"/>
		<taxon idref="AY676868"/>
		<taxon idref="AY676869"/>
		<taxon idref="AY676870"/>
		<taxon idref="AY676871"/>
		<taxon idref="AY676872"/>
		<taxon idref="AY676873"/>
		<taxon idref="BRS"/>
		<taxon idref="FJ971080"/>
		<taxon idref="FJ971081"/>
		<taxon idref="FJ971082"/>
		<taxon idref="FJ971083"/>
	</taxa>
	<taxa id="T">
		<taxon idref="1"/>
		<taxon idref="10"/>
		<taxon idref="11"/>
		<taxon idref="12"/>
		<taxon idref="13"/>
		<taxon idref="14"/>
		<taxon idref="15"/>
		<taxon idref="16"/>
		<taxon idref="17"/>
		<taxon idref="18"/>
		<taxon idref="19"/>
		<taxon idref="2"/>
		<taxon idref="20"/>
		<taxon idref="21"/>
		<taxon idref="22"/>
		<taxon idref="23"/>
		<taxon idref="24"/>
		<taxon idref="25"/>
		<taxon idref="26"/>
		<taxon idref="27"/>
		<taxon idref="28"/>
		<taxon idref="29"/>
		<taxon idref="3"/>
		<taxon idref="30"/>
		<taxon idref="31"/>
		<taxon idref="32"/>
		<taxon idref="33"/>
		<taxon idref="34"/>
		<taxon idref="35"/>
		<taxon idref="36"/>
		<taxon idref="37"/>
		<taxon idref="38"/>
		<taxon idref="39"/>
		<taxon idref="4"/>
		<taxon idref="40"/>
		<taxon idref="41"/>
		<taxon idref="42"/>
		<taxon idref="43"/>
		<taxon idref="44"/>
		<taxon idref="45"/>
		<taxon idref="46"/>
		<taxon idref="47"/>
		<taxon idref="48"/>
		<taxon idref="49"/>
		<taxon idref="5"/>
		<taxon idref="50"/>
		<taxon idref="51"/>
		<taxon idref="52"/>
		<taxon idref="53"/>
		<taxon idref="54"/>
		<taxon idref="55"/>
		<taxon idref="56"/>
		<taxon idref="57"/>
		<taxon idref="58"/>
		<taxon idref="59"/>
		<taxon idref="6"/>
		<taxon idref="60"/>
		<taxon idref="61"/>
		<taxon idref="62"/>
		<taxon idref="63"/>
		<taxon idref="64"/>
		<taxon idref="65"/>
		<taxon idref="66"/>
		<taxon idref="67"/>
		<taxon idref="68"/>
		<taxon idref="69"/>
		<taxon idref="7"/>
		<taxon idref="70"/>
		<taxon idref="71"/>
		<taxon idref="72"/>
		<taxon idref="73"/>
		<taxon idref="74"/>
		<taxon idref="75"/>
		<taxon idref="76"/>
		<taxon idref="77"/>
		<taxon idref="78"/>
		<taxon idref="79"/>
		<taxon idref="8"/>
		<taxon idref="80"/>
		<taxon idref="81"/>
		<taxon idref="82"/>
		<taxon idref="83"/>
		<taxon idref="84"/>
		<taxon idref="85"/>
		<taxon idref="86"/>
		<taxon idref="87"/>
		<taxon idref="88"/>
		<taxon idref="89"/>
		<taxon idref="9"/>
		<taxon idref="90"/>
		<taxon idref="91"/>
		<taxon idref="92"/>
		<taxon idref="93"/>
		<taxon idref="94"/>
		<taxon idref="95"/>
		<taxon idref="96"/>
		<taxon idref="97"/>
		<taxon idref="AY676855"/>
		<taxon idref="AY676856"/>
		<taxon idref="AY676857"/>
		<taxon idref="AY676858"/>
		<taxon idref="AY676859"/>
		<taxon idref="AY676860"/>
		<taxon idref="AY676861"/>
		<taxon idref="AY676862"/>
		<taxon idref="AY676863"/>
		<taxon idref="AY676864"/>
		<taxon idref="AY676865"/>
		<taxon idref="AY676866"/>
		<taxon idref="AY676867"/>
		<taxon idref="AY676868"/>
		<taxon idref="AY676869"/>
		<taxon idref="AY676870"/>
		<taxon idref="AY676871"/>
		<taxon idref="AY676872"/>
		<taxon idref="AY676873"/>
		<taxon idref="BRS"/>
	</taxa>
	<taxa id="T1">
		<taxon idref="69"/>
		<taxon idref="70"/>
		<taxon idref="71"/>
		<taxon idref="72"/>
		<taxon idref="73"/>
		<taxon idref="74"/>
		<taxon idref="75"/>
		<taxon idref="76"/>
		<taxon idref="77"/>
	</taxa>
	<taxa id="T2">
		<taxon idref="78"/>
		<taxon idref="79"/>
		<taxon idref="80"/>
		<taxon idref="81"/>
		<taxon idref="82"/>
		<taxon idref="83"/>
		<taxon idref="84"/>
		<taxon idref="85"/>
		<taxon idref="86"/>
		<taxon idref="87"/>
		<taxon idref="88"/>
		<taxon idref="89"/>
		<taxon idref="90"/>
		<taxon idref="91"/>
		<taxon idref="92"/>
		<taxon idref="93"/>
	</taxa>
	<taxa id="T3">
		<taxon idref="1"/>
		<taxon idref="10"/>
		<taxon idref="11"/>
		<taxon idref="12"/>
		<taxon idref="13"/>
		<taxon idref="14"/>
		<taxon idref="15"/>
		<taxon idref="16"/>
		<taxon idref="17"/>
		<taxon idref="18"/>
		<taxon idref="19"/>
		<taxon idref="2"/>
		<taxon idref="27"/>
		<taxon idref="28"/>
		<taxon idref="29"/>
		<taxon idref="3"/>
		<taxon idref="30"/>
		<taxon idref="31"/>
		<taxon idref="32"/>
		<taxon idref="33"/>
		<taxon idref="34"/>
		<taxon idref="35"/>
		<taxon idref="36"/>
		<taxon idref="37"/>
		<taxon idref="38"/>
		<taxon idref="39"/>
		<taxon idref="4"/>
		<taxon idref="40"/>
		<taxon idref="41"/>
		<taxon idref="42"/>
		<taxon idref="43"/>
		<taxon idref="44"/>
		<taxon idref="45"/>
		<taxon idref="46"/>
		<taxon idref="47"/>
		<taxon idref="48"/>
		<taxon idref="49"/>
		<taxon idref="5"/>
		<taxon idref="50"/>
		<taxon idref="51"/>
		<taxon idref="52"/>
		<taxon idref="53"/>
		<taxon idref="54"/>
		<taxon idref="55"/>
		<taxon idref="56"/>
		<taxon idref="57"/>
		<taxon idref="58"/>
		<taxon idref="59"/>
		<taxon idref="6"/>
		<taxon idref="60"/>
		<taxon idref="61"/>
		<taxon idref="62"/>
		<taxon idref="63"/>
		<taxon idref="64"/>
		<taxon idref="65"/>
		<taxon idref="66"/>
		<taxon idref="67"/>
		<taxon idref="7"/>
		<taxon idref="8"/>
		<taxon idref="9"/>
	</taxa>
	<taxa id="T4">
		<taxon idref="20"/>
		<taxon idref="21"/>
		<taxon idref="22"/>
		<taxon idref="23"/>
		<taxon idref="24"/>
		<taxon idref="25"/>
		<taxon idref="26"/>
	</taxa>
	<taxa id="T5">
		<taxon idref="94"/>
		<taxon idref="95"/>
		<taxon idref="96"/>
		<taxon idref="97"/>
	</taxa>
	<taxa id="T1234">
		<taxon idref="1"/>
		<taxon idref="10"/>
		<taxon idref="11"/>
		<taxon idref="12"/>
		<taxon idref="13"/>
		<taxon idref="14"/>
		<taxon idref="15"/>
		<taxon idref="16"/>
		<taxon idref="17"/>
		<taxon idref="18"/>
		<taxon idref="19"/>
		<taxon idref="2"/>
		<taxon idref="20"/>
		<taxon idref="21"/>
		<taxon idref="22"/>
		<taxon idref="23"/>
		<taxon idref="24"/>
		<taxon idref="25"/>
		<taxon idref="26"/>
		<taxon idref="27"/>
		<taxon idref="28"/>
		<taxon idref="29"/>
		<taxon idref="3"/>
		<taxon idref="30"/>
		<taxon idref="31"/>
		<taxon idref="32"/>
		<taxon idref="33"/>
		<taxon idref="34"/>
		<taxon idref="35"/>
		<taxon idref="36"/>
		<taxon idref="37"/>
		<taxon idref="38"/>
		<taxon idref="39"/>
		<taxon idref="4"/>
		<taxon idref="40"/>
		<taxon idref="41"/>
		<taxon idref="42"/>
		<taxon idref="43"/>
		<taxon idref="44"/>
		<taxon idref="45"/>
		<taxon idref="46"/>
		<taxon idref="47"/>
		<taxon idref="48"/>
		<taxon idref="49"/>
		<taxon idref="5"/>
		<taxon idref="50"/>
		<taxon idref="51"/>
		<taxon idref="52"/>
		<taxon idref="53"/>
		<taxon idref="54"/>
		<taxon idref="55"/>
		<taxon idref="56"/>
		<taxon idref="57"/>
		<taxon idref="58"/>
		<taxon idref="59"/>
		<taxon idref="6"/>
		<taxon idref="60"/>
		<taxon idref="61"/>
		<taxon idref="62"/>
		<taxon idref="63"/>
		<taxon idref="64"/>
		<taxon idref="65"/>
		<taxon idref="66"/>
		<taxon idref="67"/>
		<taxon idref="68"/>
		<taxon idref="69"/>
		<taxon idref="7"/>
		<taxon idref="70"/>
		<taxon idref="71"/>
		<taxon idref="72"/>
		<taxon idref="73"/>
		<taxon idref="74"/>
		<taxon idref="75"/>
		<taxon idref="76"/>
		<taxon idref="77"/>
		<taxon idref="78"/>
		<taxon idref="79"/>
		<taxon idref="8"/>
		<taxon idref="80"/>
		<taxon idref="81"/>
		<taxon idref="82"/>
		<taxon idref="83"/>
		<taxon idref="84"/>
		<taxon idref="85"/>
		<taxon idref="86"/>
		<taxon idref="87"/>
		<taxon idref="88"/>
		<taxon idref="89"/>
		<taxon idref="9"/>
		<taxon idref="90"/>
		<taxon idref="91"/>
		<taxon idref="92"/>
		<taxon idref="93"/>
	</taxa>
	<!-- The sequence alignment (each sequence refers to a taxon above). -->
	<!-- ntax=135 nchar=15440 -->
	<alignment id="alignment" dataType="nucleotide">
		<sequence>
			<taxon idref="Bison_bis"/>
			TTGATGTAGCTTAACCCAAAGCAAGGCACTGAAAATGCCTAGATGAGTCTCCCAACTCCATAAACACATAGGTTTGGTCCCAGCCTTCCTGTTGACTCTTAATAAACTTACACATGCAAGCATCTACACCCCAGTGAGAATGCCCTCTAGGTTGTTAAAACTAAGAGGAGCTGGCATCAAGCACACACCCCGTAGCTCACGACGCCTTGCTTAACCACACCCCCACGGGAAACAGCAGTGACAAAAATTAAGCCATAAACGAAAGTTTGACTAAGTTATATTAATCAGGGTTGGTAAATCTCGTGCCAGCCACCGCGGTCATACGATTAACCCAAGCCAACAGGAATACGGCGTAAAACGTGTTAAAGCACCACATCAAATAGGGTTAAATTTTAATTA…
		</sequence>
		<sequence>
			<taxon idref="BRS"/>
			TTGATGTAGCTTAACCCAAAGCAAGGCACTGAAAATGCCTAGATGAGTCTCCCAACTCCATAAACACATAGGTTTGGTCCCAGCCTTCCTGTTAACTCTTAATAAACTTACACATGCAAGCATCTACACCCCAGTGAGAATGCCCTCTAGGTTATTAAAACTAAGAGGAGCTGGCATCAAGCACACACCCTGTAGCTCACGACGCCTTGCTTAACCACACCCC-ACGGGAAACAGCAGTGACAAAAATTAAGCCATAAACGAAAGTTTGACTAAGTTATATTAATTAGGGTTGGTAAATCTCGTGCCAGCCACCGCGGTCATACGATTAACCCAAGCTAACAGGAGTACGGCGTAAAACGTGTTAAAGCACCATACCAAATAGGGTTAAATTCTAACTA…
		</sequence>
		<sequence>
			<taxon idref="AY676855"/>
			TTGATGTAGCTTAACCCAAAGCAAGGCACTGAAAATGCCTAGATGAGTCTCCCAACTCCATAAACACATAGGTTTGGTCCCAGCCTTCCTGTTAACTCTTAATAAACTTACACATGCAAGCATCTACACCCCAGTGAGAATGCCCTCTAGGTTATTAAAACTAAGAGGAGCTGGCATCAAGCACACACCCTGTAGCTCACGACGCCTTGCTTAACCACACCCCCACGGGAAACAGCAGTGACAAAAATTAAGCCATAAACGAAAGTTTGACTAAGTTATATTAATTAGGGTTGGTAAATCTCGTGCCAGCCACCGCGGTCATACGATTAACCCAAGCTAACAGGAGTACGGCGTAAAACGTGTTAAAGCACCATACCAAATAGGGTTAAATTCTAACTA…
		</sequence>
		<sequence>
			<taxon idref="AY676856"/>
			TTGATGTAGCTTAACCCAAAGCAAGGCACTGAAAATGCCTAGATGAGTCTCCCAACTCCATAAACACATAGGTTTGGTCCCAGCCTTCCTGTTAACTCTTAATAAACTTACACATGCAAGCATCTACACCCCAGTGAGAATGCCCTCTAGGTTATTAAAACTAAGAGGAGCTGGCATCAAGCACACACCCTGTAGCTCACGACGCCTTGCTTAACCACACCCCCACGGGAAACAGCAGTGACAAAAATTAAGCCATAAACGAAAGTTTGACTAAGTTATATTAATTAGGGTTGGTAAATCTCGTGCCAGCCACCGCGGTCATACGATTAACCCAAGCTAACAGGAGTACGGCGTAAAACGTGTTAAAGCACCATACCAAATAGGGTTAAATTCTAACTA…
		</sequence>
		<sequence>
			<taxon idref="AY676857"/>
			TTGATGTAGCTTAACCCAAAGCAAGGCACTGAAAATGCCTAGATGAGTCTCCCAACTCCATAAACACATAGGTTTGGTCCCAGCCTTCCTGTTAACTCTTAATAAACTTACACATGCAAGCATCTACACCCCAGTGAGAATGCCCTCTAGGTTATTAAAACTAAGAGGAGCTGGCATCAAGCACACACCCTGTAGCTCACGACGCCTTGCTTAACCACACCCCCACGGGAAACAGCAGTGACAAAAATTAAGCCATAAACGAAAGTTTGACTAAGTTATATTAATTAGGGTTGGTAAATCTCGTGCCAGCCACCGCGGTCATACGATTAACCCAAGCTAACAGGAGTACGGCGTAAAACGTGTTAAAGCACCATACCAAATAGGGTTAAATTCTAACTA…
		</sequence>
		<sequence>
			<taxon idref="AY676858"/>
			TTGATGTAGCTTAACCCAAAGCAAGGCACTGAAAATGCCTAGATGAGTCTCCCAACTCCATAAACACATAGGTTTGGTCCCAGCCTTCCTGTTAACTCTTAATAAACTTACACATGCAAGCATCTACACCCCAGTGAGAATGCCCTCTAGGTTATTAAAACTAAGAGGAGCTGGCATCAAGCACACACCCTGTAGCTCACGACGCCTTGCTTAACCACACCCCCACGGGAAACAGCAGTGACAAAAATTAAGCCATAAACGAAAGTTTGACTAAGTTATATTAATTAGGGTTGGTAAATCTCGTGCCAGCCACCGCGGTCATACGATTAACCCAAGCTAACAGGAGTACGGCGTAAAACGTGTTAAAGCACCATACCAAATAGGGTTAAATTCTAACTA…
		</sequence>
		<sequence>
			<taxon idref="AY676859"/>
			TTGATGTAGCTTAACCCAAAGCAAGGCACTGAAAATGCCTAGATGAGTCTCCCAACTCCATAAACACATAGGTTTGGTCCCAGCCTTCCTGTTAACTCTTAATAAACTTACACATGCAAGCATCTACACCCCAGTGAGAATGCCCTCTAGGTTATTAAAACTAAGAGGAGCTGGCATCAAGCACACACCCTGTAGCTCACGACGCCTTGCTTAACCACACCCCCACGGGAAACAGCAGTGACAAAAATTAAGCCATAAACGAAAGTTTGACTAAGTTATATTAATTAGGGTTGGTAAATCTCGTGCCAGCCACCGCGGTCACACGATTAACCCAAGCTAACAGGAGTACGGCGTAAAACGTGTTAAAGCACCATACCAAATAGGGTTAAATTCTAACTA…
		</sequence>
		<sequence>
			<taxon idref="AY676860"/>
			TTGATGTAGCTTAACCCAAAGCAAGGCACTGAAAATGCCTAGATGAGTCTCCCAACTCCATAAACACATAGGTTTGGTCCCAGCCTTCCTGTTAACTCTTAATAAACTTACACATGCAAGCATCTACACCCCAGTGAGAATGCCCTCTAGGTTATTAAAACTAAGAGGAGCTGGCATCAAGCACACACCCTGTAGCTCACGACGCCTTGCTTAACCACACCCCCACGGGAAACAGCAGTGACAAAAATTAAGCCATAAACGAAAGTTTGACTAAGTTATATTAATTAGGGTTGGTAAATCTCGTGCCAGCCACCGCGGTCATACGATTAACCCAAGCTAACAGGAGTACGGCGTAAAACGTGTTAAAGCACCATACCAAATAGGGTTAAATTCTAACTA…
		</sequence>
		<sequence>
			<taxon idref="AY676861"/>
			TTGATGTAGCTTAACCCAAAGCAAGGCACTGAAAATGCCTAGATGAGTCTCCCAACTCCATAAACACATAGGTTTGGTCCCAGCCTTCCTGTTAACTCTTAATAAACTTACACATGCAAGCATCTACACCCCAGTGAGAATGCCCTCTAGGTTATTAAAACTAAGAGGAGCTGGCATCAAGCACACACCCTGTAGCTCACGACGCCTTGCTTAACCACACCCCCACGGGAAACAGCAGTGACAAAAATTAAGCCATAAACGAAAGTTTGACTAAGTTATATTAATTAGGGTTGGTAAATCTCGTGCCAGCCACCGCGGTCATACGATTAACCCAAGCTAACAGGAGTACGGCGTAAAACGTGTTAAAGCACCATACCAAATAGGGTTAAATTCTAACTA…
		</sequence>
		<sequence>
			<taxon idref="AY676862"/>
			TTGATGTAGCTTAACCCAAAGCAAGGCACTGAAAATGCCTAGATGAGTCTCCCAACTCCATAAACACATAGGTTTGGTCCCAGCCTTCCTGTTAACTCTTAATAAACTTACACATGCAAGCATCTACACCCCAGTGAGAATGCCCTCTAGGTTATTAAAACTAAGAGGAGCTGGCATCAAGCACACACCCTGTAGCTCACGACGCCTTGCTTAACCACACCCCCACGGGAAACAGCAGTGACAAAAATTAAGCCATAAACGAAAGTTTGACTAAGTTATATTAATTAGGGTTGGTAAATCTCGTGCCAGCCACCGCGGTCATACGATTAACCCAAGCTAACAGGAGTACGGCGTAAAACGTGTTAAAGCACCATACCAAATAGGGTTAAATTCTAACTA…
		</sequence>
		<sequence>
			<taxon idref="AY676863"/>
			TTGATGTAGCTTAACCCAAAGCAAGGCACTGAAAATGCCTAGATGAGTCTCCCAACTCCATAAACACATAGGTTTGGTCCCAGCCTTCCTGTTAACTCTTAATAAACTTACACATGCAAGCATCTACACCCCAGTGAGAATGCCCTCTAGGTTATTAAAACTAAGAGGAGCTGGCATCAAGCACACACCCTGTAGCTCACGACGCCTTGCTTAACCACACCCCCACGGGAAACAGCAGTGACAAAAATTAAGCCATAAACGAAAGTTTGACTAAGCTATATTAATTAGGGTTGGTAAATCTCGTGCCAGCCACCGCGGTCATACGATTAACCCAAGCTAACAGGAGTACGGCGTAAAACGTGTTAAAGCACCATACCAAATAGGGTTAAATTCTAACTA…
		</sequence>
		<sequence>
			<taxon idref="AY676864"/>
			TTGATGTAGCTTAACCCAAAGCAAGGCACTGAAAATGCCTAGATGAGTCTCCCAACTCCATAAACACATAGGTTTGGTCCCAGCCTTCCTGTTAACTCTTAATAAACTTACACATGCAAGCATCTACACCCCAGTGAGAATGCCCTCTAGGTTATTAAAACTAAGAGGAGCTGGCATCAAGCACACACCCTGTAGCTCACGACGCCTTGCTTAACCACACCCCCACGGGAAACAGCAGTGACAAAAATTAAGCCATAAACGAAAGTTTGACTAAGTTATATTAATTAGGGTTGGTAAATCTCGTGCCAGCCACCGCGGTCATACGATTAACCCAAGCTAACAGGAGTACGGCGTAAAACGTGTTAAAGCACCATACCAAATAGGGTTAAATTCTAACTA…
		</sequence>
		<sequence>
			<taxon idref="AY676865"/>
			TTGATGTAGCTTAACCCAAAGCAAGGCACTGAAAATGCCTAGATGAGTCTCCCAACTCCATAAACACATAGGTTTGGTCCCAGCCTTCCTGTTAACTCTTAATAAACTTACACATGCAAGCATCTACACCCCAGTGAGAATGCCCTCTAGGTTATTAAAACTAAGAGGAGCTGGCATCAAGCACACACCCTGTAGCTCACGACGCCTTGCTTAACCACACCCCCACGGGAAACAGCAGTGACAAAAATTAAGCCATAAACGAAAGTTTGACTAAGTTATATTAATTAGGGTTGGTAAATCTCGTGCCAGCCACCGCGGTCATACGATTAACCCAAGCTAACAGGAGTACGGCGTAAAACGTGTTAAAGCACCATACCAAATAGGGTTAAATTCTAACTA…
		</sequence>
		<sequence>
			<taxon idref="AY676866"/>
			TTGATGTAGCTTAACCCAAAGCAAGGCACTGAAAATGCCTAGATGAGTCTCCCAACTCCATAAACACATAGGTTTGGTCCCAGCCTTCCTGTTAACTCTTAATAAACTTACACATGCAAGCATCTACACCCCAGTGAGAATGCCCTCTAGGTTATTAAAACTAAGAGGAGCTGGCATCAAGCACACACCCTGTAGCTCACGACGCCTTGCTTAACCACACCCCCACGGGAAACAGCAGTGACAAAAATTAAGCCATAAACGAAAGTTTGACTAAGTTATATTAATTAGGGTTGGTAAATCTCGTGCCAGCCACCGCGGTCATACGATTAACCCAAGCTAACAGGAGTACGGCGTAAAACGTGTTAAAGCACCATACCAAATAGGGTTAAATTCTAACTA…
		</sequence>
		<sequence>
			<taxon idref="AY676867"/>
			TTGATGTAGCTTAACCCAAAGCAAGGCACTGAAAATGCCTAGATGAGTCTCCCAACTCCATAAACACATAGGTTTGGTCCCAGCCTTCCTGTTAACTCTTAATAAACTTACACATGCAAGCATCTACACCCCAGTGAGAATGCCCTCTAGGTTATTAAAACTAAGAGGAGCTGGCATCAAGCACACACCCTGTAGCTCACGACGCCTTGCTTAACCACACCCCCACGGGAAACAGCAGTGACAAAAATTAAGCCATAAACGAAAGTTTGACTAAGTTATATTAATTAGGGTTGGTAAATCTCGTGCCAGCCACCGCGGTCATACGATTAACCCAAGCTAACAGGAGTACGGCGTAAAACGTGTTAAAGCACCATACCAAATAGGGTTAAATTCTAACTA…
		</sequence>
		<sequence>
			<taxon idref="AY676868"/>
			TTGATGTAGCTTAACCCAAAGCAAGGCACTGAAAATGCCTAGATGAGTCTCCCAACTCCATAAACACATAGGTTTGGTCCCAGCCTTCCTGTTAACTCTTAATAAACTTACACATGCAAGCATCTACACCCCAGTGAGAATGCCCTCTAGGTTATTAAAACTAAGAGGAGCTGGCATCAAGCACACACCCTGTAGCTCACGACGCCTTGCTTAACCACACCCCCACGGGAAACAGCAGTGACAAAAATTAAGCCATAAACGAAAGTTTGACTAAGTTATATTAATTAGGGTTGGTAAATCTCGTGCCAGCCACCGCGGTCATACGATTAACCCAAGCTAACAGGAGTACGGCGTAAAACGTGTTAAAGCACCATACCAAATAGGGTTAAATTCTAACTA…
		</sequence>
		<sequence>
			<taxon idref="AY676869"/>
			TTGATGTAGCTTAACCCAAAGCAAGGCACTGAAAATGCCTAGATGAGTCTCCCAACTCCATAAACACATAGGTTTGGTCCCAGCCTTCCTGTTAACTCTTAATAAACTTACACATGCAAGCATCTACACCCCAGTGAGAATGCCCTCTAGGTTATTAAAACTAAGAGGAGCTGGCATCAAGCACACACCCTGTAGCTCACGACGCCTTGCTTAACCACACCCCCACGGGAAACAGCAGTGACAAAAATTAAGCCATAAACGAAAGTTTGACTAAGTTATATTAATTAGGGTTGGTAAATCTCGTGCCAGCCACCGCGGTCATACGATTAACCCAAGCTAACAGGAGTACGGCGTAAAACGTGTTAAAGCACCATACCAAATAGGGTTAAATTCTAACTA…
		</sequence>
		<sequence>
			<taxon idref="AY676870"/>
			TTGATGTAGCTTAACCCAAAGCAAGGCACTGAAAATGCCTAGATGAGTCTCCCAACTCCATAAACACATAGGTTTGGTCCCAGCCTTCCTGTTAACTCTTAATAAACTTACACATGCAAGCATCTACACCCCAGTGAGAATGCCCTCTAGGTTATTAAAACTAAGAGGAGCTGGCATCAAGCACACACCCTGTAGCTCACGACGCCTTGCTTAACCACACCCCCACGGGAAACAGCAGTGACAAAAATTAAGCCATAAACGAAAGTTTGACTAAGTTATATTAATTAGGGTTGGTAAATCTCGTGCCAGCCACCGCGGTCATACGATTAACCCAAGCTAACAGGAGTACGGCGTAAAACGTGTTAAAGCACCATACCAAATAGGGTTAAATTCTAACTA…
		</sequence>
		<sequence>
			<taxon idref="AY676871"/>
			TTGATGTAGCTTAACCCAAAGCAAGGCACTGAAAATGCCTAGATGAGTCTCCCAACTCCATAAACACATAGGTTTGGTCCCAGCCTTCCTGTTAACTCTTAATAAACTTACACATGCAAGCATCTACACCCCAGTGAGAATGCCCTCTAGGTTATTAAAACTAAGAGGAGCTGGCATCAAGCACACACCCTGTAGCTCACGACGCCTTGCTTAACCACACCCCCACGGGAAACAGCAGTGACAAAAATTAAGCCATAAACGAAAGTTTGACTAAGTTATATTAATTAGGGTTGGTAAATCTCGTGCCAGCCACCGCGGTCATACGATTAACCCAAGCTAACAGGAGTACGGCGTAAAACGTGTTAAAGCACCATACCAAATAGGGTTAAATTCTAACTA…
		</sequence>
		<sequence>
			<taxon idref="AY676872"/>
			TTGATGTAGCTTAACCCAAAGCAAGGCACTGAAAATGCCTAGATGAGTCTCCCAACTCCATAAACACATAGGTTTGGTCCCAGCCTTCCTGTTAACTCTTAATAAACTTACACATGCAAGCATCTACACCCCAGTGAGAATGCCCTCTAGGTTATTAAAACTAAGAGGAGCTGGCATCAAGCACACACCCTGTAGCTCACGACGCCTTGCTTAACCACACCCCCACGGGAAACAGCAGTGACAAAAATTAAGCCATAAACGAAAGTTTGACTAAGTTATATTAATTAGGGTTGGTAAATCTCGTGCCAGCCACCGCGGTCATACGATTAACCCAAGCTAACAGGAGTACGGCGTAAAACGTGTTAAAGCACCATACCAAATAGGGTTAAATTCTAACTA…
		</sequence>
		<sequence>
			<taxon idref="AY676873"/>
			TTGATGTAGCTTAACCCAAAGCAAGGCACTGAAAATGCCTAGATGAGTCTCCCAACTCCATAAACACATAGGTTTGGTCCCAGCCTTCCTGTTAACTCTTAATAAACTTACACATGCAAGCATCTACACCCCAGTGAGAATGCCCTCTAGGTTATTAAAACTAAGAGGAGCTGGCATCAAGCACACACCCTGTAGCTCACGACGCCTTGCTTAACCACACCCCCACGGGAAACAGCAGTGACAAAAATTAAGCCATAAACGAAAGTTTGACTAAGTTATATTAATTAGGGTTGGTAAATCTCGTGCCAGCCACCGCGGTCATACGATTAACCCAAGCTAACAGGAGTACGGCGTAAAACGTGTTAAAGCACCATACCAAATAGGGTTAAATTCTAACTA…
		</sequence>
		<sequence>
			<taxon idref="1"/>
			TTGATGTAGCTTAACCCAAAGCAAGGCACTGAAAATGCCTAGATGAGTCTCCCAACTCCATAAACACATAGGTTTGGTCCCAGCCTTCCTGTTAACTCTTAATAAACTTACACATGCAAGCATCTACACCCCAGTGAGAATGCCCTCTAGGTTATTAAAACTAAGAGGAGCTGGCATCAAGCACACACCCTGTAGCTCACGACGCCTTGCTTAACCACACCCCCACGGGAAACAGCAGTGACAAAAATTAAGCCATAAACGAAAGTTTGACTAAGTTATATTAATTAGGGTTGGTAAATCTCGTGCCAGCCACCGCGGTCATACGATTAACCCAAGCTAACAGGAGTACGGCGTAAAACGTGTTAAAGCACCATACCAAATAGGGTTAAATTCTAACTA…
		</sequence>
		<sequence>
			<taxon idref="10"/>
			TTGATGTAGCTTAACCCAAAGCAAGGCACTGAAAATGCCTAGATGAGTCTCCCAACTCCATAAACACATAGGTTTGGTCCCAGCCTTCCTGTTAACTCTTAATAAACTTACACATGCAAGCATCTACACCCCAGTGAGAATGCCCTCTAGGTTATTAAAACTAAGAGGAGCTGGCATCAAGCACACACCCTGTAGCTCACGACGCCTTGCTTAACCACACCCCCACGGGAAACAGCAGTGACAAAAATTAAGCCATAAACGAAAGTTTGACTAAGTTATATTAATTAGGGTTGGTAAATCTCGTGCCAGCCACCGCGGTCATACGATTAACCCAAGCTAACAGGAGTACGGCGTAAAACGTGTTAAAGCACCATACCAAATAGGGTTAAATTCTAACTA…
		</sequence>
		<sequence>
			<taxon idref="100"/>
			TTGATGTAGCTTAACCCAAAGCAAGGCACTGAAAATGCCTAGATGAGTCTCCCAACTCCATAAACACATAGGTTTGGTCCCAGCCTTCCTGTTAACTCTTAATAAACTTACACATGCAAGCATCTACACCCCAGTGAGAATGCCCTCTAGGTTATTAAAACTAAGAGGAGCTGGCATCAAGCACACACCCTGTAGCTCACGACGCCTTGCTTAACCACACCCCCACGGGAAACAGCAGTGACAAAAATTAAGCCATAAACGAAAGTTTGACTAAGTTATATTAATTAGGGTTGGTAAATCTCGTGCCAGCCACCGCGGTCATACGATTAACCCAAGCTAACAGGAGTACGGCGTAAAACGTGTTAAAGCACCATACCAAATAGGGTTAAATTCTAACTA…
		</sequence>
		<sequence>
			<taxon idref="101"/>
			TTGATGTAGCTTAACCCAAAGCAAGGCACTGAAAATGCCTAGATGAGTCTCCCAACTCCATAAACACATAGGTTTGGTCCCAGCCTTCCTGTTAACTCTTAATAAACTTACACATGCAAGCATCTACACCCCAGTGAGAATGCCCTCTAGGTTGTTAAAACTAAGAGGAGCTGGCATCAAGCACACACCCTGTAGCTCACGACGCCTTGCTTAACCACACCCCCACGGGAAACAGCAGTGACAAAAATTAAGCCATAAACGAAAGTTTGACTAAGTTATATTAATTAGGGTTGGTAAATCTCGTGCCAGCCACCGCGGTCATACGATTAACCCAAGCTAACAGGAGTACGGCGTAAAATGTGTTAAAGCACCACACCAAATAGGGTTAAATTCTAACCA…
		</sequence>
		<sequence>
			<taxon idref="102"/>
			TTGATGTAGCTTAACCCAAAGCAAGGCACTGAAAATGCCTAGATGAGTCTCCCAACTCCATAAACACATAGGTTTGGTCCCAGCCTTCCTGTTAACTCTTAATAAACTTACACATGCAAGCATCTACACCCCAGTGAGAATGCCCTCTAGGTTGTTAAAACTAAGAGGAGCTGGCATCAAGCACACACCCTGTAGCTCACGACGCCTTGCTTAACCACACCCCCACGGGAAACAGCAGTGACAAAAATTAAGCCATAAACGAAAGTTTGACTAAGTTATATTAATTAGGGTTGGTAAATCTCGTGCCAGCCACCGCGGTCATACGATTAACCCAAGCTAACAGGAGTACGGCGTAAAATGTGTTAAAGCACCACACCAAATAGGGTTAAATTCTAACCA…
		</sequence>
		<sequence>
			<taxon idref="103"/>
			TTGATGTAGCTTAACCCAAAGCAAGGCACTGAAAATGCCTAGATGAGTCTCCCAACTCCATAAACACATAGGTTTGGTCCCAGCCTTCCTGTTAACTCTTAATAAACTTACACATGCAAGCATCTACACCCCAGTGAGAATGCCCTCTAGGTTGTTAAAACTAAGAGGAGCTGGCATCAAGCACACACCCTGTAGCTCACGACGCCTTGCTTAACCACACCCCCACGGGAAACAGCAGTGACAAAAATTAAGCCATAAACGAAAGTTTGACTAAGTTATATTAATTAGGGTTGGTAAATCTCGTGCCAGCCACCGCGGTCATACGATTAACCCAAGCTAACAGGAGTACGGCGTAAAACGTGTTAAAGCACCACACCAAATAGGGTTAAATTCTAACCA…
		</sequence>
		<sequence>
			<taxon idref="104"/>
			TTGATGTAGCTTAACCCAAAGCAAGGCACTGAAAATGCCTAGATGAGTCTCCCAACTCCATAAACACATAGGTTTGGTCCCAGCCTTCCTGTTAACTCTTAATAAACTTACACATGCAAGCATCTACACCCCAGTGAGAATGCCCTCTAGGTTGTTAAAACTAAGAGGAGCTGGCATCAAGCACACACCCTGTAGCTCACGACGCCTTGCTTAACCACACCCCCACGGGAAACAGCAGTGACAAAAATTAAGCCATAAACGAAAGTTTGACTAAGTTATATTAATTAGGGTTGGTAAATCTCGTGCCAGCCACCGCGGTCATACGATTAACCCAAGCTAACAGGAGTACGGCGTAAAACGTGTTAAAGCACCACACCAAATAGGGTTAAATTCTAACCA…
		</sequence>
		<sequence>
			<taxon idref="105"/>
			TTGATGTAGCTTAACCCAAAGCAAGGCACTGAAAATGCCTAGATGAGTCTCCCAACTCCATAAACACATAGGTTTGGTCCCAGCCTTCCTGTTAACTCTTAATAAACTTACACATGCAAGCATCTACACCCCAGTGAGAATGCCCTCTAGGTTGTTAAAACTAAGAGGAGCTGGCATCAAGCACACACCCTGTAGCTCACGACGCCTTGCTTAACCACACCCCCACGGGAAACAGCAGTGACAAAAATTAAGCCATAAACGAAAGTTTGACTAAGTTATATTAATTAGGGTTGGTAAATCTCGTGCCAGCCACCGCGGTCATACGATTAACCCAAGCTAACAGGAGTACGGCGTAAAACGTGTTAAAGCACCACACCAAATAGGGTTAAATTCTAACCA…
		</sequence>
		<sequence>
			<taxon idref="11"/>
			TTGATGTAGCTTAACCCAAAGCAAGGCACTGAAAATGCCTAGATGAGTCTCCCAACTCCATAAACACATAGGTTTGGTCCCAGCCTTCCTGTTAACTCTTAATAAACTTACACATGCAAGCATCTACACCCCAGTGAGAATGCCCTCTAGGTTATTAAAACTAAGAGGAGCTGGCATCAAGCACACACCCTGTAGCTCACGACGCCTTGCTTAACCACACCCCCACGGGAAACAGCAGTGACAAAAATTAAGCCATAAACGAAAGTTTGACTAAGTTATATTAATTAGGGTTGGTAAATCTCGTGCCAGCCACCGCGGTCATACGATTAACCCAAGCTAACAGGAGTACGGCGTAAAACGTGTTAAAGCACCATACCAAATAGGGTTAAATTCTAACTA…
		</sequence>
		<sequence>
			<taxon idref="12"/>
			TTGATGTAGCTTAACCCAAAGCAAGGCACTGAAAATGCCTAGATGAGTCTCCCAACTCCATAAACACATAGGTTTGGTCCCAGCCTTCCTGTTAACTCTTAATAAACTTACACATGCAAGCATCTACACCCCAGTGAGAATGCCCTCTAGGTTATTAAAACTAAGAGGAGCTGGCATCAAGCACACACCCTGTAGCTCACGACGCCTTGCTTAACCACACCCCCACGGGAAACAGCAGTGACAAAAATTAAGCCATAAACGAAAGTTTGACTAAGTTATATTAATTAGGGTTGGTAAATCTCGTGCCAGCCACCGCGGTCATACGATTAACCCAAGCTAACAGGAGTACGGCGTAAAACGTGTTAAAGCACCATACCAAATAGGGTTAAATTCTAACTA…
		</sequence>
		<sequence>
			<taxon idref="13"/>
			TTGATGTAGCTTAACCCAAAGCAAGGCACTGAAAATGCCTAGATGAGTCTCCCAACTCCATAAACACATAGGTTTGGTCCCAGCCTTCCTGTTAACTCTTAATAAACTTACACATGCAAGCATCTACACCCCAGTGAGAATGCCCTCTAGGTTATTAAAACTAAGAGGAGCTGGCATCAAGCACACACCCTGTAGCTCACGACGCCTTGCTTAACCACACCCCCACGGGAAACAGCAGTGACAAAAATTAAGCCATAAACGAAAGTTTGACTAAGTTATATTAATTAGGGTTGGTAAATCTCGTGCCAGCCACCGCGGTCATACGATTAACCCAAGCTAACAGGAGTACGGCGTAAAACGTGTTAAAGCACCATACCAAATAGGGTTAAATTCTAACTA…
		</sequence>
		<sequence>
			<taxon idref="14"/>
			TTGATGTAGCTTAACCCAAAGCAAGGCACTGAAAATGCCTAGATGAGTCTCCCAACTCCATAAACACATAGGTTTGGTCCCAGCCTTCCTGTTAACTCTTAATAAACTTACACATGCAAGCATCTACACCCCAGTGAGAATGCCCTCTAGGTTATTAAAACTAAGAGGAGCTGGCATCAAGCACACACCCTGTAGCTCACGACGCCTTGCTTAACCACACCCCCACGGGAAACAGCAGTGACAAAAATTAAGCCATAAACGAAAGTTTGACTAAGTTATATTAATTAGGGTTGGTAAATCTCGTGCCAGCCACCGCGGTCATACGATTAACCCAAGCTAACAGGAGTACGGCGTAAAACGTGTTAAAGCACCATACCAAATAGGGTTAAATTCTAACTA…
		</sequence>
		<sequence>
			<taxon idref="15"/>
			TTGATGTAGCTTAACCCAAAGCAAGGCACTGAAAATGCCTAGATGAGTCTCCCAACTCCATAAACACATAGGTTTGGTCCCAGCCTTCCTGTTAACTCTTAATAAACTTACACATGCAAGCATCTACACCCCAGTGAGAATGCCCTCTAGGTTATTAAAACTAAGAGGAGCTGGCATCAAGCACACACCCTGTAGCTCACGACGCCTTGCTTAACCACACCCCCACGGGAAACAGCAGTGACAAAAATTAAGCCATAAACGAAAGTTTGACTAAGTTATATTAATTAGGGTTGGTAAATCTCGTGCCAGCCACCGCGGTCATACGATTAACCCAAGCTAACAGGAGTACGGCGTAAAACGTGTTAAAGCACTATACCAAATAGGGTTAAATTCTAACTA…
		</sequence>
		<sequence>
			<taxon idref="16"/>
			TTGATGTAGCTTAACCCAAAGCAAGGCACTGAAAATGCCTAGATGAGTCTCCCAACTCCATAAACACATAGGTTTGGTCCCAGCCTTCCTGTTAACTCTTAATAAACTTACACATGCAAGCATCTACACCCCAGTGAGAATGCCCTCTAGGTTATTAAAACTAAGAGGAGCTGGCATCAAGCACACACCCTGTAGCTCACGACGCCTTGCTTAACCACACCCCCACGGGAAACAGCAGTGACAAAAATTAAGCCATAAACGAAAGTTTGACTAAGTTATATTAATTAGGGTTGGTAAATCTCGTGCCAGCCACCGCGGTCATACGATTAACCCAAGCTAACAGGAGTACGGCGTAAAACGTGTTAAAGCACCATACCAAATAGGGTTAAATTCTAACTA…
		</sequence>
		<sequence>
			<taxon idref="17"/>
			TTGATGTAGCTTAACCCAAAGCAAGGCACTGAAAATGCCTAGATGAGTCTCCCAACTCCATAAACACATAGGTTTGGTCCCAGCCTTCCTGTTAACTCTTAATAAACTTACACATGCAAGCATCTACACCCCAGTGAGAATGCCCTCTAGGTTATTAAAACTAAGAGGAGCTGGCATCAAGCACACACCCTGTAGCTCACGACGCCTTGCTTAACCACACCCCCACGGGAAACAGCAGTGACAAAAATTAAGCCATAAACGAAAGTTTGACTAAGTTATATTAATTAGGGTTGGTAAATCTCGTGCCAGCCACCGCGGTCATACGATTAACCCAAGCTAACAGGAGTACGGCGTAAAACGTGTTAAAGCACCATACCAAATAGGGTTAAATTCTAACTA…
		</sequence>
		<sequence>
			<taxon idref="18"/>
			TTGATGTAGCTTAACCCAAAGCAAGGCACTGAAAATGCCTAGATGAGTCTCCCAACTCCATAAACACATAGGTTTGGTCCCAGCCTTCCTGTTAACTCTTAATAAACTTACACATGCAAGCATCTACACCCCAGTGAGAATGCCCTCTAGGTTATTAAAACTAAGAGGAGCTGGCATCAAGCACACACCCTGTAGCTCACGACGCCTTGCTTAACCACACCCCCACGGGAAACAGCAGTGACAAAAATTAAGCCATAAACGAAAGTTTGACTAAGTTATATTAATTAGGGTTGGTAAATCTCGTGCCAGCCACCGCGGTCATACGATTAACCCAAGCTAACAGGAGTACGGCGTAAAACGTGTTAAAGCACCATACCAAATAGGGTTAAATTCTAACTA…
		</sequence>
		<sequence>
			<taxon idref="19"/>
			TTGATGTAGCTTAACCCAAAGCAAGGCACTGAAAATGCCTAGATGAGTCTCCCAACTCCATAAACACATAGGTTTGGTCCCAGCCTTCCTGTTAACTCTTAATAAACTTACACATGCAAGCATCTACACCCCAGTGAGAATGCCCTCTAGGTTATTAAAACTAAGAGGAGCTGGCATCAAGCACACACCCTGTAGCTCACGACGCCTTGCTTAACCACACCCCCACGGGAAACAGCAGTGACAAAAATTAAGCCATAAACGAAAGTTTGACTAAGTTATATTAATTAGGGTTGGTAAATCTCGTGCCAGCCACCGCGGTCATACGATTAACCCAAGCTAACAGGAGTACGGCGTAAAACGTGTTAAAGCACCATACCAAATAGGGTTAAATTCTAACTA…
		</sequence>
		<sequence>
			<taxon idref="2"/>
			TTGATGTAGCTTAACCCAAAGCAAGGCACTGAAAATGCCTAGATGAGTCTCCCAACTCCATAAACACATAGGTTTGGTCCCAGCCTTCCTGTTAACTCTTAATAAACTTACACATGCAAGCATCTACACCCCAGTGAGAATGCCCTCTAGGTTATTAAAACTAAGAGGAGCTGGCATCAAGCACACACCCTGTAGCTCATGACGCCTTGCTTAACCACACCCCCACGGGAAACAGCAGTGACAAAAATTAAGCCATAAACGAAAGTTTGACTAAGTTATATTAATTAGGGTTGGTAAATCTCGTGCCAGCCACCGCGGTCATACGATTAACCCAAGCTAACAGGAGTACGGCGTAAAACGTGTTAAAGCACCATACCAAATAGGGTTAAATTCTAACTA…
		</sequence>
		<sequence>
			<taxon idref="20"/>
			TTGATGTAGCTTAACCCAAAGCAAGGCACTGAAAATGCCTAGATGAGTCTCCCAACTCCATAAACACATAGGTTTGGTCCCAGCCTTCCTGTTAACTCTTAATAAACTTACACATGCAAGCATCTACACCCCAGTGAGAATGCCCTCTAGGTTATTAAAACTAAGAGGAGCTGGCATCAAGCACACACCCTGTAGCTCACGACGCCTTGCTTAACCACACCCCCACGGGAAACAGCAGTGACAAAAATTAAGCCATAAACGAAAGTTTGACTAAGTTATATTAATTAGGGTTGGTAAATCTCGTGCCAGCCACCGCGGTCATACGATTAACCCAAGCTAACAGGAGTACGGCGTAAAACGTGTTAAAGCACCATACCAAATAGGGTTAAATTCTAACTA…
		</sequence>
		<sequence>
			<taxon idref="21"/>
			TTGATGTAGCTTAACCCAAAGCAAGGCACTGAAAATGCCTAGATGAGTCTCCCAACTCCATAAACACATAGGTTTGGTCCCAGCCTTCCTGTTAACTCTTAATAAACTTACACATGCAAGCATCTACACCCCAGTGAGAATGCCCTCTAGGTTATTAAAACTAAGAGGAGCTGGCATCAAGCACACACCCTGTAGCTCACGACGCCTTGCTTAACCACACCCCCACGGGAAACAGCAGTGACAAAAATTAAGCCATAAACGAAAGTTTGACTAAGTTATATTAATTAGGGTTGGTAAATCTCGTGCCAGCCACCGCGGTCATACGATTAACCCAAGCTAACAGGAGTACGGCGTAAAACGTGTTAAAGCACCATACCAAATAGGGTTAAATTCTAACTA…
		</sequence>
		<sequence>
			<taxon idref="22"/>
			TTGATGTAGCTTAACCCAAAGCAAGGCACTGAAAATGCCTAGATGAGTCTCCCAACTCCATAAACACATAGGTTTGGTCCCAGCCTTCCTGTTAACTCTTAATAAACTTACACATGCAAGCATCTACACCCCAGTGAGAATGCCCTCTAGGTTATTAAAACTAAGAGGAGCTGGCATCAAGCACACACCCTGTAGCTCACGACGCCTTGCTTAACCACACCCCCACGGGAAACAGCAGTGACAAAAATTAAGCCATAAACGAAAGTTTGACTAAGTTATATTAATTAGGGTTGGTAAATCTCGTGCCAGCCACCGCGGTCATACGATTAACCCAAGCTAACAGGAGTACGGCGTAAAACGTGTTAAAGCACCATACCAAATAGGGTTAAATTCTAACTA…
		</sequence>
		<sequence>
			<taxon idref="23"/>
			TTGATGTAGCTTAACCCAAAGCAAGGCACTGAAAATGCCTAGATGAGTCTCCCAACTCCATAAACACATAGGTTTGGTCCCAGCCTTCCTGTTAACTCTTAATAAACTTACACATGCAAGCATCTACACCCCAGTGAGAATGCCCTCTAGGTTATTAAAACTAAGAGGAGCTGGCATCAAGCACACACCCTGTAGCTCACGACGCCTTGCTTAACCACACCCCCACGGGAAACAGCAGTGACAAAAATTAAGCCATAAACGAAAGTTTGACTAAGTTATATTAATTAGGGTTGGTAAATCTCGTGCCAGCCACCGCGGTCATACGATTAACCCAAGCTAACAGGAGTACGGCGTAAAACGTGTTAAAGCACCATACCAAATAGGGTTAAATTCTAACTA…
		</sequence>
		<sequence>
			<taxon idref="24"/>
			TTGATGTAGCTTAACCCAAAGCAAGGCACTGAAAATGCCTAGATGAGTCTCCCAACTCCATAAACACATAGGTTTGGTCCCAGCCTTCCTGTTAACTCTTAATAAACTTACACATGCAAGCATCTACACCCCAGTGAGAATGCCCTCTAGGTTATTAAAACTAAGAGGAGCTGGCATCAAGCACACACCCTGTAGCTCACGACGCCTTGCTTAACCACACCCCCACGGGAAACAGCAGTGACAAAAATTAAGCCATAAACGAAAGTTTGACTAAGTTATATTAATTAGGGTTGGTAAATCTCGTGCCAGCCACCGCGGTCATACGATTAACCCAAGCTAACAGGAGTACGGCGTAAAACGTGTTAAAGCACCATACCAAATAGGGTTAAATTCTAACTA…
		</sequence>
		<sequence>
			<taxon idref="25"/>
			TTGATGTAGCTTAACCCAAAGCAAGGCACTGAAAATGCCTAGATGAGTCTCCCAACTCCATAAACACATAGGTTTGGTCCCAGCCTTCCTGTTAACTCTTAATAAACTTACACATGCAAGCATCTACACCCCAGTGAGAATGCCCTCTAGGTTATTAAAACTAAGAGGAGCTGGCATCAAGCACACACCCTGTAGCTCACGACGCCTTGCTTAACCACACCCCCACGGGAAACAGCAGTGACAAAAATTAAGCCATAAACGAAAGTTTGACTAAGTTATATTAATTAGGGTTGGTAAATCTCGTGCCAGCCACCGCGGTCATACGATTAACCCAAGCTAACAGGAGTACGGCGTAAAACGTGTTAAAGCACCATACCAAATAGGGTTAAATTCTAACTA…
		</sequence>
		<sequence>
			<taxon idref="26"/>
			TTGATGTAGCTTAACCCAAAGCAAGGCACTGAAAATGCCTAGATGAGTCTCCCAACTCCATAAACACATAGGTTTGGTCCCAGCCTTCCTGTTAACTCTTAATAAACTTACACATGCAAGCATCTACACCCCAGTGAGAATGCCCTCTAGGTTATTAAAACTAAGAGGAGCTGGCATCAAGCACACACCCTGTAGCTCACGACGCCTTGCTTAACCACACCCCCACGGGAAACAGCAGTGACAAAAATTAAGCCATAAACGAAAGTTTGACTAAGTTATATTAATTAGGGTTGGTAAATCTCGTGCCAGCCACCGCGGTCATACGATTAACCCAAGCTAACAGGAGTACGGCGTAAAACGTGTTAAAGCACCATACCAAATAGGGTTAAATTCTAACTA…
		</sequence>
		<sequence>
			<taxon idref="27"/>
			TTGATGTAGCTTAACCCAAAGCAAGGCACTGAAAATGCCTAGATGAGTCTCCCAACTCCATAAACACATAGGTTTGGTCCCAGCCTTCCTGTTAACTCTTAATAAACTTACACATGCAAGCATCTACACCCCAGTGAGAATGCCCTCTAGGTTATTAAAACTAAGAGGAGCTGGCATCAAGCACACACCCTGTAGCTCACGACGCCTTGCTTAACCACACCCCCACGGGAAACAGCAGTGACAAAAATTAAGCCATAAACGAAAGTTTGACTAAGTTATATTAATTAGGGTTGGTAAATCTCGTGCCAGCCACCGCGGTCATACGATTAACCCAAGCTAACAGGAGTACGGCGTAAAACGTGTTAAAGCACCATACCAAATAGGGTTAAATTCTAACTA…
		</sequence>
		<sequence>
			<taxon idref="28"/>
			TTGATGTAGCTTAACCCAAAGCAAGGCACTGAAAATGCCTAGATGAGTCTCCCAACTCCATAAACACATAGGTTTGGTCCCAGCCTTCCTGTTAACTCTTAATAAACTTACACATGCAAGCATCTACACCCCAGTGAGAATGCCCTCTAGGTTATTAAAACTAAGAGGAGCTGGCATCAAGCACACACCCTGTAGCTCACGACGCCTTGCTTAACCACACCCCCACGGGAAACAGCAGTGACAAAAATTAAGCCATAAACGAAAGTTTGACTAAGTTATATTAATTAGGGTTGGTAAATCTCGTGCCAGCCACCGCGGTCATACGATTAACCCAAGCTAACAGGAGTACGGCGTAAAACGTGTTAAAGCACCATACCAAATAGGGTTAAATTCTAACTA…
		</sequence>
		<sequence>
			<taxon idref="29"/>
			TTGATGTAGCTTAACCCAAAGCAAGGCACTGAAAATGCCTAGATGAGTCTCCCAACTCCATAAACACATAGGTTTGGTCCCAGCCTTCCTGTTAACTCTTAATAAACTTACACATGCAAGCATCTACACCCCAGTGAGAATGCCCTCTAGGTTATTAAAACTAAGAGGAGCTGGCATCAAGCACACACCCTGTAGCTCACGACGCCTTGCTTAACCACACCCCCACGGGAAACAGCAGTGACAAAAATTAAGCCATAAACGAAAGTTTGACTAAGTTATATTAATTAGGGTTGGTAAATCTCGTGCCAGCCACCGCGGTCATACGATTAACCCAAGCTAACAGGAGTACGGCGTAAAACGTGTTAAAGCACCATACCAAATAGGGTTAAATTCTAACTA…
		</sequence>
		<sequence>
			<taxon idref="3"/>
			TTGATGTAGCTTAACCCAAAGCAAGGCACTGAAAATGCCTAGATGAGTCTCCCAACTCCATAAACACATAGGTTTGGTCCCAGCCTTCCTGTTAACTCTTAATAAACTTACACATGCAAGCATCTACACCCCAGTGAGAATGCCCTCTAGGTTATTAAAACTAAGAGGAGCTGGCATCAAGCACACACCCTGTAGCTCACGACGCCTTGCTTAACCACACCCCCACGGGAAACAGCAGTGACAAAAATTAAGCCATAAACGAAAGTTTGACTAAGTTATATTAATTAGGGTTGGTAAATCTCGTGCCAGCCACCGCGGTCATACGATTAACCCAAGCTAACAGGAGTACGGCGTAAAACGTGTTAAAGCACCATACCAAATAGGGTTAAATTCTAACTA…
		</sequence>
		<sequence>
			<taxon idref="30"/>
			TTGATGTAGCTTAACCCAAAGCAAGGCACTGAAAATGCCTAGATGAGTCTCCCAACTCCATAAACACATAGGTTTGGTCCCAGCCTTCCTGTTAACTCTTAATAAACTTACACATGCAAGCATCTACACCCCAGTGAGAATGCCCTCTAGGTTATTAAAACTAAGAGGAGCTGGCATCAAGCACACACCCTGTAGCTCACGACGCCTTGCTTAACCACACCCCCACGGGAAACAGCAGTGACAAAAATTAAGCCATAAACGAAAGTTTGACTAAGTTATATTAATTAGGGTTGGTAAATCTCGTGCCAGCCACCGCGGTCATACGATTAACCCAAGCTAACAGGAGTACGGCGTAAAACGTGTTAAAGCACCATACCAAATAGGGTTAAATTCTAACTA…
		</sequence>
		<sequence>
			<taxon idref="31"/>
			TTGATGTAGCTTAACCCAAAGCAAGGCACTGAAAATGCCTAGATGAGTCTCCCAACTCCATAAACACATAGGTTTGGTCCCAGCCTTCCTGTTAACTCTTAATAAACTTACACATGCAAGCATCTACACCCCAGTGAGAATGCCCTCTAGGTTATTAAAACTAAGAGGAGCTGGCATCAAGCACACACCCTGTAGCTCACGACGCCTTGCTTAACCACACCCCCACGGGAAACAGCAGTGACAAAAATTAAGCCATAAACGAAAGTTTGACTAAGTTATATTAATTAGGGTTGGTAAATCTCGTGCCAGCCACCGCGGTCATACGATTAACCCAAGCTAACAGGAGTACGGCGTAAAACGTGTTAAAGCACCATACCAAATAGGGTTAAATTCTAACTA…
		</sequence>
		<sequence>
			<taxon idref="32"/>
			TTGATGTAGCTTAACCCAAAGCAAGGCACTGAAAATGCCTAGATGAGTCTCCCAACTCCATAAACACATAGGTTTGGTCCCAGCCTTCCTGTTAACTCTTAATAAACTTACACATGCAAGCATCTACACCCCAGTGAGAATGCCCTCTAGGTTATTAAAACTAAGAGGAGCTGGCATCAAGCACACACCCTGTAGCTCACGACGCCTTGCTTAACCACACCCCCACGGGAAACAGCAGTGACAAAAATTAAGCCATAAACGAAAGTTTGACTAAGTTATATTAATTAGGGTTGGTAAATCTCGTGCCAGCCACCGCGGTCATACGATTAACCCAAGCTAACAGGAGTACGGCGTAAAACGTGTTAAAGCACCATACCAAATAGGGTTAAATTCTAACTA…
		</sequence>
		<sequence>
			<taxon idref="33"/>
			TTGATGTAGCTTAACCCAAAGCAAGGCACTGAAAATGCCTAGATGAGTCTCCCAACTCCATAAACACATAGGTTTGGTCCCAGCCTTCCTGTTAACTCTTAATAAACTTACACATGCAAGCATCTACACCCCAGTGAGAATGCCCTCTAGGTTATTAAAACTAAGAGGAGCTGGCATCAAGCACACACCCTGTAGCTCACGACGCCTTGCTTAACCACACCCCCACGGGAAACAGCAGTGACAAAAATTAAGCCATAAACGAAAGTTTGACTAAGTTATATTAATTAGGGTTGGTAAATCTCGTGCCAGCCACCGCGGTCATACGATTAACCCAAGCTAACAGGAGTACGGCGTAAAACGTGTTAAAGCACCATACCAAATAGGGTTAAATTCTAACTA…
		</sequence>
		<sequence>
			<taxon idref="34"/>
			TTGATGTAGCTTAACCCAAAGCAAGGCACTGAAAATGCCTAGATGAGTCTCCCAACTCCATAAACACATAGGTTTGGTCCCAGCCTTCCTGTTAACTCTTAATAAACTTACACATGCAAGCATCTACACCCCAGTGAGAATGCCCTCTAGGTTATTAAAACTAAGAGGAGCTGGCATCAAGCACACACCCTGTAGCTCACGACGCCTTGCTTAACCACACCCCCACGGGAAACAGCAGTGACAAAAATTAAGCCATAAACGAAAGTTTGACTAAGTTATATTAATTAGGGTTGGTAAATCTCGTGCCAGCCACCGCGGTCATACGATTAACCCAAGCTAACAGGAGTACGGCGTAAAACGTGTTAAAGCACCATACCAAATAGGGTTAAATTCTAACTA…
		</sequence>
		<sequence>
			<taxon idref="35"/>
			TTGATGTAGCTTAACCCAAAGCAAGGCACTGAAAATGCCTAGATGAGTCTCCCAACTCCATAAACACATAGGTTTGGTCCCAGCCTTCCTGTTAACTCTTAATAAACTTACACATGCAAGCATCTACACCCCAGTGAGAATGCCCTCTAGGTTATTAAAACTAAGAGGAGCTGGCATCAAGCACACACCCTGTAGCTCACGACGCCTTGCTTAACCACACCCCCACGGGAAACAGCAGTGACAAAAATTAAGCCATAAACGAAAGTTTGACTAAGTTATATTAATTAGGGTTGGTAAATCTCGTGCCAGCCACCGCGGTCATACGATTAACCCAAGCTAACAGGAGTACGGCGTAAAACGTGTTAAAGCACCATACCAAATAGGGTTAAATTCTAACTA…
		</sequence>
		<sequence>
			<taxon idref="36"/>
			TTGATGTAGCTTAACCCAAAGCAAGGCACTGAAAATGCCTAGATGAGTCTCCCAACTCCATAAACACATAGGTTTGGTCCCAGCCTTCCTGTTAACTCTTAATAAACTTACACATGCAAGCATCTACACCCCAGTGAGAATGCCCTCTAGGTTATTAAAACTAAGAGGAGCTGGCATCAAGCACACACCCTGTAGCTCACGACGCCTTGCTTAACCACACCCCCACGGGAAACAGCAGTGACAAAAATTAAGCCATAAACGAAAGTTTGACTAAGTTATATTAATTAGGGTTGGTAAATCTCGTGCCAGCCACCGCGGTCATACGATTAACCCAAGCTAACAGGAGTACGGCGTAAAACGTGTTAAAGCACCATACCAAATAGGGTTAAATTCTAACTA…
		</sequence>
		<sequence>
			<taxon idref="37"/>
			TTGATGTAGCTTAACCCAAAGCAAGGCACTGAAAATGCCTAGATGAGTCTCCCAACTCCATAAACACATAGGTTTGGTCCCAGCCTTCCTGTTAACTCTTAATAAACTTACACATGCAAGCATCTACACCCCAGTGAGAATGCCCTCTAGGTTATTAAAACTAAGAGGAGCTGGCATCAAGCACACACCCTGTAGCTCACGACGCCTTGCTTAACCACACCCCCACGGGAAACAGCAGTGACAAAAATTAAGCCATAAACGAAAGTTTGACTAAGTTATATTAATTAGGGTTGGTAAATCTCGTGCCAGCCACCGCGGTCATACGATTAACCCAAGCTAACAGGAGTACGGCGTAAAACGTGTTAAAGCACCATACCAAATAGGGTTAAATTCTAACTA…
		</sequence>
		<sequence>
			<taxon idref="38"/>
			TTGATGTAGCTTAACCCAAAGCAAGGCACTGAAAATGCCTAGATGAGTCTCCCAACTCCATAAACACATAGGTTTGGTCCCAGCCTTCCTGTTAACTCTTAATAAACTTACACATGCAAGCATCTACACCCCAGTGAGAATGCCCTCTAGGTTATTAAAACTAAGAGGAGCTGGCATCAAGCACACACCCTGTAGCTCACGACGCCTTGCTTAACCACACCCCCACGGGAAACAGCAGTGACAAAAATTAAGCCATAAACGAAAGTTTGACTAAGTTATATTAATTAGGGTTGGTAAATCTCGTGCCAGCCACCGCGGTCATACGATTAACCCAAGCTAACAGGAGTACGGCGTAAAACGTGTTAAAGCACCATACCAAATAGGGTTAAATTCTAACTA…
		</sequence>
		<sequence>
			<taxon idref="39"/>
			TTGATGTAGCTTAACCCAAAGCAAGGCACTGAAAATGCCTAGATGAGTCTCCCAACTCCATAAACACATAGGTTTGGTCCCAGCCTTCCTGTTAACTCTTAATAAACTTACACATGCAAGCATCTACACCCCAGTGAGAATGCCCTCTAGGTTATTAAAACTAAGAGGAGCTGGCATCAAGCACACACCCTGTAGCTCACGACGCCTTGCTTAACCACACCCCCACGGGAAACAGCAGTGACAAAAATTAAGCCATAAACGAAAGTTTGACTAAGTTATATTAATTAGGGTTGGTAAATCTCGTGCCAGCCACCGCGGTCATACGATTAACCCAAGCTAACAGGAGTACGGCGTAAAACGTGTTAAAGCACCATACCAAATAGGGTTAAATTCTAACTA…
		</sequence>
		<sequence>
			<taxon idref="4"/>
			TTGATGTAGCTTAACCCAAAGCAAGGCACTGAAAATGCCTAGATGAGTCTCCCAACTCCATAAACACATAGGTTTGGTCCCAGCCTTCCTGTTAACTCTTAATAAACTTACACATGCAAGCATCTACACCCCAGTGAGAATGCCCTCTAGGTTATTAAAACTAAGAGGAGCTGGCATCAAGCACACACCCTGTAGCTCACGACGCCTTGCTTAACCACACCCCCACGGGAAACAGCAGTGACAAAAATTAAGCCATAAACGAAAGTTTGACTAAGTTATATTAATTAGGGTTGGTAAATCTCGTGCCAGCCACCGCGGTCATACGATTAACCCAAGCTAACAGGAGTACGGCGTAAAACGTGTTAAAGCACCATACCAAATAGGGTTAAATTCTAACTA…
		</sequence>
		<sequence>
			<taxon idref="40"/>
			TTGATGTAGCTTAACCCAAAGCAAGGCACTGAAAATGCCTAGATGAGTCTCCCAACTCCATAAACACATAGGTTTGGTCCCAGCCTTCCTGTTAACTCTTAATAAACTTACACATGCAAGCATCTACACCCCAGTGAGAATGCCCTCTAGGTTATTAAAACTAAGAGGAGCTGGCATCAAGCACACACCCTGTAGCTCACGACGCCTTGCTTAACCACACCCCCACGGGAAACAGCAGTGACAAAAATTAAGCCATAAACGAAAGTTTGACTAAGTTATATTAATTAGGGTTGGTAAATCTCGTGCCAGCCACCGCGGTCATACGATTAACCCAAGCTAACAGGAGTACGGCGTAAAACGTGTTAAAGCACCATACCAAATAGGGTTAAATTCTAACTA…
		</sequence>
		<sequence>
			<taxon idref="41"/>
			TTGATGTAGCTTAACCCAAAGCAAGGCACTGAAAATGCCTAGATGAGTCTCCCAACTCCATAAACACATAGGTTTGGTCCCAGCCTTCCTGTTAACTCTTAATAAACTTACACATGCAAGCATCTACACCCCAGTGAGAATGCCCTCTAGGTTATTAAAACTAAGAGGAGCTGGCATCAAGCACACACCCTGTAGCTCACGACGCCTTGCTTAACCACACCCCCACGGGAAACAGCAGTGACAAAAATTAAGCCATAAACGAAAGTTTGACTAAGTTATATTAATTAGGGTTGGTAAATCTCGTGCCAGCCACCGCGGTCATACGATTAACCCAAGCTAACAGGAGTACGGCGTAAAACGTGTTAAAGCACCATACCAAATAGGGTTAAATTCTAACTA…
		</sequence>
		<sequence>
			<taxon idref="42"/>
			TTGATGTAGCTTAACCCAAAGCAAGGCACTGAAAATGCCTAGATGAGTCTCCCAACTCCATAAACACATAGGTTTGGTCCCAGCCTTCCTGTTAACTCTTAATAAACTTACACATGCAAGCATCTACACCCCAGTGAGAATGCCCTCTAGGTTATTAAAACTAAGAGGAGCTGGCATCAAGCACACACCCTGTAGCTCACGACGCCTTGCTTAACCACACCCCCACGGGAAACAGCAGTGACAAAAATTAAGCCATAAACGAAAGTTTGACTAAGTTATATTAATTAGGGTTGGTAAATCTCGTGCCAGCCACCGCGGTCATACGATTAACCCAAGCTAACAGGAGTACGGCGTAAAACGTGTTAAAGCACCATACCAAATAGGGTTAAATTCTAACTA…
		</sequence>
		<sequence>
			<taxon idref="43"/>
			TTGATGTAGCTTAACCCAAAGCAAGGCACTGAAAATGCCTAGATGAGTCTCCCAACTCCATAAACACATAGGTTTGGTCCCAGCCTTCCTGTTAACTCTTAATAAACTTACACATGCAAGCATCTACACCCCAGTGAGAATGCCCTCTAGGTTATTAAAACTAAGAGGAGCTGGCATCAAGCACACACCCTGTAGCTCACGACGCCTTGCTTAACCACACCCCCACGGGAAACAGCAGTGACAAAAATTAAGCCATAAACGAAAGTTTGACTAAGTTATATTAATTAGGGTTGGTAAATCTCGTGCCAGCCACCGCGGTCATACGATTAACCCAAGCTAACAGGAGTACGGCGTAAAACGTGTTAAAGCACCATACCAAATAGGGTTAAATTCTAACTA…
		</sequence>
		<sequence>
			<taxon idref="44"/>
			TTGATGTAGCTTAACCCAAAGCAAGGCACTGAAAATGCCTAGATGAGTCTCCCAACTCCATAAACACATAGGTTTGGTCCCAGCCTTCCTGTTAACTCTTAATAAACTTACACATGCAAGCATCTACACCCCAGTGAGAATGCCCTCTAGGTTATTAAAACTAAGAGGAGCTGGCATCAAGCACACACCCTGTAGCTCACGACGCCTTGCTTAACCACACCCCCACGGGAAACAGCAGTGACAAAAATTAAGCCATAAACGAAAGTTTGACTAAGTTATATTAATTAGGGTTGGTAAATCTCGTGCCAGCCACCGCGGTCATACGATTAACCCAAGCTAACAGGAGTACGGCGTAAAACGTGTTAAAGCACCATACCAAATAGGGTTAAATTCTAACTA…
		</sequence>
		<sequence>
			<taxon idref="45"/>
			TTGATGTAGCTTAACCCAAAGCAAGGCACTGAAAATGCCTAGATGAGTCTCCCAACTCCATAAACACATAGGTTTGGTCCCAGCCTTCCTGTTAACTCTTAATAAACTTACACATGCAAGCATCTACACCCCAGTGAGAATGCCCTCTAGGTTATTAAAACTAAGAGGAGCTGGCATCAAGCACACACCCTGTAGCTCACGACGCCTTGCTTAACCACACCCCCACGGGAAACAGCAGTGACAAAAATTAAGCCATAAACGAAAGTTTGACTAAGTTATATTAATTAGGGTTGGTAAATCTCGTGCCAGCCACCGCGGTCATACGATTAACCCAAGCTAACAGGAGTACGGCGTAAAACGTGTTAAAGCACCATACCAAATAGGGTTAAATTCTAACTA…
		</sequence>
		<sequence>
			<taxon idref="46"/>
			TTGATGTAGCTTAACCCAAAGCAAGGCACTGAAAATGCCTAGATGAGTCTCCCAACTCCATAAACACATAGGTTTGGTCCCAGCCTTCCTGTTAACTCTTAATAAACTTACACATGCAAGCATCTACACCCCAGTGAGAATGCCCTCTAGGTTATTAAAACTAAGAGGAGCTGGCATCAAGCACACACCCTGTAGCTCACGACGCCTTGCTTAACCACACCCCCACGGGAAACAGCAGTGACAAAAATTAAGCCATAAACGAAAGTTTGACTAAGTTATATTAATTAGGGTTGGTAAATCTCGTGCCAGCCACCGCGGTCATACGATTAACCCAAGCTAACAGGAGTACGGCGTAAAACGTGTTAAAGCACCATACCAAATAGGGTTAAATTCTAACTA…
		</sequence>
		<sequence>
			<taxon idref="47"/>
			TTGATGTAGCTTAACCCAAAGCAAGGCACTGAAAATGCCTAGATGAGTCTCCCAACTCCATAAACACATAGGTTTGGTCCCAGCCTTCCTGTTAACTCTTAATAAACTTACACATGCAAGCATCTACACCCCAGTGAGAATGCCCTCTAGGTTATTAAAACTAAGAGGAGCTGGCATCAAGCACACACCCTGTAGCTCACGACGCCTTGCTTAACCACACCCCCACGGGAAACAGCAGTGACAAAAATTAAGCCATAAACGAAAGTTTGACTAAGTTATATTAATTAGGGTTGGTAAATCTCGTGCCAGCCACCGCGGTCATACGATTAACCCAAGCTAACAGGAGTACGGCGTAAAACGTGTTAAAGCACCATACCAAATAGGGTTAAATTCTAACTA…
		</sequence>
		<sequence>
			<taxon idref="48"/>
			TTGATGTAGCTTAACCCAAAGCAAGGCACTGAAAATGCCTAGATGAGTCTCCCAACTCCATAAACACATAGGTTTGGTCCCAGCCTTCCTGTTAACTCTTAATAAACTTACACATGCAAGCATCTACACCCCAGTGAGAATGCCCTCTAGGTTATTAAAACTAAGAGGAGCTGGCATCAAGCACACACCCTGTAGCTCACGACGCCTTGCTTAACCACACCCCCACGGGAAACAGCAGTGACAAAAATTAAGCCATAAACGAAAGTTTGACTAAGTTATATTAATTAGGGTTGGTAAATCTCGTGCCAGCCACCGCGGTCATACGATTAACCCAAGCTAACAGGAGTACGGCGTAAAACGTGTTAAAGCACCATACCAAATAGGGTTAAATTCTAACTA…
		</sequence>
		<sequence>
			<taxon idref="49"/>
			TTGATGTAGCTTAACCCAAAGCAAGGCACTGAAAATGCCTAGATGAGTCTCCCAACTCCATAAACACATAGGTTTGGTCCCAGCCTTCCTGTTAACTCTTAATAAACTTACACATGCAAGCATCTACACCCCAGTGAGAATGCCCTCTAGGTTATTAAAACTAAGAGGAGCTGGCATCAAGCACACACCCTGTAGCTCACGACGCCTTGCTTAACCACACCCCCACGGGAAACAGCAGTGACAAAAATTAAGCCATAAACGAAAGTTTGACTAAGTTATATTAATTAGGGTTGGTAAATCTCGTGCCAGCCACCGCGGTCATACGATTAACCCAAGCTAACAGGAGTACGGCGTAAAACGTGTTAAAGCACCATACCAAATAGGGTTAAATTCTAACTA…
		</sequence>
		<sequence>
			<taxon idref="5"/>
			TTGATGTAGCTTAACCCAAAGCAAGGCACTGAAAATGCCTAGATGAGTCTCCCAACTCCATAAACACATAGGTTTGGTCCCAGCCTTCCTGTTAACTCTTAATAAACTTACACATGCAAGCATCTACACCCCAGTGAGAATGCCCTCTAGGTTATTAAAACTAAGAGGAGCTGGCATCAAGCACACACCCTGTAGCTCACGACGCCTTGCTTAACCACACCCCCACGGGAAACAGCAGTGACAAAAATTAAGCCATAAACGAAAGTTTGACTAAGTTATATTAATTAGGGTTGGTAAATCTCGTGCCAGCCACCGCGGTCATACGATTAACCCAAGCTAACAGGAGTACGGCGTAAAACGTGTTAAAGCACCATACCAAATAGGGTTAAATTCTAACTA…
		</sequence>
		<sequence>
			<taxon idref="50"/>
			TTGATGTAGCTTAACCCAAAGCAAGGCACTGAAAATGCCTAGATGAGTCTCCCAACTCCATAAACACATAGGTTTGGTCCCAGCCTTCCTGTTAACTCTTAATAAACTTACACATGCAAGCATCTACACCCCAGTGAGAATGCCCTCTAGGTTATTAAAACTAAGAGGAGCTGGCATCAAGCACACACCCTGTAGCTCACGACGCCTTGCTTAACCACACCCCCACGGGAAACAGCAGTGACAAAAATTAAGCCATAAACGAAAGTTTGACTAAGTTATATTAATTAGGGTTGGTAAATCTCGTGCCAGCCACCGCGGTCATACGATTAACCCAAGCTAACAGGAGTACGGCGTAAAACGTGTTAAAGCACCATACCAAATAGGGTTAAATTCTAACTA…
		</sequence>
		<sequence>
			<taxon idref="51"/>
			TTGATGTAGCTTAACCCAAAGCAAGGCACTGAAAATGCCTAGATGAGTCTCCCAACTCCATAAACACATAGGTTTGGTCCCAGCCTTCCTGTTAACTCTTAATAAACTTACACATGCAAGCATCTACACCCCAGTGAGAATGCCCTCTAGGTTATTAAAACTAAGAGGAGCTGGCATCAAGCACACACCCTGTAGCTCACGACGCCTTGCTTAACCACACCCCCACGGGAAACAGCAGTGACAAAAATTAAGCCATAAACGAAAGTTTGACTAAGTTATATTAATTAGGGTTGGTAAATCTCGTGCCAGCCACCGCGGTCATACGATTAACCCAAGCTAACAGGAGTACGGCGTAAAACGTGTTAAAGCACCATACCAAATAGGGTTAAATTCTAACTA…
		</sequence>
		<sequence>
			<taxon idref="52"/>
			TTGATGTAGCTTAACCCAAAGCAAGGCACTGAAAATGCCTAGATGAGTCTCCCAACTCCATAAACACATAGGTTTGGTCCCAGCCTTCCTGTTAACTCTTAATAAACTTACACATGCAAGCATCTACACCCCAGTGAGAATGCCCTCTAGGTTATTAAAACTAAGAGGAGCTGGCATCAAGCACACACCCTGTAGCTCACGACGCCTTGCTTAACCACACCCCCACGGGAAACAGCAGTGACAAAAATTAAGCCATAAACGAAAGTTTGACTAAGTTATATTAATTAGGGTTGGTAAATCTCGTGCCAGCCACCGCGGTCATACGATTAACCCAAGCTAACAGGAGTACGGCGTAAAACGTGTTAAAGCACCATACCAAATAGGGTTAAATTCTAACTA…
		</sequence>
		<sequence>
			<taxon idref="53"/>
			TTGATGTAGCTTAACCCAAAGCAAGGCACTGAAAATGCCTAGATGAGTCTCCCAACTCCATAAACACATAGGTTTGGTCCCAGCCTTCCTGTTAACTCTTAATAAACTTACACATGCAAGCATCTACACCCCAGTGAGAATGCCCTCTAGGTTATTAAAACTAAGAGGAGCTGGCATCAAGCACACACCCTGTAGCTCACGACGCCTTGCTTAACCACACCCCCACGGGAAACAGCAGTGACAAAAATTAAGCCATAAACGAAAGTTTGACTAAGTTATATTAATTAGGGTTGGTAAATCTCGTGCCAGCCACCGCGGTCATACGATTAACCCAAGCTAACAGGAGTACGGCGTAAAACGTGTTAAAGCACCATACCAAATAGGGTTAAATTCTAACTA…
		</sequence>
		<sequence>
			<taxon idref="54"/>
			TTGATGTAGCTTAACCCAAAGCAAGGCACTGAAAATGCCTAGATGAGTCTCCCAACTCCATAAACACATAGGTTTGGTCCCAGCCTTCCTGTTAACTCTTAATAAACTTACACATGCAAGCATCTACACCCCAGTGAGAATGCCCTCTAGGTTATTAAAACTAAGAGGAGCTGGCATCAAGCACACACCCTGTAGCTCACGACGCCTTGCTTAACCACACCCCCACGGGAAACAGCAGTGACAAAAATTAAGCCATAAACGAAAGTTTGACTAAGTTATATTAATTAGGGTTGGTAAATCTCGTGCCAGCCACCGCGGTCATACGATTAACCCAAGCTAACAGGAGTACGGCGTAAAACGTGTTAAAGCACCATACCAAATAGGGTTAAATTCTAACTA…
		</sequence>
		<sequence>
			<taxon idref="55"/>
			TTGATGTAGCTTAACCCAAAGCAAGGCACTGAAAATGCCTAGATGAGTCTCCCAACTCCATAAACACATAGGTTTGGTCCCAGCCTTCCTGTTAACTCTTAATAAACTTACACATGCAAGCATCTACACCCCAGTGAGAATGCCCTCTAGGTTATTAAAACTAAGAGGAGCTGGCATCAAGCACACACCCTGTAGCTCACGACGCCTTGCTTAACCACACCCCCACGGGAAACAGCAGTGACAAAAATTAAGCCATAAACGAAAGTTTGACTAAGTTATATTAATTAGGGTTGGTAAATCTCGTGCCAGCCACCGCGGTCATACGATTAACCCAAGCTAACAGGAGTACGGCGTAAAACGTGTTAAAGCACCATACCAAATAGGGTTAAATTCTAACTA…
		</sequence>
		<sequence>
			<taxon idref="56"/>
			TTGATGTAGCTTAACCCAAAGCAAGGCACTGAAAATGCCTAGATGAGTCTCCCAACTCCATAAACACATAGGTTTGGTCCCAGCCTTCCTGTTAACTCTTAATAAACTTACACATGCAAGCATCTACACCCCAGTGAGAATGCCCTCTAGGTTATTAAAACTAAGAGGAGCTGGCATCAAGCACACACCCTGTAGCTCACGACGCCTTGCTTAACCACACCCCCACGGGAAACAGCAGTGACAAAAATTAAGCCATAAACGAAAGTTTGACTAAGTTATATTAATTAGGGTTGGTAAATCTCGTGCCAGCCACCGCGGTCATACGATTAACCCAAGCTAACAGGAGTACGGCGTAAAACGTGTTAAAGCACCATACCAAATAGGGTTAAATTCTAACTA…
		</sequence>
		<sequence>
			<taxon idref="57"/>
			TTGATGTAGCTTAACCCAAAGCAAGGCACTGAAAATGCCTAGATGAGTCTCCCAACTCCATAAACACATAGGTTTGGTCCCAGCCTTCCTGTTAACTCTTAATAAACTTACACATGCAAGCATCTACACCCCAGTGAGAATGCCCTCTAGGTTATTAAAACTAAGAGGAGCTGGCATCAAGCACACACCCTGTAGCTCACGACGCCTTGCTTAACCACACCCCCACGGGAAACAGCAGTGACAAAAATTAAGCCATAAACGAAAGTTTGACTAAGTTATATTAATTAGGGTTGGTAAATCTCGTGCCAGCCACCGCGGTCATACGATTAACCCAAGCTAACAGGAGTACGGCGTAAAACGTGTTAAAGCACCATACCAAATAGGGTTAAATTCTAACTA…
		</sequence>
		<sequence>
			<taxon idref="58"/>
			TTGATGTAGCTTAACCCAAAGCAAGGCACTGAAAATGCCTAGATGAGTCTCCCAACTCCATAAACACATAGGTTTGGTCCCAGCCTTCCTGTTAACTCTTAATAAACTTACACATGCAAGCATCTACACCCCAGTGAGAATGCCCTCTAGGTTATTAAAACTAAGAGGAGCTGGCATCAAGCACACACCCTGTAGCTCACGACGCCTTGCTTAACCACACCCCCACGGGAAACAGCAGTGACAAAAATTAAGCCATAAACGAAAGTTTGACTAAGTTATATTAATTAGGGTTGGTAAATCTCGTGCCAGCCACCGCGGTCATACGATTAACCCAAGCTAACAGGAGTACGGCGTAAAACGTGTTAAAGCACCATACCAAATAGGGTTAAATTCTAACTA…
		</sequence>
		<sequence>
			<taxon idref="59"/>
			TTGATGTAGCTTAACCCAAAGCAAGGCACTGAAAATGCCTAGATGAGTCTCCCAACTCCATAAACACATAGGTTTGGTCCCAGCCTTCCTGTTAACTCTTAATAAACTTACACATGCAAGCATCTACACCCCAGTGAGAATGCCCTCTAGGTTATTAAAACTAAGAGGAGCTGGCATCAAGCACACACCCTGTAGCTCACGACGCCTTGCTTAACCACACCCCCACGGGAAACAGCAGTGACAAAAATTAAGCCATAAACGAAAGTTTGACTAAGTTATATTAATTAGGGTTGGTAAATCTCGTGCCAGCCACCGCGGTCATACGATTAACCCAAGCTAACAGGAGTACGGCGTAAAACGTGTTAAAGCACCATACCAAATAGGGTTAAATTCTAACTA…
		</sequence>
		<sequence>
			<taxon idref="6"/>
			TTGATGTAGCTTAACCCAAAGCAAGGCACTGAAAATGCCTAGATGAGTCTCCCAACTCCATAAACACATAGGTTTGGTCCCAGCCTTCCTGTTAACTCTTAATAAACTTACACATGCAAGCATCTACACCCCAGTGAGAATGCCCTCTAGGTTATTAAAACTAAGAGGAGCTGGCATCAAGCACACACCCTGTAGCTCACGACGCCTTGCTTAACCACACCCCCACGGGAAACAGCAGTGACAAAAATTAAGCCATAAACGAAAGTTTGACTAAGTTATATTAATTAGGGTTGGTAAATCTCGTGCCAGCCACCGCGGTCATACGATTAACCCAAGCTAACAGGAGTACGGCGTAAAACGTGTTAAAGCACCATACCAAATAGGGTTAAATTCTAACTA…
		</sequence>
		<sequence>
			<taxon idref="60"/>
			TTGATGTAGCTTAACCCAAAGCAAGGCACTGAAAATGCCTAGATGAGTCTCCCAACTCCATAAACACATAGGTTTGGTCCCAGCCTTCCTGTTAACTCTTAATAAACTTACACATGCAAGCATCTACACCCCAGTGAGAATGCCCTCTAGGTTATTAAAACTAAGAGGAGCTGGCATCAAGCACACACCCTGTAGCTCACGACGCCTTGCTTAACCACACCCCCACGGGAAACAGCAGTGACAAAAATTAAGCCATAAACGAAAGTTTGACTAAGTTATATTAATTAGGGTTGGTAAATCTCGTGCCAGCCACCGCGGTCATACGATTAACCCAAGCTAACAGGAGTACGGCGTAAAACGTGTTAAAGCACCATACCAAATAGGGTTAAATTCTAACTA…
		</sequence>
		<sequence>
			<taxon idref="61"/>
			TTGATGTAGCTTAACCCAAAGCAAGGCACTGAAAATGCCTAGATGAGTCTCCCAACTCCATAAACACATAGGTTTGGTCCCAGCCTTCCTGTTAACTCTTAATAAACTTACACATGCAAGCATCTACACCCCAGTGAGAATGCCCTCTAGGTTATTAAAACTAAGAGGAGCTGGCATCAAGCACACACCCTGTAGCTCACGACGCCTTGCTTAACCACACCCCCACGGGAAACAGCAGTGACAAAAATTAAGCCATAAACGAAAGTTTGACTAAGTTATATTAATTAGGGTTGGTAAATCTCGTGCCAGCCACCGCGGTCATACGATTAACCCAAGCTAACAGGAGTACGGCGTAAAACGTGTTAAAGCACCATACCAAATAGGGTTAAATTCTAACTA…
		</sequence>
		<sequence>
			<taxon idref="62"/>
			TTGATGTAGCTTAACCCAAAGCAAGGCACTGAAAATGCCTAGATGAGTCTCCCAACTCCATAAACACATAGGTTTGGTCCCAGCCTTCCTGTTAACTCTTAATAAACTTACACATGCAAGCATCTACACCCCAGTGAGAATGCCCTCTGGGTTATTAAAACTAAGAGGAGCTGGCATCAAGCACACACCCTGTAGCTCACGACGCCTTGCTTAACCACACCCCCACGGGAAACAGCAGTGACAAAAATTAAGCCATAAACGAAAGTTTGACTAAGTTATATTAATTAGGGTTGGTAAATCTCGTGCCAGCCACCGCGGTCATACGATTAACCCAAGCTAACAGGAGTACGGCGTAAAACGTGTTAAAGCACCATACCAAATAGGGTTAAATTCTAACTA…
		</sequence>
		<sequence>
			<taxon idref="63"/>
			TTGATGTAGCTTAACCCAAAGCAAGGCACTGAAAATGCCTAGATGAGTCTCCCAACTCCATAAACACATAGGTTTGGTCCCAGCCTTCCTGTTAACTCTTAATAAACTTACACATGCAAGCATCTACACCCCAGTGAGAATGCCCTCTAGGTTATTAAAACTAAGAGGAGCTGGCATCAAGCACACACCCTGTAGCTCACGACGCCTTGCTTAACCACACCCCCACGGGAAACAGCAGTGACAAAAATTAAGCCATAAACGAAAGTTTGACTAAGTTATATTAATTAGGGTTGGTAAATCTCGTGCCAGCCACCGCGGTCATACGATTAACCCAAGCTAACAGGAGTACGGCGTAAAACGTGTTAAAGCACCATACCAAATAGGGTTAAATTCTAACTA…
		</sequence>
		<sequence>
			<taxon idref="64"/>
			TTGATGTAGCTTAACCCAAAGCAAGGCACTGAAAATGCCTAGATGAGTCTCCCAACTCCATAAACACATAGGTTTGGTCCCAGCCTTCCTGTTAACTCTTAATAAACTTACACATGCAAGCATCTACACCCCAGTGAGAATGCCCTCTAGGTTATTAAAACTAAGAGGAGCTGGCATCAAGCACACACCCTGTAGCTCACGACGCCTTGCTTAACCACACCCCCACGGGAAACAGCAGTGACAAAAATTAAGCCATAAACGAAAGTTTGACTAAGTTATATTAATTAGGGTTGGTAAATCTCGTGCCAGCCACCGCGGTCATACGATTAACCCAAGCTAACAGGAGTACGGCGTAAAACGTGTTAAAGCACCATACCAAATAGGGTTAAATTCTAACTA…
		</sequence>
		<sequence>
			<taxon idref="65"/>
			TTGATGTAGCTTAACCCAAAGCAAGGCACTGAAAATGCCTAGATGAGTCTCCCAACTCCATAAACACATAGGTTTGGTCCCAGCCTTCCTGTTAACTCTTAATAAACTTACACATGCAAGCATCTACACCCCAGTGAGAATGCCCTCTAGGTTATTAAAACTAAGAGGAGCTGGCATCAAGCACACACCCTGTAGCTCACGACGCCTTGCTTAACCACACCCCCACGGGAAACAGCAGTGACAAAAATTAAGCCATAAACGAAAGTTTGACTAAGTTATATTAATTAGGGTTGGTAAATCTCGTGCCAGCCACCGCGGTCATACGATTAACCCAAGCTAACAGGAGTACGGCGTAAAACGTGTTAAAGCACCATACCAAATAGGGTTAAATTCTAACTA…
		</sequence>
		<sequence>
			<taxon idref="66"/>
			TTGATGTAGCTTAACCCAAAGCAAGGCACTGAAAATGCCTAGATGAGTCTCCCAACTCCATAAACACATAGGTTTGGTCCCAGCCTTCCTGTTAACTCTTAATAAACTTACACATGCAAGCATCTACACCCCAGTGAGAATGCCCTCTAGGTTATTAAAACTAAGAGGAGCTGGCATCAAGCACACACCCTGTAGCTCACGACGCCTTGCTTAACCACACCCCCACGGGAAACAGCAGTGACAAAAATTAAGCCATAAACGAAAGTTTGACTAAGTTATATTAATTAGGGTTGGTAAATCTCGTGCCAGCCACCGCGGTCATACGATTAACCCAAGCTAACAGGAGTACGGCGTAAAACGTGTTAAAGCACCATACCAAATAGGGTTAAATTCTAACTA…
		</sequence>
		<sequence>
			<taxon idref="67"/>
			TTGATGTAGCTTAACCCAAAGCAAGGCACTGAAAATGCCTAGATGAGTCTCCCAACTCCATAAACACATAGGTTTGGTCCCAGCCTTCCTGTTAACTCTTAATAAACTTACACATGCAAGCATCTACACCCCAGTGAGAATGCCCTCTAGGTTATTAAAACTAAGAGGAGCTGGCATCAAGCACACACCCTGTAGCTCACGACGCCTTGCTTAACCACACCCCCACGGGAAACAGCAGTGACAAAAATTAAGCCATAAACGAAAGTTTGACTAAGTTATATTAATTAGGGTTGGTAAATCTCGTGCCAGCCACCGCGGTCATACGATTAACCCAAGCTAACAGGAGTACGGCGTAAAACGTGTTAAAGCACCATACCAAATAGGGTTAAATTCTAACTA…
		</sequence>
		<sequence>
			<taxon idref="68"/>
			TTGATGTAGCTTAACCCAAAGCAAGGCACTGAAAATGCCTAGATGAGTCTCCCAACTCCATAAACACATAGGTTTGGTCCCAGCCTTCCTGTTAACTCTTAATAAACTTACACATGCAAGCATCTACACCCCAGTGAGAATGCCCTCTAGGTTATTAAAACTAAGAGGAGCTGGCATCAAGCACACACCCTGTAGCTCACGACGCCTTGCTTAACCACACCCCCACGGGAAACAGCAGTGACAAAAATTAAGCCATAAACGAAAGTTTGACTAAGTTATATTAATTAGGGTTGGTAAATCTCGTGCCAGCCACCGCGGTCATACGATTAACCCAAGCTAACAGGAGTACGGCGTAAAACGTGTTAAAGCACCATACCAAATAGGGTTAAATTCTAACTA…
		</sequence>
		<sequence>
			<taxon idref="69"/>
			TTGATGTAGCTTAACCCAAAGCAAGGCACTGAAAATGCCTAGATGAGTCTCCCAACTCCATAAACACATAGGTTTGGTCCCAGCCTTCCTGTTAACTCTTAATAAACTTACACATGCAAGCATCTACACCCCAGTGAGAATGCCCTCTAGGTTATTAAAACTAAGAGGAGCTGGCATCAAGCACACACCCTGTAGCTCACGACGCCTTGCTTAACCACACCCCCACGGGAAACAGCAGTGACAAAAATTAAGCCATAAACGAAAGTTTGACTAAGTTATATTAATTAGGGTTGGTAAATCTCGTGCCAGCCACCGCGGTCATACGATTAACCCAAGCTAACAGGAGTACGGCGTAAAACGTGTTAAAGCACCATACCAAATAGGGTTAAATTCTAACTA…
		</sequence>
		<sequence>
			<taxon idref="7"/>
			TTGATGTAGCTTAACCCAAAGCAAGGCACTGAAAATGCCTAGATGAGTCTCCCAACTCCATAAACACATAGGTTTGGTCCCAGCCTTCCTGTTAACTCTTAATAAACTTACACATGCAAGCATCTACACCCCAGTGAGAATGCCCTCTAGGTTATTAAAACTAAGAGGAGCTGGCATCAAGCACACACCCTGTAGCTCACGACGCCTTGCTTAACCACACCCCCACGGGAAACAGCAGTGACAAAAATTAAGCCATAAACGAAAGTTTGACTAAGTTATATTAATTAGGGTTGGTAAATCTCGTGCCAGCCACCGCGGTCATACGATTAACCCAAGCTAACAGGAGTACGGCGTAAAACGTGTTAAAGCACCATACCAAATAGGGTTAAATTCTAACTA…
		</sequence>
		<sequence>
			<taxon idref="70"/>
			TTGATGTAGCTTAACCCAAAGCAAGGCACTGAAAATGCCTAGATGAGTCTCCCAACTCCATAAACACATAGGTTTGGTCCCAGCCTTCCTGTTAACTCTTAATAAACTTACACATGCAAGCATCTACACCCCAGTGAGAATGCCCTCTAGGTTATTAAAACTAAGAGGAGCTGGCATCAAGCACACACCCTGTAGCTCACGACGCCTTGCTTAACCACACCCCCACGGGAAACAGCAGTGACAAAAATTAAGCCATAAACGAAAGTTTGACTAAGTTATATTAATTAGGGTTGGTAAATCTCGTGCCAGCCACCGCGGTCATACGATTAACCCAAGCTAACAGGAGTACGGCGTAAAACGTGTTAAAGCACCATACCAAATAGGGTTAAATTCTAACTA…
		</sequence>
		<sequence>
			<taxon idref="71"/>
			TTGATGTAGCTTAACCCAAAGCAAGGCACTGAAAATGCCTAGATGAGTCTCCCAACTCCATAAACACATAGGTTTGGTCCCAGCCTTCCTGTTAACTCTTAATAAACTTACACATGCAAGCATCTACACCCCAGTGAGAATGCCCTCTAGGTTATTAAAACTAAGAGGAGCTGGCATCAAGCACACACCCTGTAGCTCACGACGCCTTGCTTAACCACACCCCCACGGGAAACAGCAGTGACAAAAATTAAGCCATAAACGAAAGTTTGACTAAGTTATATTAATTAGGGTTGGTAAATCTCGTGCCAGCCACCGCGGTCATACGATTAACCCAAGCTAACAGGAGTACGGCGTAAAACGTGTTAAAGCACCATACCAAATAGGGTTAAATTCTAACTA…
		</sequence>
		<sequence>
			<taxon idref="72"/>
			TTGATGTAGCTTAACCCAAAGCAAGGCACTGAAAATGCCTAGATGAGTCTCCCAACTCCATAAACACATAGGTTTGGTCCCAGCCTTCCTGTTAACTCTTAATAAACTTACACATGCAAGCATCTACACCCCAGTGAGAATGCCCTCTAGGTTATTAAAACTAAGAGGAGCTGGCATCAAGCACACACCCTGTAGCTCACGACGCCTTGCTTAACCACACCCCCACGGGAAACAGCAGTGACAAAAATTAAGCCATAAACGAAAGTTTGACTAAGTTATATTAATTAGGGTTGGTAAATCTCGTGCCAGCCACCGCGGTCATACGATTAACCCAAGCTAACAGGAGTACGGCGTAAAACGTGTTAAAGCACCATACCAAATAGGGTTAAATTCTAACTA…
		</sequence>
		<sequence>
			<taxon idref="73"/>
			TTGATGTAGCTTAACCCAAAGCAAGGCACTGAAAATGCCTAGATGAGTCTCCCAACTCCATAAACACATAGGTTTGGTCCCAGCCTTCCTGTTAACTCTTAATAAACTTACACATGCAAGCATCTACACCCCAGTGAGAATGCCCTCTAGGTTATTAAAACTAAGAGGAGCTGGCATCAAGCACACACCCTGTAGCTCACGACGCCTTGCTTAACCACACCCCCACGGGAAACAGCAGTGACAAAAATTAAGCCATAAACGAAAGTTTGACTAAGTTATATTAATTAGGGTTGGTAAATCTCGTGCCAGCCACCGCGGTCATACGATTAACCCAAGCTAACAGGAGTACGGCGTAAAACGTGTTAAAGCACCATACCAAATAGGGTTAAATTCTAACTA…
		</sequence>
		<sequence>
			<taxon idref="74"/>
			TTGATGTAGCTTAACCCAAAGCAAGGCACTGAAAATGCCTAGATGAGTCTCCCAACTCCATAAACACATAGGTTTGGTCCCAGCCTTCCTGTTAACTCTTAATAAACTTACACATGCAAGCATCTACACCCCAGTGAGAATGCCCTCTAGGTTATTAAAACTAAGAGGAGCTGGCATCAAGCACACACCCTGTAGCTCACGACGCCTTGCTTAACCACACCCCCACGGGAAACAGCAGTGACAAAAATTAAGCCATAAACGAAAGTTTGACTAAGTTATATTAATTAGGGTTGGTAAATCTCGTGCCAGCCACCGCGGTCATACGATTAACCCAAGCTAACAGGAGTACGGCGTAAAACGTGTTAAAGCACCATACCAAATAGGGTTAAATTCTAACTA…
		</sequence>
		<sequence>
			<taxon idref="75"/>
			TTGATGTAGCTTAACCCAAAGCAAGGCACTGAAAATGCCTAGATGAGTCTCCCAACTCCATAAACACATAGGTTTGGTCCCAGCCTTCCTGTTAACTCTTAATAAACTTACACATGCAAGCATCTACACCCCAGTGAGAATGCCCTCTAGGTTATTAAAACTAAGAGGAGCTGGCATCAAGCACACACCCTGTAGCTCACGACGCCTTGCTTAACCACACCCCCACGGGAAACAGCAGTGACAAAAATTAAGCCATAAACGAAAGTTTGACTAAGTTATATTAATTAGGGTTGGTAAATCTCGTGCCAGCCACCGCGGTCATACGATTAACCCAAGCTAACAGGAGTACGGCGTAAAACGTGTTAAAGCACCATACCAAATAGGGTTAAATTCTAACTA…
		</sequence>
		<sequence>
			<taxon idref="76"/>
			TTGATGTAGCTTAACCCAAAGCAAGGCACTGAAAATGCCTAGATGAGTCTCCCAACTCCATAAACACATAGGTTTGGTCCCAGCCTTCCTGTTAACTCTTAATAAACTTACACATGCAAGCATCTACACCCCAGTGAGAATGCCCTCTAGGTTATTAAAACTAAGAGGAGCTGGCATCAAGCACACACCCTGTAGCTCACGACGCCTTGCTTAACCACACCCCCACGGGAAACAGCAGTGACAAAAATTAAGCCATAAACGAAAGTTTGACTAAGTTATATTAATTAGGGTTGGTAAATCTCGTGCCAGCCACCGCGGTCATACGATTAACCCAAGCTAACAGGAGTACGGCGTAAAACGTGTTAAAGCACCATACCAAATAGGGTTAAATTCTAACTA…
		</sequence>
		<sequence>
			<taxon idref="77"/>
			TTGATGTAGCTTAACCCAAAGCAAGGCACTGAAAATGCCTAGATGAGTCTCCCAACTCCATAAACACATAGGTTTGGTCCCAGCCTTCCTGTTAACTCTTAATAAACTTACACATGCAAGCATCTACACCCCAGTGAGAATGCCCTCTAGGTTATTAAAACTAAGAGGAGCTGGCATCAAGCACACACCCTGTAGCTCACGACGCCTTGCTTAACCACACCCCCACGGGAAACAGCAGTGACAAAAATTAAGCCATAAACGAAAGTTTGACTAAGTTATATTAATTAGGGTTGGTAAATCTCGTGCCAGCCACCGCGGTCATACGATTAACCCAAGCTAACAGGAGTACGGCGTAAAACGTGTTAAAGCACCATACCAAATAGGGTTAAATTCTAACTA…
		</sequence>
		<sequence>
			<taxon idref="78"/>
			TTGATGTAGCTTAACCCAAAGCAAGGCACTGAAAATGCCTAGATGAGTCTCCCAACTCCATAAACACATAGGTTTGGTCCCAGCCTTCCTGTTAACTCTTAATAAACTTACACATGCAAGCATCTACACCCCAGTGAGAATGCCCTCTAGGTTATTAAAACTAAGAGGAGCTGGCATCAAGCACACACCCTGTAGCTCACGACGCCTTGCTTAACCACACCCCCACGGGAAACAGCAGTGACAAAAATTAAGCCATAAACGAAAGTTTGACTAAGTTATATTAATTAGGGTTGGTAAATCTCGTGCCAGCCACCGCGGTCATACGATTAACCCAAGCTAACAGGAGTACGGCGTAAAACGTGTTAAAGCACCATACCAAATAGGGTTAAATTCTAACTA…
		</sequence>
		<sequence>
			<taxon idref="79"/>
			TTGATGTAGCTTAACCCAAAGCAAGGCACTGAAAATGCCTAGATGAGTCTCCCAACTCCATAAACACATAGGTTTGGTCCCAGCCTTCCTGTTAACTCTTAATAAACTTACACATGCAAGCATCTACACCCCAGTGAGAATGCCCTCTAGGTTATTAAAACTAAGAGGAGCTGGCATCAAGCACACACCCTGTAGCTCACGACGCCTTGCTTAACCACACCCCCACGGGAAACAGCAGTGACAAAAATTAAGCCATAAACGAAAGTTTGACTAAGTTATATTAATTAGGGTTGGTAAATCTCGTGCCAGCCACCGCGGTCATACGATTAACCCAAGCTAACAGGAGTACGGCGTAAAACGTGTTAAAGCACCATACCAAATAGGGTTAAATTCTAACTA…
		</sequence>
		<sequence>
			<taxon idref="8"/>
			TTGATGTAGCTTAACCCAAAGCAAGGCACTGAAAATGCCTAGATGAGTCTCCCAACTCCATAAACACATAGGTTTGGTCCCAGCCTTCCTGTTAACTCTTAATAAACTTACACATGCAAGCATCTACACCCCAGTGAGAATGCCCTCTAGGTTATTAAAACTAAGAGGAGCTGGCATCAAGCACACACCCTGTAGCTCACGACGCCTTGCTTAACCACACCCCCACGGGAAACAGCAGTGACAAAAATTAAGCCATAAACGAAAGTTTGACTAAGTTATATTAATTAGGGTTGGTAAATCTCGTGCCAGCCACCGCGGTCATACGATTAACCCAAGCTAACAGGAGTACGGCGTAAAACGTGTTAAAGCACCATACCAAATAGGGTTAAATTCTAACTA…
		</sequence>
		<sequence>
			<taxon idref="80"/>
			TTGATGTAGCTTAACCCAAAGCAAGGCACTGAAAATGCCTAGATGAGTCTCCCAACTCCATAAACACATAGGTTTGGTCCCAGCCTTCCTGTTAACTCTTAATAAACTTACACATGCAAGCATCTACACCCCAGTGAGAATGCCCTCTAGGTTATTAAAACTAAGAGGAGCTGGCATCAAGCACACACCCTGTAGCTCACGACGCCTTGCTTAACCACACCCCCACGGGAAACAGCAGTGACAAAAATTAAGCCATAAACGAAAGTTTGACTAAGTTATATTAATTAGGGTTGGTAAATCTCGTGCCAGCCACCGCGGTCATACGATTAACCCAAGCTAACAGGAGTACGGCGTAAAACGTGTTAAAGCACCATACCAAATAGGGTTAAATTCTAACTA…
		</sequence>
		<sequence>
			<taxon idref="81"/>
			TTGATGTAGCTTAACCCAAAGCAAGGCACTGAAAATGCCTAGATGAGTCTCCCAACTCCATAAACACATAGGTTTGGTCCCAGCCTTCCTGTTAACTCTTAATAAACTTACACATGCAAGCATCTACACCCCAGTGAGAATGCCCTCTAGGTTATTAAAACTAAGAGGAGCTGGCATCAAGCACACACCCTGTAGCTCACGACGCCTTGCTTAACCACACCCCCACGGGAAACAGCAGTGACAAAAATTAAGCCATAAACGAAAGTTTGACTAAGTTATATTAATTAGGGTTGGTAAATCTCGTGCCAGCCACCGCGGTCATACGATTAACCCAAGCTAACAGGAGTACGGCGTAAAACGTGTTAAAGCACCATACCAAATAGGGTTAAATTCTAACTA…
		</sequence>
		<sequence>
			<taxon idref="82"/>
			TTGATGTAGCTTAACCCAAAGCAAGGCACTGAAAATGCCTAGATGAGTCTCCCAACTCCATAAACACATAGGTTTGGTCCCAGCCTTCCTGTTAACTCTTAATAAACTTACACATGCAAGCATCTACACCCCAGTGAGAATGCCCTCTAGGTTATTAAAACTAAGAGGAGCTGGCATCAAGCACACACCCTGTAGCTCACGACGCCTTGCTTAACCACACCCCCACGGGAAACAGCAGTGACAAAAATTAAGCCATAAACGAAAGTTTGACTAAGTTATATTAATTAGGGTTGGTAAATCTCGTGCCAGCCACCGCGGTCATACGATTAACCCAAGCTAACAGGAGTACGGCGTAAAACGTGTTAAAGCACCATACCAAATAGGGTTAAATTCTAACTA…
		</sequence>
		<sequence>
			<taxon idref="83"/>
			TTGATGTAGCTTAACCCAAAGCAAGGCACTGAAAATGCCTAGATGAGTCTCCCAACTCCATAAACACATAGGTTTGGTCCCAGCCTTCCTGTTAACTCTTAATAAACTTACACATGCAAGCATCTACACCCCAGTGAGAATGCCCTCTAGGTTATTAAAACTAAGAGGAGCTGGCATCAAGCACACACCCTGTAGCTCACGACGCCTTGCTTAACCACACCCCCACGGGAAACAGCAGTGACAAAAATTAAGCCATAAACGAAAGTTTGACTAAGTTATATTAATTAGGGTTGGTAAATCTCGTGCCAGCCACCGCGGTCATACGATTAACCCAAGCTAACAGGAGTACGGCGTAAAACGTGTTAAAGCACCATACCAAATAGGGTTAAATTCTAACTA…
		</sequence>
		<sequence>
			<taxon idref="84"/>
			TTGATGTAGCTTAACCCAAAGCAAGGCACTGAAAATGCCTAGATGAGTCTCCCAACTCCATAAACACATAGGTTTGGTCCCAGCCTTCCTGTTAACTCTTAATAAACTTACACATGCAAGCATCTACACCCCAGTGAGAATGCCCTCTAGGTTATTAAAACTAAGAGGAGCTGGCATCAAGCACACACCCTGTAGCTCACGACGCCTTGCTTAACCACACCCCCACGGGAAACAGCAGTGACAAAAATTAAGCCATAAACGAAAGTTTGACTAAGTTATATTAATTAGGGTTGGTAAATCTCGTGCCAGCCACCGCGGTCATACGATTAACCCAAGCTAACAGGAGTACGGCGTAAAACGTGTTAAAGCACCATACCAAATAGGGTTAAATTCTAACTA…
		</sequence>
		<sequence>
			<taxon idref="85"/>
			TTGATGTAGCTTAACCCAAAGCAAGGCACTGAAAATGCCTAGATGAGTCTCCCAACTCCATAAACACATAGGTTTGGTCCCAGCCTTCCTGTTAACTCTTAATAAACTTACACATGCAAGCATCTACACCCCAGTGAGAATGCCCTCTAGGTTATTAAAACTAAGAGGAGCTGGCATCAAGCACACACCCTGTAGCTCACGACGCCTTGCTTAACCACACCCCCACGGGAAACAGCAGTGACAAAAATTAAGCCATAAACGAAAGTTTGACTAAGTTATATTAATTAGGGTTGGTAAATCTCGTGCCAGCCACCGCGGTCATACGATTAACCCAAGCTAACAGGAGTACGGCGTAAAACGTGTTAAAGCACCATACCAAATAGGGTTAAATTCTAACTA…
		</sequence>
		<sequence>
			<taxon idref="86"/>
			TTGATGTAGCTTAACCCAAAGCAAGGCACTGAAAATGCCTAGATGAGTCTCCCAACTCCATAAACACATAGGTTTGGTCCCAGCCTTCCTGTTAACTCTTAATAAACTTACACATGCAAGCATCTACACCCCAGTGAGAATGCCCTCTAGGTTATTAAAACTAAGAGGAGCTGGCATCAAGCACACACCCTGTAGCTCACGACGCCTTGCTTAACCACACCCCCACGGGAAACAGCAGTGACAAAAATTAAGCCATAAACGAAAGTTTGACTAAGTTATATTAATTAGGGTTGGTAAATCTCGTGCCAGCCACCGCGGTCATACGATTAACCCAAGCTAACAGGAGTACGGCGTAAAACGTGTTAAAGCACCATACCAAATAGGGTTAAATTCTAACTA…
		</sequence>
		<sequence>
			<taxon idref="87"/>
			TTGATGTAGCTTAACCCAAAGCAAGGCACTGAAAATGCCTAGATGAGTCTCCCAACTCCATAAACACATAGGTTTGGTCCCAGCCTTCCTGTTAACTCTTAATAAACTTACACATGCAAGCATCTACACCCCAGTGAGAATGCCCTCTAGGTTATTAAAACTAAGAGGAGCTGGCATCAAGCACACACCCTGTAGCTCACGACGCCTTGCTTAACCACACCCCCACGGGAAACAGCAGTGACAAAAATTAAGCCATAAACGAAAGTTTGACTAAGTTATATTAATTAGGGTTGGTAAATCTCGTGCCAGCCACCGCGGTCATACGATTAACCCAAGCTAACAGGAGTACGGCGTAAAACGTGTTAAAGCACCATACCAAATAGGGTTAAATTCTAACTA…
		</sequence>
		<sequence>
			<taxon idref="88"/>
			TTGATGTAGCTTAACCCAAAGCAAGGCACTGAAAATGCCTAGATGAGTCTCCCAACTCCATAAACACATAGGTTTGGTCCCAGCCTTCCTGTTAACTCTTAATAAACTTACACATGCAAGCATCTACACCCCAGTGAGAATGCCCTCTAGGTTATTAAAACTAAGAGGAGCTGGCATCAAGCACACACCCTGTAGCTCACGACGCCTTGCTTAACCACACCCCCACGGGAAACAGCAGTGACAAAAATTAAGCCATAAACGAAAGTTTGACTAAGTTATATTAATTAGGGTTGGTAAATCTCGTGCCAGCCACCGCGGTCATACGATTAACCCAAGCTAACAGGAGTACGGCGTAAAACGTGTTAAAGCACCATACCAAATAGGGTTAAATTCTAACTA…
		</sequence>
		<sequence>
			<taxon idref="89"/>
			TTGATGTAGCTTAACCCAAAGCAAGGCACTGAAAATGCCTAGATGAGTCTCCCAACTCCATAAACACATAGGTTTGGTCCCAGCCTTCCTGTTAACTCTTAATAAACTTACACATGCAAGCATCTACACCCCAGTGAGAATGCCCTCTAGGTTATTAAAACTAAGAGGAGCTGGCATCAAGCACACACCCTGTAGCTCACGACGCCTTGCTTAACCACACCCCCACGGGAAACAGCAGTGACAAAAATTAAGCCATAAACGAAAGTTTGACTAAGTTATATTAATTAGGGTTGGTAAATCTCGTGCCAGCCACCGCGGTCATACGATTAACCCAAGCTAACAGGAGTACGGCGTAAAACGTGTTAAAGCACCATACCAAATAGGGTTAAATTCTAACTA…
		</sequence>
		<sequence>
			<taxon idref="9"/>
			TTGATGTAGCTTAACCCAAAGCAAGGCACTGAAAATGCCTAGATGAGTCTCCCAACTCCATAAACACATAGGTTTGGTCCCAGCCTTCCTGTTAACTCTTAATAAACTTACACATGCAAGCATCTACACCCCAGTGAGAATGCCCTCTAGGTTATTAAAACTAAGAGGAGCTGGCATCAAGCACACACCCTGTAGCTCACGACGCCTTGCTTAACCACACCCCCACGGGAAACAGCAGTGACAAAAATTAAGCCATAAACGAAAGTTTGACTAAGTTATATTAATTAGGGTTGGTAAATCTCGTGCCAGCCACCGCGGTCATACGATTAACCCAAGCTAACAGGAGTACGGCGTAAAACGTGTTAAAGCACCATACCAAATAGGGTTAAATTCTAACTA…
		</sequence>
		<sequence>
			<taxon idref="90"/>
			TTGATGTAGCTTAACCCAAAGCAAGGCACTGAAAATGCCTAGATGAGTCTCCCAACTCCATAAACACATAGGTTTGGTCCCAGCCTTCCTGTTAACTCTTAATAAACTTACACATGCAAGCATCTACACCCCAGTGAGAATGCCCTCTAGGTTATTAAAACTAAGAGGAGCTGGCATCAAGCACACACCCTGTAGCTCACGACGCCTTGCTTAACCACACCCCCACGGGAAACAGCAGTGACAAAAATTAAGCCATAAACGAAAGTTTGACTAAGTTATATTAATTAGGGTTGGTAAATCTCGTGCCAGCCACCGCGGTCATACGATTAACCCAAGCTAACAGGAGTACGGCGTAAAACGTGTTAAAGCACCATACCAAATAGGGTTAAATTCTAACTA…
		</sequence>
		<sequence>
			<taxon idref="91"/>
			TTGATGTAGCTTAACCCAAAGCAAGGCACTGAAAATGCCTAGATGAGTCTCCCAACTCCATAAACACATAGGTTTGGTCCCAGCCTTCCTGTTAACTCTTAATAAACTTACACATGCAAGCATCTACACCCCAGTGAGAATGCCCTCTAGGTTATTAAAACTAAGAGGAGCTGGCATCAAGCACACACCCTGTAGCTCACGACGCCTTGCTTAACCACACCCCCACGGGAAACAGCAGTGACAAAAATTAAGCCATAAACGAAAGTTTGACTAAGTTATATTAATTAGGGTTGGTAAATCTCGTGCCAGCCACCGCGGTCATACGATTAACCCAAGCTAACAGGAGTACGGCGTAAAACGTGTTAAAGCACCATACCAAATAGGGTTAAATTCTAACTA…
		</sequence>
		<sequence>
			<taxon idref="92"/>
			TTGATGTAGCTTAACCCAAAGCAAGGCACTGAAAATGCCTAGATGAGTCTCCCAACTCCATAAACACATAGGTTTGGTCCCAGCCTTCCTGTTAACTCTTAATAAACTTACACATGCAAGCATCTACACCCCAGTGAGAATGCCCTCTAGGTTATTAAAACTAAGAGGAGCTGGCATCAAGCACACACCCTGTAGCTCACGACGCCTTGCTTAACCACACCCCCACGGGAAACAGCAGTGACAAAAATTAAGCCATAAACGAAAGTTTGACTAAGTTATATTAATTAGGGTTGGTAAATCTCGTGCCAGCCACCGCGGTCATACGATTAACCCAAGCTAACAGGAGTACGGCGTAAAACGTGTTAAAGCACCATACCAAATAGGGTTAAATTCTAACTA…
		</sequence>
		<sequence>
			<taxon idref="93"/>
			TTGATGTAGCTTAACCCAAAGCAAGGCACTGAAAATGCCTAGATGAGTCTCCCAACTCCATAAACACATAGGTTTGGTCCCAGCCTTCCTGTTAACTCTTAATAAACTTACACATGCAAGCATCTACACCCCAGTGAGAATGCCCTCTAGGTTATTAAAACTAAGAGGAGCTGGCATCAAGCACACACCCTGTAGCTCACGACGCCTTGCTTAACCACACCCCCACGGGAAACAGCAGTGACAAAAATTAAGCCATAAACGAAAGTTTGACTAAGTTATATTAATTAGGGTTGGTAAATCTCGTGCCAGCCACCGCGGTCATACGATTAACCCAAGCTAACAGGAGTACGGCGTAAAACGTGTTAAAGCACCATACCAAATAGGGTTAAATTCTAACTA…
		</sequence>
		<sequence>
			<taxon idref="94"/>
			TTGATGTAGCTTAACCCAAAGCAAGGCACTGAAAATGCCTAGATGAGTCTCCCAACTCCATAAACACATAGGTTTGGTCCCAGCCTTCCTGTTAACTCTTAATAAACTTACACATGCAAGCATCTACACCCCAGTGAGAATGCCCTCTAGGTTATTAAAACTAAGAGGAGCTGGCATCAAGCACACACCCTGTAGCTCACGACGCCTTGCTTAACCACACCCCCACGGGAAACAGCAGTGACAAAAATTAAGCCATAAACGAAAGTTTGACTAAGTTATATTAATTAGGGTTGGTAAATCTCGTGCCAGCCACCGCGGTCATACGATTAACCCAAGCTAACAGGAGTACGGCGTAAAACGTGTTAAAGCACCATACCAAATAGGGTTAAATTCTAACTA…
		</sequence>
		<sequence>
			<taxon idref="95"/>
			TTGATGTAGCTTAACCCAAAGCAAGGCACTGAAAATGCCTAGATGAGTCTCCCAACTCCATAAACACATAGGTTTGGTCCCAGCCTTCCTGTTAACTCTTAATAAACTTACACATGCAAGCATCTACACCCCAGTGAGAATGCCCTCTAGGTTATTAAAACTAAGAGGAGCTGGCATCAAGCACACACCCTGTAGCTCACGACGCCTTGCTTAACCACACCCCCACGGGAAACAGCAGTGACAAAAATTAAGCCATAAACGAAAGTTTGACTAAGTTATATTAATTAGGGTTGGTAAATCTCGTGCCAGCCACCGCGGTCATACGATTAACCCAAGCTAACAGGAGTACGGCGTAAAACGTGTTAAAGCACCATACCAAATAGGGTTAAATTCTAACTA…
		</sequence>
		<sequence>
			<taxon idref="96"/>
			TTGATGTAGCTTAACCCAAAGCAAGGCACTGAAAATGCCTAGATGAGTCTCCCAACTCCATAAACACATAGGTTTGGTCCCAGCCTTCCTGTTAACTCTTAATAAACTTACACATGCAAGCATCTACACCCCAGTGAGAATGCCCTCTAGGTTATTAAAACTAAGAGGAGCTGGCATCAAGCACACACCCTGTAGCTCACGACGCCTTGCTTAACCACACCCCCACGGGAAACAGCAGTGACAAAAATTAAGCCATAAACGAAAGTTTGACTAAGTTATATTAATTAGGGTTGGTAAATCTCGTGCCAGCCACCGCGGTCATACGATTAACCCAAGCTAACAGGAGTACGGCGTAAAACGTGTTAAAGCACCATACCAAATAGGGTTAAATTCTAACTA…
		</sequence>
		<sequence>
			<taxon idref="97"/>
			TTGATGTAGCTTAACCCAAAGCAAGGCACTGAAAATGCCTAGATGAGTCTCCCAACTCCATAAACACATAGGTTTGGTCCCAGCCTTCCTGTTAACTCTTAATAAACTTACACATGCAAGCATCTACACCCCAGTGAGAATGCCCTCTAGGTTATTAAAACTAAGAGGAGCTGGCATCAAGCACACACCCTGTAGCTCACGACGCCTTGCTTAACCACACCCCCACGGGAAACAGCAGTGACAAAAATTAAGCCATAAACGAAAGTTTGACTAAGTTATATTAATTAGGGTTGGTAAATCTCGTGCCAGCCACCGCGGTCATACGATTAACCCAAGCTAACAGGAGTACGGCGTAAAACGTGTTAAAGCACCATACCAAATAGGGTTAAATTCTAACTA…
		</sequence>
		<sequence>
			<taxon idref="98"/>
			TTGATGTAGCTTAACCCAAAGCAAGGCACTGAAAATGCCTAGATGAGTCTCCCAACTCCATAAACACATAGGTTTGGTCCCAGCCTTCCTGTTAACTCTTAATAAACTTACACATGCAAGCATCTACACCCCAGTGAGAATGCCCTCTAGGTTATTAAAACTAAGAGGAGCTGGCATCAAGCACACACCCTGTAGCTCACGACGCCTTGCTTAACCACACCCCCACGGGAAACAGCAGTGACAAAAATTAAGCCATAAACGAAAGTTTGACTAAGTTATATTAATTAGGGTTGGTAAATCTCGTGCCAGCCACCGCGGTCATACGATTAACCCAAGCTAACAGGAGTACGGCGTAAAACGTGTTAAAGCACCATACCAAATAGGGTTAAATTCTAACTA…
		</sequence>
		<sequence>
			<taxon idref="99"/>
			TTGATGTAGCTTAACCCAAAGCAAGGCACTGAAAATGCCTAGATGAGTCTCCCAACTCCATAAACACATAGGTTTGGTCCCAGCCTTCCTGTTAACTCTTAATAAACTTACACATGCAAGCATCTACACCCCAGTGAGAATGCCCTCTAGGTTATTAAAACTAAGAGGAGCTGGCATCAAGCACACACCCTGTAGCTCACGACGCCTTGCTTAACCACACCCCCACGGGAAACAGCAGTGACAAAAATTAAGCCATAAACGAAAGTTTGACTAAGTTATATTAATTAGGGTTGGTAAATCTCGTGCCAGCCACCGCGGTCATACGATTAACCCAAGCTAACAGGAGTACGGCGTAAAACGTGTTAAAGCACCATACCAAATAGGGTTAAATTCTAACTA…
		</sequence>
		<sequence>
			<taxon idref="FJ971088"/>
			TTGATGTAGCTTAACCCAAAGCAAGGCACTGAAAATGCCTAGATGAGTCTCCCAACTCCATAAACACATAGGTTTGGTCCCAGCCTTCCTGTTAACTCTTAATAAACTTACACATGCAAGCATCTACACCCCAGTGAGAATGCCCTCTAGGTTGTTAAAACTAAGAGGAGCTGGCATCAAGCACACACCCTGTAGCTCACGACGCCTTGCTTAACCACACCCCCACGGGAAACAGCAGTGACAAAAATTAAGCCATAAACGAAAGTTTGACTAAGTTATATTAATTAGGGTTGGTAAATCTCGTGCCAGCCACCGCGGTCATACGATTAACCCAAGCTAACAGGAGTACGGCGTAAAATGTGTTAAAGCACCACACCAAATAGGGTTAAATTCTAACCA…
		</sequence>
		<sequence>
			<taxon idref="FJ971087"/>
			TTGATGTAGCTTAACCCAAAGCAAGGCACTGAAAATGCCTAGATGAGTCTCCCAACTCCATAAACACATAGGTTTGGTCCCAGCCTTCCTGTTAACTCTTAATAAACTTACACATGCAAGCATCTACACCCCAGTGAGAATGCCCTCTAGGTTATTAAAACTAAGAGGAGCTGGCATCAAGCACACACCCTGTAGCTCACGACGCCTTGCTTAACCACACCCCCACGGGAAACAGCAGTGACAAAAATTAAGCCATAAACGAAAGTTTGACTAAGTTATATTAATTAGGGTTGGTAAATCTCGTGCCAGCCACCGCGGTCATACGATTAACCCAAGCTAACAGGAGTACGGCGTAAAACGTGTTAAAGCACCATACCAAATAGGGTTAAATTCTAACTA…
		</sequence>
		<sequence>
			<taxon idref="FJ971086"/>
			TTGATGTAGCTTAACCCAAAGCAAGGCACTGAAAATGCCTAGATGAGTCTCCCAACTCCATAAACACATAGGTTTGGTCCCAGCCTTCCTGTTAACTCTTAATAAACTTACACATGCAAGCATCTACACCCCAGTGAGAATGCCCTCTAGGTTATTAAAACTAAGAGGAGCTGGCATCAAGCACACACCCTGTAGCTCACGACGCCTTGCTTAACCACACCCCCACGGGAAACAGCAGTGACAAAAATTAAGCCATAAACGAAAGTTTGACTAAGTTATATTAATTAGGGTTGGTAAATCTCGTGCCAGCCACCGCGGTCATACGATTAACCCAAGCTAACAGGAGTACGGCGTAAAACGTGTTAAAGCACCATACCAAATAGGGTTAAATTCTAACTA…
		</sequence>
		<sequence>
			<taxon idref="FJ971085"/>
			TTGATGTAGCTTAACCCAAAGCAAGGCACTGAAAATGCCTAGATGAGTCTCCCAACTCCATAAACACATAGGTTTGGTCCCAGCCTTCCTGTTAACTCTTAATAAACTTACACATGCAAGCATCTACACCCCAGTGAGAATGCCCTCTAGGTTATTAAAACTAAGAGGAGCTGGCATCAAGCACACACCCTGTAGCTCACGACGCCTTGCTTAACCACACCCCCACGGGAAACAGCAGTGACAAAAATTAAGCCATAAACGAAAGTTTGACTAAGTTATATTAATTAGGGTTGGTAAATCTCGTGCCAGCCACCGCGGTCATACGATTAACCCAAGCTAACAGGAGTACGGCGTAAAACGTGTTAAAGCACCATACCAAATAGGGTTAAATTCTAACTA…
		</sequence>
		<sequence>
			<taxon idref="FJ971084"/>
			TTGATGTAGCTTAACCCAAAGCAAGGCACTGAAAATGCCTAGATGAGTCTCCCAACTCCATAAACACATAGGTTTGGTCCCAGCCTTCCTGTTAACTCTTAATAAACTTACACATGCAAGCATCTACACCCCAGTGAGAATGCCCTCTAGGTTATTAAAACTAAGAGGAGCTGGCATCAAGCACACACCCTGTAGCTCACGACGCCTTGCTTAACCACACCCCCACGGGAAACAGCAGTGACAAAAATTAAGCCATAAACGAAAGTTTGACTAAGTTATATTAATTAGGGTTGGTAAATCTCGTGCCAGCCACCGCGGTCATACGATTAACCCAAGCTAACAGGAGTACGGCGTAAAACGTGTTAAAGCACCATACCAAATAGGGTTAAATTCTAACTA…
		</sequence>
		<sequence>
			<taxon idref="FJ971083"/>
			TTGATGTAGCTTAACCCAAAGCAAGGCACTGAAAATGCCTAGATGAGTCTCCCAACTCCATAAACACATAGGTTTGGTCCCAGCCTTCCTGTTAACTCTTAATAAACTTACACATGCAAGCATCTACACCCCAGTGAGAATGCCCTCTAGGTTATTAAAACTAAGAGGAGCTGGCATCAAGCACACACCCTGTAGCTCACGACGCCTTGCTTAACCACACCCCCACGGGAAACAGCAGTGACAAAAATTAAGCCATAAACGAAAGTTTGACTAAGTTATATTAATTAGGGTTGGTAAATCTCGTGCCAGCCACCGCGGTCATACGATTAACCCAAGCTAACAGGAGTACGGCGTAAAACGTGTTAAAGCACCATACCAAATAGGGTTAAATTCTAACTA…
		</sequence>
		<sequence>
			<taxon idref="FJ971082"/>
			TTGATGTAGCTTAACCCAAAGCAAGGCACTGAAAATGCCTAGATGAGTCTCCCAACTCCATAAACACATAGGTTTGGTCCCAGCCTTCCTGTTAACTCTTAATAAACTTACACATGCAAGCATCTACACCCCAGTGAGAATGCCCTCTAGGTTATTAAAACTAAGAGGAGCTGGCATCAAGCACACACCCTGTAGCTCACGACGCCTTGCTTAACCACACCCCCACGGGAAACAGCAGTGACAAAAATTAAGCCATAAACGAAAGTTTGACTAAGTTATATTAATTAGGGTTGGTAAATCTCGTGCCAGCCACCGCGGTCATACGATTAACCCAAGCTAACAGGAGTACGGCGTAAAACGTGTTAAAGCACCATACCAAATAGGGTTAAATTCTAACTA…
		</sequence>
		<sequence>
			<taxon idref="FJ971081"/>
			TTGATGTAGCTTAACCCAAAGCAAGGCACTGAAAATGCCTAGATGAGTCTCCCAACTCCATAAACACATAGGTTTGGTCCCAGCCTTCCTGTTAACTCTTAATAAACTTACACATGCAAGCATCTACACCCCAGTGAGAATGCCCTCTAGGTTATTAAAACTAAGAGGAGCTGGCATCAAGCACACACCCTGTAGCTCACGACGCCTTGCTTAACCACACCCCCACGGGAAACAGCAGTGACAAAAATTAAGCCATAAACGAAAGTTTGACTAAGTTATATTAATTAGGGTTGGTAAATCTCGTGCCAGCCACCGCGGTCATACGATTAACCCAAGCTAACAGGAGTACGGCGTAAAACGTGTTAAAGCACCATACCAAATAGGGTTAAATTCTAACTA…
		</sequence>
		<sequence>
			<taxon idref="FJ971080"/>
			TTGATGTAGCTTAACCCAAAGCAAGGCACTGAAAATGCCTAGATGAGTCTCCCAACTCCATAAACACATAGGTTTGGTCCCAGCCTTCCTGTTAACTCTTAATAAACTTACACATGCAAGCATCTACACCCCAGTGAGAATGCCCTCTAGGTTATTAAAACTAAGAGGAGCTGGCATCAAGCACACACCCTGTAGCTCACGACGCCTTGCTTAACCACACCCCCACGGGAAACAGCAGTGACAAAAATTAAGCCATAAACGAAAGTTTGACTAAGTTATATTAATTAGGGTTGGTAAATCTCGTGCCAGCCACCGCGGTCATACGATTAACCCAAGCTAACAGGAGTACGGCGTAAAACGTGTTAAAGCACCATACCAAATAGGGTTAAATTCTAACTA…
		</sequence>
	</alignment>
	<!-- The unique patterns for all positions -->
	<!-- npatterns=459 -->
	<patterns id="patterns" from="1">
		<alignment idref="alignment"/>
	</patterns>
	<!-- A prior on the distribution node heights defined given -->
	<!-- a Yule speciation process (a pure birth process). -->
	<yuleModel id="yule" units="substitutions">
		<birthRate>
			<parameter id="yule.birthRate" value="1.0E-7" lower="0.0" upper="1.0"/>
		</birthRate>
	</yuleModel>
	<!-- This is a simple constant population size coalescent model -->
	<!-- that is used to generate an initial tree for the chain. -->
	<constantSize id="initialDemo" units="substitutions">
		<populationSize>
			<parameter id="initialDemo.popSize" value="100.0"/>
		</populationSize>
	</constantSize>
	<!-- Construct a rough-and-ready UPGMA tree as an starting tree -->
	<upgmaTree id="startingTree" rootHeight="1.0">
		<distanceMatrix correction="JC">
			<patterns>
				<alignment idref="alignment"/>
			</patterns>
		</distanceMatrix>
	</upgmaTree>
	<treeModel id="treeModel">
		<coalescentTree idref="startingTree"/>
		<rootHeight>
			<parameter id="treeModel.rootHeight"/>
		</rootHeight>
		<nodeHeights internalNodes="true">
			<parameter id="treeModel.internalNodeHeights"/>
		</nodeHeights>
		<nodeHeights internalNodes="true" rootNode="true">
			<parameter id="treeModel.allInternalNodeHeights"/>
		</nodeHeights>
	</treeModel>
	<speciationLikelihood id="speciation">
		<model>
			<yuleModel idref="yule"/>
		</model>
		<speciesTree>
			<treeModel idref="treeModel"/>
		</speciesTree>
	</speciationLikelihood>
	<!-- The strict clock (Uniform rates across branches) -->
	<strictClockBranchRates id="branchRates">
		<rate>
			<parameter id="clock.rate" value="2.0E-8" lower="0.0" upper="1.0E-5"/>
		</rate>
	</strictClockBranchRates>
	<!-- The general time reversible (GTR) substitution model -->
	<gtrModel id="gtr">
		<frequencies>
			<frequencyModel dataType="nucleotide">
				<alignment idref="alignment"/>
				<frequencies>
					<parameter id="gtr.frequencies" dimension="4"/>
				</frequencies>
			</frequencyModel>
		</frequencies>
		<rateAC>
			<parameter id="gtr.ac" value="1.0" lower="1.0E-8" upper="Infinity"/>
		</rateAC>
		<rateAG>
			<parameter id="gtr.ag" value="1.0" lower="1.0E-8" upper="Infinity"/>
		</rateAG>
		<rateAT>
			<parameter id="gtr.at" value="1.0" lower="1.0E-8" upper="Infinity"/>
		</rateAT>
		<rateCG>
			<parameter id="gtr.cg" value="1.0" lower="1.0E-8" upper="Infinity"/>
		</rateCG>
		<rateGT>
			<parameter id="gtr.gt" value="1.0" lower="1.0E-8" upper="Infinity"/>
		</rateGT>
	</gtrModel>
	<!-- site model -->
	<siteModel id="siteModel">
		<substitutionModel>
			<gtrModel idref="gtr"/>
		</substitutionModel>
		<gammaShape gammaCategories="4">
			<parameter id="siteModel.alpha" value="0.5" lower="0.0" upper="100.0"/>
		</gammaShape>
		<proportionInvariant>
			<parameter id="siteModel.pInv" value="0.5" lower="0.0" upper="1.0"/>
		</proportionInvariant>
	</siteModel>
	<treeLikelihood id="treeLikelihood">
		<patterns idref="patterns"/>
		<treeModel idref="treeModel"/>
		<siteModel idref="siteModel"/>
		<strictClockBranchRates idref="branchRates"/>
	</treeLikelihood>
		<tmrcaStatistic id="tmrca(PQ)">
			<mrca>
				<taxa idref="PQ"/>
			</mrca>
			<treeModel idref="treeModel"/>
		</tmrcaStatistic>
		<tmrcaStatistic id="tmrca(PQR)">
			<mrca>
				<taxa idref="PQR"/>
			</mrca>
			<treeModel idref="treeModel"/>
		</tmrcaStatistic>
		<tmrcaStatistic id="tmrca(PQRT)">
			<mrca>
				<taxa idref="PQRT"/>
			</mrca>
			<treeModel idref="treeModel"/>
		</tmrcaStatistic>
		<tmrcaStatistic id="tmrca(PQRTI)">
			<mrca>
				<taxa idref="PQRTI"/>
			</mrca>
			<treeModel idref="treeModel"/>
		</tmrcaStatistic>
		<tmrcaStatistic id="tmrca(Q)">
			<mrca>
				<taxa idref="Q"/>
			</mrca>
			<treeModel idref="treeModel"/>
		</tmrcaStatistic>
		<tmrcaStatistic id="tmrca(QRT)">
			<mrca>
				<taxa idref="QRT"/>
			</mrca>
			<treeModel idref="treeModel"/>
		</tmrcaStatistic>
		<tmrcaStatistic id="tmrca(QT)">
			<mrca>
				<taxa idref="QT"/>
			</mrca>
			<treeModel idref="treeModel"/>
		</tmrcaStatistic>
		<tmrcaStatistic id="tmrca(T)">
			<mrca>
				<taxa idref="T"/>
			</mrca>
			<treeModel idref="treeModel"/>
		</tmrcaStatistic>
		<tmrcaStatistic id="tmrca(T1)">
			<mrca>
				<taxa idref="T1"/>
			</mrca>
			<treeModel idref="treeModel"/>
		</tmrcaStatistic>
		<tmrcaStatistic id="tmrca(T2)">
			<mrca>
				<taxa idref="T2"/>
			</mrca>
			<treeModel idref="treeModel"/>
		</tmrcaStatistic>
		<tmrcaStatistic id="tmrca(T3)">
			<mrca>
				<taxa idref="T3"/>
			</mrca>
			<treeModel idref="treeModel"/>
		</tmrcaStatistic>
		<tmrcaStatistic id="tmrca(T4)">
			<mrca>
				<taxa idref="T4"/>
			</mrca>
			<treeModel idref="treeModel"/>
		</tmrcaStatistic>
		<tmrcaStatistic id="tmrca(T5)">
			<mrca>
				<taxa idref="T5"/>
			</mrca>
			<treeModel idref="treeModel"/>
		</tmrcaStatistic>
		<tmrcaStatistic id="tmrca(T1234)">
			<mrca>
				<taxa idref="T1234"/>
			</mrca>
			<treeModel idref="treeModel"/>
	</tmrcaStatistic>
	<operators id="operators">
		<scaleOperator scaleFactor="0.75" weight="1">
			<parameter idref="gtr.ac"/>
		</scaleOperator>
		<scaleOperator scaleFactor="0.75" weight="1">
			<parameter idref="gtr.ag"/>
		</scaleOperator>
		<scaleOperator scaleFactor="0.75" weight="1">
			<parameter idref="gtr.at"/>
		</scaleOperator>
		<scaleOperator scaleFactor="0.75" weight="1">
			<parameter idref="gtr.cg"/>
		</scaleOperator>
		<scaleOperator scaleFactor="0.75" weight="1">
			<parameter idref="gtr.gt"/>
		</scaleOperator>
		<scaleOperator scaleFactor="0.75" weight="1">
			<parameter idref="siteModel.alpha"/>
		</scaleOperator>
		<scaleOperator scaleFactor="0.75" weight="1">
			<parameter idref="siteModel.pInv"/>
		</scaleOperator>
		<scaleOperator scaleFactor="0.75" weight="3">
			<parameter idref="clock.rate"/>
		</scaleOperator>
		<upDownOperator scaleFactor="0.75" weight="3">
			<up>
				<parameter idref="clock.rate"/>
			</up>
			<down>
				<parameter idref="treeModel.allInternalNodeHeights"/>
			</down>
		</upDownOperator>
		<scaleOperator scaleFactor="0.75" weight="3">
			<parameter idref="yule.birthRate"/>
		</scaleOperator>
		<scaleOperator scaleFactor="0.75" weight="3">
			<parameter idref="treeModel.rootHeight"/>
		</scaleOperator>
		<uniformOperator weight="30">
			<parameter idref="treeModel.internalNodeHeights"/>
		</uniformOperator>
		<subtreeSlide size="0.1" gaussian="true" weight="15">
			<treeModel idref="treeModel"/>
		</subtreeSlide>
		<narrowExchange weight="15">
			<treeModel idref="treeModel"/>
		</narrowExchange>
		<wideExchange weight="3">
			<treeModel idref="treeModel"/>
		</wideExchange>
		<wilsonBalding weight="3">
			<treeModel idref="treeModel"/>
		</wilsonBalding>
	</operators>
	<mcmc id="mcmc" chainLength="20000000" autoOptimize="true">
		<posterior id="posterior">
			<prior id="prior">
				<jeffreysPrior>
					<parameter idref="gtr.ac"/>
				</jeffreysPrior>
				<jeffreysPrior>
					<parameter idref="gtr.ag"/>
				</jeffreysPrior>
				<jeffreysPrior>
					<parameter idref="gtr.at"/>
				</jeffreysPrior>
				<jeffreysPrior>
					<parameter idref="gtr.cg"/>
				</jeffreysPrior>
				<jeffreysPrior>
					<parameter idref="gtr.gt"/>
				</jeffreysPrior>
				<normalPrior mean="1000000.0" stdev="1.0">
					<parameter idref="treeModel.rootHeight"/>
				</normalPrior>
				<speciationLikelihood idref="speciation"/>
			</prior>
			<likelihood id="likelihood">
				<treeLikelihood idref="treeLikelihood"/>
			</likelihood>
		</posterior>
		<operators idref="operators"/>
		<log id="screenLog" logEvery="1000">
			<column label="Posterior" dp="4" width="12">
				<posterior idref="posterior"/>
			</column>
			<column label="Prior" dp="4" width="12">
				<prior idref="prior"/>
			</column>
			<column label="Likelihood" dp="4" width="12">
				<likelihood idref="likelihood"/>
			</column>
			<column label="Root Height" sf="6" width="12">
				<parameter idref="treeModel.rootHeight"/>
			</column>
			<column label="Rate" sf="6" width="12">
				<parameter idref="clock.rate"/>
			</column>
		</log>
		<log id="fileLog" logEvery="1000" fileName="yule_prior_bradley_calib.log">
			<posterior idref="posterior"/>
			<prior idref="prior"/>
			<likelihood idref="likelihood"/>
			<parameter idref="clock.rate"/>
			<parameter idref="treeModel.rootHeight"/>
						<tmrcaStatistic idref="tmrca(PQ)"/>
						<tmrcaStatistic idref="tmrca(PQR)"/>
						<tmrcaStatistic idref="tmrca(PQRT)"/>
						<tmrcaStatistic idref="tmrca(PQRTI)"/>
						<tmrcaStatistic idref="tmrca(Q)"/>
						<tmrcaStatistic idref="tmrca(QRT)"/>
						<tmrcaStatistic idref="tmrca(QT)"/>
						<tmrcaStatistic idref="tmrca(T)"/>
						<tmrcaStatistic idref="tmrca(T1)"/>
						<tmrcaStatistic idref="tmrca(T2)"/>
						<tmrcaStatistic idref="tmrca(T3)"/>
						<tmrcaStatistic idref="tmrca(T4)"/>
						<tmrcaStatistic idref="tmrca(T5)"/>
			<tmrcaStatistic idref="tmrca(T1234)"/>
			<parameter idref="yule.birthRate"/>
			<parameter idref="gtr.ac"/>
			<parameter idref="gtr.ag"/>
			<parameter idref="gtr.at"/>
			<parameter idref="gtr.cg"/>
			<parameter idref="gtr.gt"/>
			<parameter idref="siteModel.alpha"/>
			<parameter idref="siteModel.pInv"/>
			<treeLikelihood idref="treeLikelihood"/>
			<speciationLikelihood idref="speciation"/>
		</log>
		<logTree id="treeFileLog" logEvery="1000" nexusFormat="true" fileName="yule_prior_bradley_calib.trees" sortTranslationTable="true">
			<treeModel idref="treeModel"/>
			<posterior idref="posterior"/>
		</logTree>
	</mcmc>
	<report>
		<property name="timer">
			<object idref="mcmc"/>
		</property>
	</report>
</beast>
