# Supplementary material for: The Complete Mitochondrial Genome of an 11,450-year-old Aurochsen (Bos primigenius) from Central Italy
Source: BMC Evol Biol. 2011 Jan 31;11:32. doi: 10.1186/1471-2148-11-32 (PMC3039592; doi:10.1186/1471-2148-11-32)
Supplement: Additional File 13 — Input file for BEAST, demography. Input file used for the demographic analysis in BEAST. The mutation rate in this file is median value estimated in BEAST using the Additional File 12. [file 1471-2148-11-32-S13.BEAUTI]

<?xml version="1.0" standalone="yes"?>
<!-- Generated by BEAUTi v1.4.8                                              -->
<!--       by Alexei J. Drummond and Andrew Rambaut                          -->
<!--       Department of Computer Science, University of Auckland and        -->
<!--       Institute of Evolutionary Biology, University of Edinburgh        -->
<!--       http://beast.bio.ed.ac.uk/                                        -->
<beast>
	
	<!-- The list of taxa analyse (can also include dates/ages).                 -->
	<!-- ntax=45                                                                 -->
	<taxa id="taxa">
		<taxon id="1">
			<date value="0.0" direction="backwards" units="years"/>
		</taxon>
		<taxon id="11">
			<date value="0.0" direction="backwards" units="years"/>
		</taxon>
		<taxon id="2">
			<date value="0.0" direction="backwards" units="years"/>
		</taxon>
		<taxon id="3">
			<date value="0.0" direction="backwards" units="years"/>
		</taxon>
		<taxon id="4">
			<date value="0.0" direction="backwards" units="years"/>
		</taxon>
		<taxon id="47">
			<date value="0.0" direction="backwards" units="years"/>
		</taxon>
		<taxon id="48">
			<date value="0.0" direction="backwards" units="years"/>
		</taxon>
		<taxon id="49">
			<date value="0.0" direction="backwards" units="years"/>
		</taxon>
		<taxon id="5">
			<date value="0.0" direction="backwards" units="years"/>
		</taxon>
		<taxon id="50">
			<date value="0.0" direction="backwards" units="years"/>
		</taxon>
		<taxon id="51">
			<date value="0.0" direction="backwards" units="years"/>
		</taxon>
		<taxon id="52">
			<date value="0.0" direction="backwards" units="years"/>
		</taxon>
		<taxon id="53">
			<date value="0.0" direction="backwards" units="years"/>
		</taxon>
		<taxon id="55">
			<date value="0.0" direction="backwards" units="years"/>
		</taxon>
		<taxon id="56">
			<date value="0.0" direction="backwards" units="years"/>
		</taxon>
		<taxon id="57">
			<date value="0.0" direction="backwards" units="years"/>
		</taxon>
		<taxon id="58">
			<date value="0.0" direction="backwards" units="years"/>
		</taxon>
		<taxon id="6">
			<date value="0.0" direction="backwards" units="years"/>
		</taxon>
		<taxon id="68">
			<date value="0.0" direction="backwards" units="years"/>
		</taxon>
		<taxon id="69">
			<date value="0.0" direction="backwards" units="years"/>
		</taxon>
		<taxon id="71">
			<date value="0.0" direction="backwards" units="years"/>
		</taxon>
		<taxon id="72">
			<date value="0.0" direction="backwards" units="years"/>
		</taxon>
		<taxon id="73">
			<date value="0.0" direction="backwards" units="years"/>
		</taxon>
		<taxon id="74">
			<date value="0.0" direction="backwards" units="years"/>
		</taxon>
		<taxon id="75">
			<date value="0.0" direction="backwards" units="years"/>
		</taxon>
		<taxon id="76">
			<date value="0.0" direction="backwards" units="years"/>
		</taxon>
		<taxon id="82">
			<date value="0.0" direction="backwards" units="years"/>
		</taxon>
		<taxon id="83">
			<date value="0.0" direction="backwards" units="years"/>
		</taxon>
		<taxon id="85">
			<date value="0.0" direction="backwards" units="years"/>
		</taxon>
		<taxon id="86">
			<date value="0.0" direction="backwards" units="years"/>
		</taxon>
		<taxon id="87">
			<date value="0.0" direction="backwards" units="years"/>
		</taxon>
		<taxon id="93">
			<date value="0.0" direction="backwards" units="years"/>
		</taxon>
		<taxon id="94">
			<date value="0.0" direction="backwards" units="years"/>
		</taxon>
		<taxon id="95">
			<date value="0.0" direction="backwards" units="years"/>
		</taxon>
		<taxon id="98">
			<date value="0.0" direction="backwards" units="years"/>
		</taxon>
		<taxon id="99">
			<date value="0.0" direction="backwards" units="years"/>
		</taxon>
		<taxon id="Bos_primigenius_Ma">
			<date value="11300.0" direction="backwards" units="years"/>
		</taxon>
		<taxon id="FJ971087">
			<date value="0.0" direction="backwards" units="years"/>
		</taxon>
		<taxon id="FJ971086">
			<date value="0.0" direction="backwards" units="years"/>
		</taxon>
		<taxon id="FJ971085">
			<date value="0.0" direction="backwards" units="years"/>
		</taxon>
		<taxon id="FJ971084">
			<date value="0.0" direction="backwards" units="years"/>
		</taxon>
		<taxon id="FJ971083">
			<date value="0.0" direction="backwards" units="years"/>
		</taxon>
		<taxon id="FJ971082">
			<date value="0.0" direction="backwards" units="years"/>
		</taxon>
		<taxon id="FJ971081">
			<date value="0.0" direction="backwards" units="years"/>
		</taxon>
		<taxon id="FJ971080">
			<date value="0.0" direction="backwards" units="years"/>
		</taxon>
	</taxa>
	
	<taxa id="Cluster R">
		<taxon idref="FJ971084"/>
		<taxon idref="FJ971085"/>
		<taxon idref="FJ971086"/>
		<taxon idref="FJ971087"/>
	</taxa>
	<taxa id="cluster Q">
		<taxon idref="98"/>
		<taxon idref="99"/>
		<taxon idref="FJ971080"/>
		<taxon idref="FJ971081"/>
		<taxon idref="FJ971082"/>
		<taxon idref="FJ971083"/>
	</taxa>
	<taxa id="clusterT">
		<taxon idref="1"/>
		<taxon idref="11"/>
		<taxon idref="2"/>
		<taxon idref="3"/>
		<taxon idref="4"/>
		<taxon idref="47"/>
		<taxon idref="48"/>
		<taxon idref="49"/>
		<taxon idref="5"/>
		<taxon idref="50"/>
		<taxon idref="51"/>
		<taxon idref="52"/>
		<taxon idref="53"/>
		<taxon idref="55"/>
		<taxon idref="56"/>
		<taxon idref="57"/>
		<taxon idref="58"/>
		<taxon idref="6"/>
		<taxon idref="68"/>
		<taxon idref="69"/>
		<taxon idref="71"/>
		<taxon idref="72"/>
		<taxon idref="73"/>
		<taxon idref="74"/>
		<taxon idref="75"/>
		<taxon idref="76"/>
		<taxon idref="82"/>
		<taxon idref="83"/>
		<taxon idref="85"/>
		<taxon idref="86"/>
		<taxon idref="87"/>
		<taxon idref="93"/>
		<taxon idref="94"/>
		<taxon idref="95"/>
		<taxon idref="Bos_primigenius_Ma"/>
	</taxa>
	<taxa id="cluster QT">
		<taxon idref="1"/>
		<taxon idref="11"/>
		<taxon idref="2"/>
		<taxon idref="3"/>
		<taxon idref="4"/>
		<taxon idref="47"/>
		<taxon idref="48"/>
		<taxon idref="49"/>
		<taxon idref="5"/>
		<taxon idref="50"/>
		<taxon idref="51"/>
		<taxon idref="52"/>
		<taxon idref="53"/>
		<taxon idref="55"/>
		<taxon idref="56"/>
		<taxon idref="57"/>
		<taxon idref="58"/>
		<taxon idref="6"/>
		<taxon idref="68"/>
		<taxon idref="69"/>
		<taxon idref="71"/>
		<taxon idref="72"/>
		<taxon idref="73"/>
		<taxon idref="74"/>
		<taxon idref="75"/>
		<taxon idref="76"/>
		<taxon idref="82"/>
		<taxon idref="83"/>
		<taxon idref="85"/>
		<taxon idref="86"/>
		<taxon idref="87"/>
		<taxon idref="93"/>
		<taxon idref="94"/>
		<taxon idref="95"/>
		<taxon idref="98"/>
		<taxon idref="99"/>
		<taxon idref="Bos_primigenius_Ma"/>
		<taxon idref="FJ971080"/>
		<taxon idref="FJ971081"/>
		<taxon idref="FJ971082"/>
		<taxon idref="FJ971083"/>
	</taxa>


	<taxa id="clusterT5">
		<taxon idref="94"/>
		<taxon idref="95"/>

	</taxa>
		<taxa id="clusterT1235">
			<taxon idref="1"/>
			<taxon idref="11"/>
			<taxon idref="2"/>
			<taxon idref="3"/>
			<taxon idref="4"/>
			<taxon idref="47"/>
			<taxon idref="48"/>
			<taxon idref="49"/>
			<taxon idref="5"/>
			<taxon idref="50"/>
			<taxon idref="51"/>
			<taxon idref="52"/>
			<taxon idref="53"/>
			<taxon idref="55"/>
			<taxon idref="56"/>
			<taxon idref="57"/>
			<taxon idref="58"/>
			<taxon idref="6"/>
			<taxon idref="68"/>
			<taxon idref="69"/>
			<taxon idref="71"/>
			<taxon idref="72"/>
			<taxon idref="73"/>
			<taxon idref="74"/>
			<taxon idref="75"/>
			<taxon idref="76"/>
			<taxon idref="82"/>
			<taxon idref="83"/>
			<taxon idref="85"/>
			<taxon idref="86"/>
			<taxon idref="87"/>
			<taxon idref="93"/>
			<taxon idref="Bos_primigenius_Ma"/>
	</taxa>
	<taxa id="clusterT3">
			<taxon idref="1"/>
			<taxon idref="11"/>
			<taxon idref="2"/>
			<taxon idref="3"/>
			<taxon idref="4"/>
			<taxon idref="47"/>
			<taxon idref="48"/>
			<taxon idref="49"/>
			<taxon idref="5"/>
			<taxon idref="50"/>
			<taxon idref="51"/>
			<taxon idref="52"/>
			<taxon idref="53"/>
			<taxon idref="55"/>
			<taxon idref="56"/>
			<taxon idref="57"/>
			<taxon idref="58"/>
		<taxon idref="Bos_primigenius_Ma"/>
	</taxa>
	<taxa id="clusterT1">
			<taxon idref="69"/>
			<taxon idref="71"/>
			<taxon idref="72"/>
			<taxon idref="73"/>
			<taxon idref="74"/>
			<taxon idref="75"/>
			<taxon idref="76"/>
	</taxa>
	
		<taxa id="clusterT2">
			<taxon idref="82"/>
			<taxon idref="83"/>
			<taxon idref="85"/>
			<taxon idref="86"/>
			<taxon idref="87"/>
			<taxon idref="93"/>
	</taxa>


	
	<!-- The sequence alignment (each sequence refers to a taxon above).         -->
	<!-- ntax=45 nchar=15440                                                     -->
	<alignment id="alignment" dataType="nucleotide">
		<sequence>
			<taxon idref="1"/>
			TTGATGTAGCTTAACCCAAAGCAAGGCACTGAAAATGCCTAGATGAGTCTCCCAACTCCATAAACACATAGGTTTGGTCCCAGCCTTCCTGTTAACTCTTAATAAACTTACACATGCAAGCATCTACACCCCAGTGAGAATGCCCTCTAGGTTATTAAAACTAAGAGGAGCTGGCATCAAGCACACACCCTGTAGCTCACGACGCCTTGCTTAACCACACCCCCACGGGAAACAGCAGTGACAAAAATTAAGCCATAAACGAAAGTTTGACTAAGTTATATTAATTAGGGTTGGTAAATCTCGTGCCAGCCACCGCGGTCATACGATTAACCCAAGCTAACAGGAGTACGGCGTAAAACGTGTTAAAGCACCATACCAAATAGGGTTAAATTCTAACTAAGCTGTAAAAAGCCATGATTAAAATAAAAATAAATGACGAAAGTGACCCTACAATAGCCGACGCACTATAGCTAAGACCCAAACTGGGATTAGATACCCCACTATGCTTAGCCCTAAACACAGATAATTACATAAACAAAATTATTCGCCAGAGTACTACTAGCAACAGCTTAAAACTCAAAGGACTTGGCGGTGCTTTATATCCTTCTAGAGGAGCCTGTTCTATAATCGATAAACCCCGATAAACCTCACCAATTCTTGCTAATACAGTCTATATACCGCCATCTTCAGCAAACCCTAAAAA-GGAAAAAAAGTAAGCGTAATTATGATACATAAAAACGTTAGGTCAAGGTGTAACCTATGAAATGGGAAGAAATGGGCTACATTCTCTACACCAAGAGAATCAA-GCACGAAAGTTATTATGAAACCAATAACCAAAGGAGGATTTAGCAGTAAACTAAGAATAGAGTGCTTAGTTGAATTAGGCCATGAAGCACGCACACACCGCCCGTCACCCTCCTCAAATAGATTCAGTGCATCTAACCCTATTTAAACGCACTAGCTACATGAGAGGAGACAAGTCGTAACAAGGTAAGCATACTGGAAAGTGTGCTTGGATAAATCAAGATATAGCTTAAACAAAGCATCCAGTTTACACCTAGAAGACTTCATTCATTATGAATATCTTGAACTAGACCTAGCCCAAAGATACCCTCTCGACTAAACAACCAAGATAGAATAAAACAAAACATTTAATCCCAATTTAAAGTATAGGAGATAGAAATCTA-AGTACGGCGCTATAGAGAAAGTACCGCAAGGGAACGATGAAAGAAAAAAA--CTAAAAGTATAAAAAAGCAAAGATTACCCCTTGTACCTTTTGCATAATGAATTAACTAGTATAAGACTTAACAAAATGAATTTTAGCTAAGCAGCCCGAAACCAGACGAGCTACTCACAAACAGTTTACCAAGAACTAACTCATCTATGTGGCAAAATAGTGAGAAGATTTGTAAGTAGAGGTGACATGCCTAACGAGCCTGGTGATAGCTGGTTGTCCAGAAAATGAATCTAAGTTCAGCTTTAAAGATACCAAAAA-TTCAAATAAACCCCACTGTAGCTTTAAAAGTTAGTCTAAAAAGGTACAGCCTTTTAGAAACGGATACAACCTTGACTAGAGAGTAAAATTTAACACTACCATAGTAGGCCTAAAAGCAGCCATCAATTAAGAAAGCGTTAAAGCTCAACAACAAAAATTAAATAGATTCCAACAACAAATGATTAACTCCTAGCCCC-AATACTGGACTAATCTATTATAGAATAGAAGCAATAATGTTAATATGAGTAACAAGAAAAATTTTCTCCTTGCATAAGTCTAAGTCAGTGCCTGATAATACTCTGACCACTAACAGTCAATAAAAATAATCCAACAATAAACAATTTATTGATTATACTGTTAACCCAACACAGGAGTGCATCTAAGGAAAGATTAAAAGAAGTAAAAGGAACTCGGCAAACACAAACCCCGCCTGTTTACCAAAAACATCACCTCCAGCATTCCCAGTATTGGAGGCATTGCCTGCCCAGTGACAACTGTTTAACGGCCGCGGTATCCTGACCGTGCAAAGGTAGCATAATCATTTGTTCTCTAAATAAGGACTTGTATGAATGGCCGCACGAGGGTTTTACTGTCTCTTACTTCCAATCAGTGAAATTGACCTTCCCGTGAAGAGGCGGGAATGCACAAATAAGACGAGAAGACCCTATGGAGCTTTAACTAACCAACCCAAAGAGAATAGATTTAACCATTAAGGAATAACAACAATCTCCATGAGTTGGTAGTTTCGGTTGGGGTGACCTCGGAGAATAAAAAATCCTCCGAGCGATTTTAAAGACTAGACCCACAAGTCAAATCACTCTATCGCTCATTGATCCAAAAAC-TTGATCAACGGAACAAGTTACCCTAGGGATAACAGCGCAATCCTATTCAAGAGTCCATATCGACAATAGGGTTTACGACCTCGATGTTGGATCAGGACATCCTGATGGTGCAACCGCTATCAAAGGTTCGTTTGTTCAACGATTAAAGTCCTACGTGATCTGAGTTCAGACCGGAGTAATCCAGGTCGGTTTCTATCTATTACGTATTTCTCCCAGTACGAAAGGACAAGAGAAATAAGGCCAACTTTAAATCAAGCGCCTTAAGACAACCAATGATAACATCTCAACTGACAACACAAAACCCTGCCCTAGAACAGGGCTTAGTTAAGGTGGCAGAGCCCGGTAATTGCATAAAACTTAAACTTTTATATCCAGAGATTCAAATCCTCTCCTTAACAAAATGTTCATAATTAACATCTTAATACTAATTATTCCCATCCTATTGGCCGTAGCATTCCTTACGTTAGTGGAACGAAAAGTTCTAGGCTATATACAACTCCGAAAAGGTCCAAATGTCGTAGGTCCATATGGCCTACTTCAACCCATCGCCGATGCAATCAAACTTTTCATTAAAGAACCACTACGACCCGCTACATCTTCAACCTCAATATTTATCCTAGCACCTATCATAGCTTTAGGCCTAGCCTTAACCATGTGAATTCCCCTACCAATACCCTATCCTCTTATCAACATAAACCTAGGAGTCCTATTTATACTAGCCATATCAAGCCTAGCCGTATACTCCATTCTCTGATCAGGCTGAGCTTCCAACTCAAAATACGCACTAATCGGAGCCCTACGAGCAGTAGCACAAACAATCTCATACGAAGTAACGCTAGCAATTATCCTGTTATCAGTACTCCTAATAAGTGGGTCCTTTACCCTCTCCACATTAATTACTACACAAGAACAAATATGGTTAATCCTCCCAGCATGGCCTCTAGCAATAATATGATTTATCTCAACACTAGCAGAAACAAACCGAGCTCCATTTGATTTAACTGAAGGAGAATCAGAGCTAGTCTCGGGCTTCAACGTAGAATATGCAGCAGGACCATTTGCCCTCTTCTTCATAGCAGAGTACGCAAATATTATCATAATAAATATCTTTACAGCAATTTTATTCCTAGGAACATCCCACAATCCACACATACCAGAACTCTACACAATCAATTTTACCATTAAATCCCTACTGCTCACAATATCCTTCCTATGAATCCGAGCATCCTACCCTCGATTTCGCTATGACCAACTAATACACTTACTATGAAAAAATTTTCTACCTCTGACACTAGCCCTGTGCATGTGACACGTATCCCTACCCATCCTTACATCAGGCATCCCACCACAAACATAAGAAATATGTCTGACAAAAGAGTTACTTTGATAGAGTAAATAATAGAGGTTCAAACCCTCTTATTTCTAGAACTATAGGAATCGAACCTACTCCTAAGAATCCAAAACTCTTCGTGCTCCCAATTACACCAAATTCTATTAGTAAGGTCAGCTAATTAAGCTATCGGGCCCATACCCCGAAAATGTTGGTTTATATCCTTCCCGTACTAATAAACCCAATTATCTTTATTATTATTCTACTAACCATTATACTAGGAACTATTATTGTCATAATCAGTTCTCACTGACTACTTGTCTGAATCGGGTTTGAAATAAATATACTCGCCATCATCCCCATCATAATAAAAAATCACAACCCACGAGCTACAGAAGCATCAACTAAATATTTTTTGACTCAATCAACAGCCTCAATACTACTAATAATAGCCGTCATCATTAACCTAATATTCTCAGGCCAATGAACCGTAATAAAACTATTTAACCCAATAGCCTCAATACTTATAACGATAGCCCTAGCTATAAAACTAGGAATAGCCCCATTTCACTTCTGAGTCCCAGAAGTAACACAGGGCATCCCCCTATCCTCAGGCCTTATCCTACTGACATGACAAAAACTAGCACCTATATCTGTACTTTACCAAATCTTCCCATCAATTAACCTAAACTTAATTCTAACCCTATCAGTTTTATCAATCCTAATTGGAGGCTGAGGGGGACTAAACCAAACACAACTCCGAAAAATCATAGCCTACTCATCAATCGCTCATATAGGCTGAATAACAGCAGTACTACCATATAACCCCACCATAACATTGCTAAACTTAATTATCTATATCATTATAACTTCCACCATATTTACCATATTTATAGCCAATTCCACCACCACTACCCTGTCATTATCACACACATGAAATAAAACACCCATTATAACCGTCCTAATTCTTGCCACTCTCCTATCCATAGGAGGACTCCCTCCCCTATCTGGGTTTATACCAAAATGAATAATCATCCAAGAGATAACAAAAAATAACAGCATCATTCTACCCACTTTCATAGCAATCACAGCTCTACTAAACTTATATTTTTATATACGACTCACGTATTCTACCACACTAACAATATTTCCCTCCACAAACAACATAAAAATAAAATGACAATTTCCCCTTATGAAAAAAATAACTTTTCTACCAACAATAGTCGTATTATCTACCATAATACTACCACTCACGCCAATACTATCAGTGTTAGAATAGGAATTTAGGTTAAACAGACCAAGAGCCTTCAAAGCCCTAAGCAAGTACAATTTACTTAATTCCTGATAAGGATTGCAAGACTACACCTTACATCAATTGAATGCAAATCAACCACTTTAATTAAGCTAAATCCTCACTAGACTGGTGGGCTCCACCCCCACGAAACTTTAGTTAACAGCTAAACACCCTAGCTAACT-GGCTTCAATCTACTTCTCCCGCCGCAAGAAAAAAAA-GGCGGGAGAAGCCCCGGCAGAATTGAAGCTGCTTCTCTGAATTTGCAATTCAACGTGTAAATTCACCACAGGGCTTGGTAAAAAGAGGAGTCAAACCTCTATCTTTAGATTTACAGTCTAATGCTTTGCTCAGCCATTTTACCCATGTTCATTAACCGCTGACTATTCTCAACCAACCATAAAGATATTGGTACCCTTTATCTACTATTTGGTGCTTGGGCCGGTATAGTAGGAACAGCTCTAAGCCTTCTAATTCGCGCTGAATTAGGCCAACCCGGAACTCTGCTCGGAGACGACCAAATCTACAACGTAGTTGTAACCGCACACGCATTTGTAATAATCTTCTTCATAGTAATACCAATCATAATTGGAGGATTCGGTAACTGACTTGTTCCCCTAATAATTGGTGCTCCCGATATAGCATTTCCCCGAATAAATAATATAAGCTTCTGACTCCTCCCTCCCTCATTCCTACTACTCCTCGCATCCTCTATAGTTGAAGCTGGGGCAGGAACAGGCTGAACCGTGTACCCTCCCTTAGCAGGCAACCTAGCCCATGCAGGAGCTTCAGTAGATCTAACCATTTTCTCTTTACACTTAGCAGGAGTTTCCTCAATTTTAGGAGCCATCAACTTCATTACAACAATTATCAACATAAAGCCCCCCGCAATGTCACAATACCAAACCCCTCTGTTCGTATGATCCGTAATAATTACCGCCGTACTACTACTACTCTCGCTCCCTGTATTAGCAGCCGGCATCACAATGCTATTAACAGACCGGAACCTAAATACAACCTTCTTCGACCCGGCAGGAGGAGGAGACCCTATTCTATATCAACACTTATTCTGATTCTTTGGACACCCCGAAGTCTATATTTTAATCTTACCTGGGTTTGGAATAATCTCTCATATCGTGACCTACTACTCAGGAAAAAAAGAACCATTCGGATATATGGGAATAGTTTGGGCTATAATGTCAATCGGATTTCTAGGTTTCATCGTATGAGCCCACCATATATTCACTGTCGGAATAGACGTCGACACACGAGCCTACTTCACATCAGCCACTATAATTATTGCTATTCCAACCGGGGTAAAAGTCTTCAGCTGATTGGCAACACTTCATGGAGGTAATATCAAATGGTCTCCTGCTATAATGTGAGCCCTAGGCTTTATTTTCTTATTTACAGTAGGGGGTTTAACTGGAATTGTCTTAGCCAACTCTTCCCTCGATATTGTTCTTCACGACACATACTACGTTGTCGCACATTTCCATTATGTTTTATCAATAGGAGCTGTATTTGCTATTATAGGGGGATTTGTTCATTGATTCCCACTATTCTCAGGTTATACTCTCAACGATACATGAGCCAAAATCCACTTCGCAATTATATTTGTAGGCGTCAATATAACCTTCTTCCCACAACACTTTCTAGGACTATCTGGCATGCCTCGACGATACTCCGACTACCCAGATGCATACACAATATGAAATACTATCTCATCAATAGGCTCATTCATTTCCCTAACAGCAGTTATACTAATAGTTTTCATCATCTGAGAAGCATTTGCATCTAAACGAGAAGTCTTGACTGTAGACTTAACCACGACAAATCTAGAATGATTAAACGGATGCCCTCCACCATATCACACATTTGAAGAACCCACCTATGTTAACCTAAAATAAGAAAGGAAGGAATCGAACCCCCTACTATTGGTTTCAAGCCAACATCATAACCTCTATGTCTCTCTC--AATAAACGAGGTGTTAGTAAAACATTATATAATTTTGTCAAAGTTAAGTTACAAGTGAAAGTCCTGTACACCTCATATGGCATATCCCATACAACTAGGATTCCAAGATGCAACATCACCAATCATAGAAGAACTACTTCACTTTCATGACCACACGCTAATAATTGTCTTCTTAATTAGCTCATTAGTACTTTACATTATTTCACTAATACTAACGACAAAGCTGACCCATACAAGCACGATAGATGCACAAGAAGTAGAGACAATCTGAACCATTCTGCCCGCCATCATCTTAATTCTAATTGCTCTTCCTTCTTTACGAATTCTATACATAATAGATGAAATCAATAACCCATCTCTTACAGTAAAAACCATAGGACATCAGTGATACTGAAGCTATGAGTATACAGATTATGAGGACTTAAGCTTCGACTCCTACATAATTCCAACATCAGAATTAAAGCCAGGGGAGCTACGACTATTAGAAGTCGATAATCGAGTTGTACTACCAATAGAAATAACAATCCGAATGTTAGTCTCCTCTGAAGACGTATTACACTCATGAGCTGTGCCCTCTCTAGGACTAAAAACAGACGCAATCCCAGGCCGTCTAAACCAAACAACCCTTATATCGTCCCGTCCAGGCTTATATTACGGTCAATGCTCAGAAATTTGCGGGTCAAACCACAGTTTCATACCCATTGTCCTTGAGTTAGTCCCACTAAAGTACTTTGAAAAATGATCTGCGTCAATATTATAAAATCACTAAGAAGCTATATAGCACTAACCTTTTAAGTTAGAGATTGAGAGCCATATACTCTCCTTGGTGACATGCCGCAACTAGACACGTCAACATGACTGACAATGATCTTATCAATATTCTTGACCCTTTTTATCATCTTTCAACTAAAAGTTTCAAAACACAACTTTTATCACAATCCAGAACTGACACCAACAAAAATATTAAAACAAAACACCCCTTGAGAAACAAAATGAACGAAAATTTATTTACCTCTTTTATTACCCCTGTAATTTTAGGTCTCCCTCTCGTAACCCTTATCGTACTATTCCCAAGCCTACTATTCCCAACATCAAACCGACTAGTAAGCAATCGCTTTGTAACCCTCCAACAATGAATACTTCAACTTGTATCAAAACAAATAATGAGTATCCACAATTCTAAAGGACAAACATGAACATTAATATTAATATCTCTGATCCTATTTATTGGATCAACAAACCTACTAGGCCTATTACCCCATTCATTCACACCAACAACACAACTATCAATAAACCTAGGCATAGCCATCCCCCTGTGAGCAGGAGCCGTAATTACAGGATTCCGCAATAAAACTAAAGCATCACTTGCCCATTTCTTACCACAAGGAACACCCACTCCACTAATCCCAATACTAGTAATTATTGAAACTATCAGCCTTTTTATTCAACCTATAGCCCTCGCCGTGCGGTTAACAGCTAACATCACTGCAGGACACCTATTAATTCACCTAATCGGAGGAGCTACACTTGCACTAATAAGCATTAGCACTACAACAGCTCTAATTACATTCACCATTCTAATCCTACTAACAATTCTAGAGTTTGCAGTAGCTATAATCCAAGCCTATGTATTCACTCTCCTAGTCAGCCTATATCTGCATGACAACACATAATGACACACCAAACTCATGCTTATCATATAGTAAACCCAAGCCCTTGACCTCTTACAGGAGCTTTGTCTGCCCTCTTAATAACATCCGGCCTAACCATGTGATTTCACTTTAACTCAATGACCCTGCTAATAATTGGCCTAACAACAAATATACTAACAATATACCAATGATGACGAGATGTTATCCGAGAAAGCACCTTCCAAGGGCACCATACCCCAGCTGTCCAAAAAGGCCTCCGTTATGGAATAATTCTTTTTATTATCTCCGAAGTACTATTCTTTACCGGGTTTTTCTGAGCTTTCTACCACTCAAGCCTCGCCCCCACCCCTGAACTAGGCGGCTGCTGACCCCCAACAGGCATTCACCCACTAAACCCCCTAGAAGTCCCACTGCTCAACACCTCTGTCCTATTGGCTTCCGGAGTTTCTATTACCTGAGCCCATCATAGTTTAATAGAAGGGGACCGAAAGCATATATTACAAGCCCTATTTATCACCATCACATTAGGAGTCTACTTCACACTACTACAAGCCTCAGAATACTATGAAGCACCTTTTACTATCTCCGACGGAGTTTACGGCTCAACTTTTTTTGTAGCCACAGGCTTCCACGGCCTCCACGTCATCATTGGGTCCACCTTCTTAATTGTCTGCTTCTTCCGCCAATTAAAATTTCATTTTACTTCTAACCACCACTTCGGCTTTGAAGCCGCTGCCTGATACTGACATTTCGTAGACGTAGTCTGACTTTTCCTCTATGTTTCTATCTATTGATGAGGCTCCTATTCTTTTAGTATTAACTAGTACAGCTGACTTCCAATCAGCTAGTTTCGGTCTAGTCCGAAAAAGAATAATAAATTTAATACTAGCCCTCCTGACCAATTTTACACTAGCCACCCTACTCGTCATCATCGCATTCTGACTTCCCCAACTAAATGTATACTCTGAGAAAACAAGCCCATACGAATGTGGATTTGACCCCATAGGATCAGCCCGCCTTCCCTTCTCTATAAAATTCTTTCTGGTAGCCATCACATTCCTCTTATTTGACCTAGAAATTGCACTCCTCCTACCACTGCCATGAGCCTCACAAACAGCAAATCTAAACACAATGCTTACCATAGCCCTCTTCCTAATTATCCTCCTAGCTGTAAGCCTAGCCTATGAGTGAACTCAAAAAGGACTAGAATGAACCGAATATGGTACTTAGTTTAAAATAAAATAAATGATTTCGACTCATTAGATTATGATTTAATTCATAATTACCAAATGTCTATAGTATACATAAACATTATAATAGCATTCACAGTATCTCTTGTAGGACTACTAATATACCGATCCCACCTAATATCCTCCCTTCTATGCTTAGAAGGAATAATGCTATCCCTATTCGTTATAGCAGCCCTAACAATCCTCAACTCACATTTTACATTAGCTAGCATAATACCTATTATCCTACTAGTCTTCGCAGCCTGTGAAGCAGCCCTAGGTCTATCTCTACTAGTAATAGTATCAAATACATATGGTACTGATTATGTACAAAACCTCAACTTACTCCAATGCTAAAATACATTATTCCAACAATTATACTTATACCCCTAACCTGGTTATCAAAAAATAATATAATTTGGGTTAACTCCACAGCACACAGCCTTCTAATTAGCTTTACAAGCCTCCTCCTCATAAACCAGTTTGGCGACAACAGCCTTAATTTTTCACTACTATTTTTCTCCGACTCCCTATCCACTCCACTACTAATTTTAACCATATGGCTCCTCCCTCTAATACTAATAGCTAGCCAACATCATCTATCAAAAGAAAACCTAACCCGAAAAAAACTATTTATTACTATGCTGATCTCACTACAACTATTCCTAATTATAACCTTTACCGCCATGGAACTAATCTTATTTTATATTCTATTTGAAGCAACACTAGTCCCAACACTCATTATTATTACCCGATGAGGAAACCAAACAGAACGCCTAAACGCCGGACTCTATTTCCTATTCTATACACTAGCTGGCTCCCTACCCCTATTAGTCGCACTAATTTATATCCAAAACACAGTAGGATCCCTAAATTTCCTAATATTACAGTACTGAGTACAACCTGTTCATAACTCTTGATCTAATGTCTTCATATGACTAGCATGTATAATAGCTTTCATAGTAAAAATACCACTATATGGCCTCCACCTTTGACTACCTAAAGCTCACGTAGAAGCCCCCATCGCAGGCTCCATAGTCCTTGCAGCAGTTCTACTAAAACTAGGGGGGTACGGTATGCTACGAATCACACTAATTCTAAACCCTATGACCGACTTTATAGCATACCCATTCATTATACTCTCCCTATGAGGCATAATTATAACCAGCTCAATCTGCCTCCGTCAAACGGACCTAAAATCACTCATCGCATACTCCTCTGTAAGCCACATAGCACTCGTTATCGTAGCCATCCTTATCCAGACACCTTGAAGCTACATAGGAGCAACCGCCCTTATGATTGCCCACGGCCTCACATCCTCCATACTTTTCTGTCTAGCAAACTCAAACTACGAACGAATCCACAGCCGAACCATAATTCTAGCTCGAGGCCTACAAACGCTCCTTCCACTAATAGCCACCTGATGACTACTAGCAAGTCTAACCAACTTAGCTCTACCCCCAACAATCAACTTAATTGGAGAACTATTTGTAGTAATGTCAACCTTTTCATGATCTAACATTACAATTATTCTAATAGGAGTAAATATAGTAATCACCGCCCTATATTCTCTATACATGCTAATTATAACCCAACGAGGAAAATATACCTACCACATTAATAATATCTCGCCTTCCTTTACACGGGAAAATGCACTCATATCATTACACATCCTACCCCTACTACTCCTAACCCTAAACCCAAAAATTATTCTAGGACCTCTATACTGTAAATATAGTTTAACAAAAACATTAGATTGTGAATCTAACAATAGAAACTCATTACCTTCTTATTTACCGAAAAAGTATGCAAGAACTGCTAATTCTATGCTCCCATATCTAATAGTATGGCTTTTTCGAACTTTTAAAGGATAGTAGTTTATCCGTTGGTCTTAGGAACCAAAAAATTGGTGCAACTCCAAATAAAAGTAATAAACATATTCTCCTCACTCTCACTAGTTACTTTACTCTTACTAACTATACCCATTATAATAATAAGCTTTAACACCTACAAACCTTCCAACTACCCACTCTACGTAAAAACAGCTATCTCATACGCCTTCATTACCAGCATAATTCCCACAATAATATTTATCCACTCAGGCCAAGAACTAATTATTTCAAACTGACACTGACTAACCATCCAAACTCTTAAATTATCCCTCAGCTTTAAAATAGACTATTTCTCAATAATATTTATCCCAGTAGCACTATTCGTCACATGATCTATTATAGAATTCTCAATATGATATATATACTCAGACCCCAATATTAACAAATTCTTCAAATATCTACTCCTATTCCTCATTACTATGCTCATCCTTGTAACCGCAAACAACCTCTTCCAGCTATTCATTGGCTGAGAAGGCGTCGGAATCATATCATTTCTACTCATCGGATGATGATACGGACGAGCAGATGCAAACACAGCAGCCCTACAAGCAATCTTATATAACCGCATCGGCGACATTGGTTTCATTTTAGCAATAGCATGGTTCCTAACAAATCTCAATACCTGAGACCTCCAACAGATCTTCATACTAAACCCAAGCGACTCAAACATACCCTTGATTGGACTAGCATTAGCTGCAACCGGAAAATCCGCCCAATTTGGCCTCCACCCGTGACTTCCCTCTGCAATAGAAGGCCCAACTCCCGTCTCAGCACTACTCCATTCAAGCACAATAGTGGTAGCAGGTATCTTCCTACTAATCCGTTTCTATCCCCTCACAGAAAACAATAAATACATCCAATCTATTACATTATGCTTAGGAGCCATTACCACACTATTTACAGCAATATGCGCCCTCACCCAAAATGACATTAAAAAAATCATCGCCTTCTCCACATCCAGTCAACTGGGCCTTATAATAGTAACTATTGGCATTAACCAACCTTACCTAGCTTTCCTCCACATCTGTACCCACGCCTTTTTCAAAGCTATACTATTCATATGCTCCGGCTCCATTATTCACAGCCTAAACGACGAACAAGATATTCGAAAAATAGGAGGCCTATTTAAAGCCATGCCATTCACCACAACAGCCCTCATTGTTGGCAGTCTCGCACTAACAGGAATACCCTTCCTCACAGGATTCTACTCCAAAGACCTAATCATCGAAGCCGCCAACACGTCTTATACCAACGCCTGAGCCCTTCTAATAACATTAATTGCCACCTCTTTCACAGCTATTTACAGCACCCGTATTATTTTTTTCGCACTTCTAGGACAACCCCGATTCCCTACCCTAGTTAATATTAACGAAAACAACCCCCTTCTGATCAACTCTATCAAACGCTTACTAATTGGAAGCCTCTTCGCAGGATACATCATTTCCAACAATATTCCTCCAACAACAATTCCCCAAATAACTATGCCCTACTACCTAAAAACAACAGCCCTAATTGTTACAATCCTAGGCTTCATCTTAGCCCTAGAAATCAGTAATATAACTAAAAATCTAAAATATCACTACCCCTCAAACGCCTTCAAGTTCTCAACCTTGCTAGGGTATTTCCCCACAATTATACATCGCCTAGCTCCATACATAAATTTATCAATAAGCCAAAAATCAGCATCCTCCCTTCTAGACCTAATCTGACTAGAAGCCATCCTACCAAAAACCATCTCACTCGCCCAAATAAAAGCATCTACCCTGGTCACAAACCAAAAAGGCCTGATCAAACTATATTTCCTCTCCTTCTTAATCACAATCCTTATCAGCATAATCTTATTTAATTTCCACGAGTAATTTCTATAATAACCACAACACCAATTAATAAAGACCACCCAGTTACAATAACTAATCAGGTACCATAACTGTATAAAGCCGCAATCCCTATGGCCTCTTCACTAAAGAACCCAGAATCCCCTGTATCATAAATCACCCAATCCCCTAAACCATTAAACTCAAACACAACCTCAACTTCTTTATCCTTTAATACATAATAGACCATAAAGAACTCCATCAACAAGCCAGTAACAAATGCCCCTAAAACAGCCTTATTAGAAAGCCAAATTTCAGGATACTGTTCTGTAGCCATAGCCGTTGTATAACCAAAAACTACCATCATACCTCCCAAATAAATTAAAAAGACCATCAACCCCAAAAAGGATCCACCAAAATTCAATACAATTCCACAGCCAACCCCACCACTCACAATTAACCCTAACCCCCCATAAATAGGTGAAGGTTTCGAAGAAAACCCCACAAAACCTATCACGAAAATAACGCTTAGAATAAATACAATGTATAGTATCATTATTCTTACATGGAATCTAACCATGACTAATGATATGAAAAACCATCGTTGTCATTCAACTACAAGAACACTAATGACTAACATTCGAAAGTCCCACCCACTAATAAAAATTGTAAACAATGCATTCATCGACCTTCCAGCCCCATCAAACATTTCATCATGATGAAATTTCGGTTCCCTCCTGGGAATCTGCCTAATCCTACAAATCCTCACAGGCCTATTCCTAGCAATACACTACACATCCGACACAACAACAGCATTCTCCTCTGTTACCCATATCTGCCGAGACGTGAACTACGGCTGAATCATCCGATACATACACGCAAACGGAGCTTCAATGTTTTTTATCTGCTTATATATGCACGTAGGACGAGGCTTATATTACGGGTCTTACACTTTTCTAGAAACATGAAATATTGGAGTAATCCTTCTGCTCACAGTAATAGCCACAGCATTTATAGGATACGTCCTACCATGAGGACAAATATCATTCTGAGGAGCAACAGTCATCACCAACCTCTTATCAGCAATCCCATACATCGGCACAAATTTAGTCGAATGAATCTGAGGCGGATTCTCAGTAGACAAAGCAACCCTTACCCGATTCTTCGCTTTCCATTTTATCCTTCCATTTATCATCATAGCAATTGCCATAGTCCACCTACTATTCCTCCACGAAACAGGCTCCAACAACCCAACAGGAATTTCCTCAGACGTAGACAAAATCCCATTCCACCCCTACTATACCATTAAGGACATCTTAGGGGCCCTCTTACTAATTCTAGCTCTAATACTACTAGTACTATTCGCACCCGACCTCCTCGGAGACCCAGATAACTACACCCCAGCCAATCCACTCAACACACCCCCTCACATCAAACCCGAGTGATACTTCTTATTTGCATACGCAATCTTACGATCAATCCCCAACAAACTAGGAGGAGTACTAGCCCTAGCCTTCTCTATCCTAATTCTTGCTCTAATCCCCCTACTACACACCTCCAAACAACGAAGCATAATATTCCGACCACTCAGCCAATGCCTATTCTGAGCCCTAGTAGCAGACCTACTGACACTCACATGAATTGGAGGACAACCAGTCGAACACCCATATATCACCATCGGACAACTAGCATCTGTCCTATACTTTCTCCTCATCCTAGTGCTAATACCAACGGCCGGCACAATCGAAAACAAATTACTAAAATGAAGACAGGTCTTTGTAGTACATCTAATATACTGGTCTTGTAAACCAGAGAAGGAGAACAACTAACCTCCCTAAGACTCAAGGAAGAAACTGCAGTCTCACCATCAACCCCCAAAGCTGAAGTTCTATTTAAACTATTCCCTG
		</sequence>
		<sequence>
			<taxon idref="11"/>
			TTGATGTAGCTTAACCCAAAGCAAGGCACTGAAAATGCCTAGATGAGTCTCCCAACTCCATAAACACATAGGTTTGGTCCCAGCCTTCCTGTTAACTCTTAATAAACTTACACATGCAAGCATCTACACCCCAGTGAGAATGCCCTCTAGGTTATTAAAACTAAGAGGAGCTGGCATCAAGCACACACCCTGTAGCTCACGACGCCTTGCTTAACCACACCCCCACGGGAAACAGCAGTGACAAAAATTAAGCCATAAACGAAAGTTTGACTAAGTTATATTAATTAGGGTTGGTAAATCTCGTGCCAGCCACCGCGGTCATACGATTAACCCAAGCTAACAGGAGTACGGCGTAAAACGTGTTAAAGCACCATACCAAATAGGGTTAAATTCTAACTAAGCTGTAAAAAGCCATGATTAAAATAAAAATAAATGACGAAAGTGACCCTACAATAGCCGACGCACTATAGCTAAGACCCAAACTGGGATTAGATACCCCACTATGCTTAGCCCTAAACACAGATAATTACATAAACAAAATTATTCGCCAGAGTACTACTAGCAACAGCTTAAAACTCAAAGGACTTGGCGGTGCTTTATATCCTTCTAGAGGAGCCTGTTCTATAATCGATAAACCCCGATAAACCTCACCAATTCTTGCTAATACAGTCTATATACCGCCATCTTCAGCAAACCCTAAAAA-GGAAAAAAAGTAAGCGTAATTATGATACATAAAAACGTTAGGTCAAGGTGTAACCTATGAAATGGGAAGAAATGGGCTACATTCTCTACACCAAGAGAATCAA-GCACGAAAGTTATTATGAAACCAATAACCAAAGGAGGATTTAGCAGTAAACTAAGAATAGAGTGCTTAGTTGAATTAGGCCATGAAGCACGCACACACCGCCCGTCACCCTCCTCAAATAGATTCAGTGCATCTAACCCTATTTAAACGCACTAGCTACATGAGAGGAGACAAGTCGTAACAAGGTAAGCATACTGGAAAGTGTGCTTGGATAAATCAAGATATAGCTTAAACAAAGCATCCAGTTTACACCTAGAAGACTTCATTCATTATGAATATCTTGAACTAGACCTAGCCCAAAGATACCCTCTCGACTAAACAACCAAGATAGAATAAAACAAAACATTTAATCCCAATTTAAAGTATAGGAGATAGAAATCTA-AGTACGGCGCTATAGAGAAAGTACCGCAAGGGAACGATGAAAGAAAAAA---CTAAAAGTATAAAAAAGCAAAGATTACCCCTTGTACCTTTTGCATAATGAATTAACTAGTATAAGACTTAACAAAATGAATTTTAGCTAAGCAGCCCGAAACCAGACGAGCTACTCACAAACAGTTTACCAAGAACTAACTCATCTATGTGGCAAAATAGTGAGAAGATTTGTAAGTAGAGGTGACATGCCTAACGAGCCTGGTGATAGCTGGTTGTCCAGAAAATGAATCTAAGTTCAGCTTTAAAGATACCAAAAA-TTCAAATAAACCCCACTGTAGCTTTAAAAGTTAGTCTAAAAAGGTACAGCCTTTTAGAAACGGATACAACCTTGACTAGAGAGTAAAATTTAACACTACCATAGTAGGCCTAAAAGCAGCCATCAATTAAGAAAGCGTTAAAGCTCAACAACAAAAATTAAATAGATTCCAACAACAAATGATTAACTCCTAGCCCC-AATACTGGACTAATCTATTATAGAATAGAAGCAATAATGTTAATATGAGTAACAAGAAAAATTTTCTCCTTGCATAAGTCTAAGTCAGTGCCTGATAATACTCTGACCACTAACAGTCAATAAAAATAATCCAACAATAAACAATTTATTGATTATACTGTTAACCCAACACAGGAGTGCATCTAAGGAAAGATTAAAAGAAGTAAAAGGAACTCGGCAAACACAAACCCCGCCTGTTTACCAAAAACATCACCTCCAGCATTCCCAGTATTGGAGGCATTGCCTGCCCAGTGACAACTGTTTAACGGCCGCGGTATCCTGACCGTGCAAAGGTAGCATAATCATTTGTTCTCTAAATAAGGACTTGTATGAATGGCCGCACGAGGGTTTTACTGTCTCTTACTTCCAATCAGTGAAATTGACCTTCCCGTGAAGAGGCGGGAATGCACAAATAAGACGAGAAGACCCTATGGAGCTTTAACTAACCAACCCAAAGAGAATAGATTTAACCATTAAGGAATAACAACAATCTCCATGAGTTGGTAGTTTCGGTTGGGGTGACCTCGGAGAATAAAAAATCCTCCGAGCGATTTTAAAGACTAGACCCACAAGTCAAATCACTCTATCGCTCATTGATCCAAAAAC-TTGATCAACGGAACAAGTTACCCTAGGGATAACAGCGCAATCCTATTCAAGAGTCCATATCGACAATAGGGTTTACGACCTCGATGTTGGATCAGGACATCCTGATGGTGCAACCGCTATCAAAGGTTCGTTTGTTCAACGATTAAAGTCCTACGTGATCTGAGTTCAGACCGGAGTAATCCAGGTCGGTTTCTATCTATTACGTATTTCTCCCAGTACGAAAGGACAAGAGAAATAAGGCCAACTTTAAATCAAGCGCCTTAAGACAACCAATGATAACATCTCAACTGACAACACAAAACCCTGCCCTAGAACAGGGCTTAGTTAAGGTGGCAGAGCCCGGTAATTGCATAAAACTTAAACTTTTATATCCAGAGATTCAAATCCTCTCCTTAACAAAATGTTCATAATTAACATCTTAATACTAATTATTCCCATCCTATTGGCCGTAGCATTCCTTACGTTAGTGGAACGAAAAGTTCTAGGCTATATACAACTCCGAAAAGGTCCAAATGTCGTAGGTCCATATGGCCTACTTCAACCCATCGCCGATGCAATCAAACTTTTCATTAAAGAACCACTACGACCCGCTACATCTTCAGCCTCAATATTTATCCTAGCACCTATCATAGCTTTAGGCCTAGCCTTAACCATGTGAATTCCCCTACCAATACCCTATCCTCTTATCAACATAAACCTAGGAGTCCTATTTATACTAGCCATATCAAGCCTAGCCGTATACTCCATTCTCTGATCAGGCTGAGCTTCCAACTCAAAATACGCACTAATCGGAGCCCTACGAGCAGTAGCACAAACAATCTCATACGAAGTAACGCTAGCAATTATCCTGTTATCAGTACTCCTAATAAGTGGGTCCTTTACCCTCTCCACATTAATTACTACACAAGAACAAATATGGTTAATCCTCCCAGCATGGCCTCTAGCAATAATATGATTTATCTCAACACTAGCAGAAACAAACCGAGCTCCATTTGATTTAACTGAAGGAGAATCAGAGCTAGTCTCGGGCTTCAACGTAGAATATGCAGCAGGACCATTTGCCCTCTTCTTCATAGCAGAGTACGCAAATATTATCATAATAAATATCTTTACAGCAATTTTATTCCTAGGAACATCCCACAATCCACACATACCAGAACTCTACACAATCAATTTTACCATTAAATCCCTACTGCTCACAATATCCTTCCTATGAATCCGAGCATCCTACCCTCGATTTCGCTATGACCAACTAATACACTTACTATGAAAAAATTTTCTACCTCTGACACTAGCCCTGTGCATGTGACACGTATCCCTACCCATCCTTACATCAGGCATCCCACCACAAACATAAGAAATATGTCTGACAAAAGAGTTACTTTGATAGAGTAAATAATAGAGGTTCAAACCCTCTTATTTCTAGAACTATAGGAATCGAACCTACTCCTAAGAATCCAAAACTCTTCGTGCTCCCAATTACACCAAATTCTATTAGTAAGGTCAGCTAATTAAGCTATCGGGCCCATACCCCGAAAATGTTGGTTTATATCCTTCCCGTACTAATAAACCCAATTATCTTTATTATTATTCTACTAACCATTATACTAGGAACTATTATTGTCATAATCAGTTCTCACTGACTACTTGTCTGAATCGGGTTTGAAATAAATATACTCGCCATCATCCCCATCATAATAAAAAATCACAACCCACGAGCTACAGAAGCATCAACTAAATATTTTTTGACTCAATCAACAGCCTCAATACTACTAATAATAGCCGTCATCATTAACCTAATATTCTCAGGCCAATGAACCGTAATAAAACTATTTAACCCAATAGCCTCAATACTTATAACGATAGCCCTAGCTATAAAACTAGGAATAGCCCCATTTCACTTCTGAGTCCCAGAAGTAACACAGGGCATCCCCCTATCCTCAGGCCTTATCCTACTGACATGACAAAAACTAGCACCTATATCTGTACTTTACCAAATCTTCCCATCAATTAACCTAAACTTAATTCTAACCCTATCAGTTTTATCAATCCTAATTGGAGGCTGAGGGGGACTAAACCAAACACAACTCCGAAAAATCATAGCCTACTCATCAATCGCTCATATAGGCTGAATAACAGCAGTACTACCATATAACCCCACCATAACATTGCTAAACTTAATTATCTATATCATTATAACTTCCACCATATTTACCATATTTATAGCCAATTCCACCACCACTACCCTGTCATTATCACACACATGAAATAAAACACCCATTATAACCGTCCTAATTCTTGCCACTCTCCTATCCATAGGAGGACTCCCTCCCCTATCTGGGTTTATACCAAAATGAATAATCATCCAAGAGATAACAAAAAATAACAGCATCATTCTACCCACTTTCATAGCAATCACAGCTCTACTAAACTTATATTTTTATATACGACTCACGTATTCTACCACACTAACAATATTTCCCTCCACAAACAACATAAAAATAAAATGACAATTTCCCCTTATGAAAAAAATAACTTTTCTACCAACAATAGTCGTATTATCTACCATAATACTACCACTCACGCCAATACTATCAGTGTTAGAATAGGAATTTAGGTTAAACAGACCAAGAGCCTTCAAAGCCCTAAGCAAGTACAATTTACTTAATTCCTGATAAGGATTGCAAGACTACACCTTACATCAATTGAATGCAAATCAACCACTTTAATTAAGCTAAATCCTCACTAGACTGGTGGGCTCCACCCCCACGAAACTTTAGTTAACAGCTAAACACCCTAGCTAACT-GGCTTCAATCTACTTCTCCCGCCGCAAGAAAAAAAA-GGCGGGAGAAGCCCCGGCAGAATTGAAGCTGCTTCTCTGAATTTGCAATTCAACGTGTAAATTCACCACAGGGCTTGGTAAAAAGAGGAGTCAAACCTCTATCTTTAGATTTACAGTCTAATGCTTTGCTCAGCCATTTTACCCATGTTCATTAACCGCTGACTATTCTCAACCAACCATAAAGATATTGGTACCCTTTATCTACTATTTGGTGCTTGGGCCGGTATAGTAGGAACAGCTCTAAGCCTTCTAATTCGCGCTGAATTAGGCCAACCCGGAACTCTGCTCGGAGACGACCAAATCTACAACGTAGTTGTAACCGCACACGCATTTGTAATAATCTTCTTCATAGTAATACCAATCATAATTGGAGGATTCGGTAACTGACTTGTTCCCCTAATAATTGGTGCTCCCGATATAGCATTTCCCCGAATAAATAATATAAGCTTCTGACTCCTCCCTCCCTCATTCCTACTACTCCTCGCATCCTCTATAGTTGAAGCTGGGGCAGGAACAGGCTGAACCGTGTACCCTCCCTTAGCAGGCAACCTAGCCCATGCAGGAGCTTCAGTAGATCTAACCATTTTCTCTTTACACTTAGCAGGAGTTTCCTCAATTTTAGGAGCCATCAACTTCATTACAACAATTATCAACATAAAGCCCCCCGCAATGTCACAATACCAAACCCCTCTGTTCGTATGATCCGTAATAATTACCGCCGTACTACTACTACTCTCGCTCCCTGTATTAGCAGCCGGCATCACAATGCTATTAACAGACCGGAACCTAAATACAACCTTCTTCGACCCGGCAGGAGGAGGAGACCCTATTCTATATCAACACTTATTCTGATTCTTTGGACACCCCGAAGTCTATATTTTAATCTTACCTGGGTTTGGAATAATCTCTCATATCGTGACCTACTACTCAGGAAAAAAAGAACCATTCGGATATATGGGAATAGTTTGGGCTATAATGTCAATCGGATTTCTAGGTTTCATCGTATGAGCCCACCATATATTCACTGTCGGAATAGACGTCGACACACGAGCCTACTTCACATCAGCCACTATAATTATTGCTATTCCAACCGGGGTAAAAGTCTTCAGCTGATTGGCAACACTTCATGGAGGTAATATCAAATGGTCTCCTGCTATAATGTGAGCCCTAGGCTTTATTTTCTTATTTACAGTAGGGGGTTTAACTGGAATTGTCTTAGCCAACTCTTCCCTCGATATTGTTCTTCACGACACATACTACGTTGTCGCACATTTCCACTATGTTTTATCAATAGGAGCTGTATTTGCTATTATAGGGGGATTTGTTCATTGATTCCCACTATTCTCAGGTTATACTCTCAACGATACATGAGCCAAAATCCACTTCGCAATTATATTTGTAGGCGTCAATATAACCTTCTTCCCACAACACTTTCTAGGACTATCTGGCATGCCTCGACGATACTCCGACTACCCAGATGCATACACAATATGAAATACTATCTCATCAATAGGCTCATTCATTTCCCTAACAGCAGTTATACTAATAGTTTTCATCATCTGAGAAGCATTTGCATCTAAACGAGAAGTCTTGACTGTAGACTTAACCACGACAAATCTAGAATGATTAAACGGATGCCCTCCACCATATCACACATTTGAAGAACCCACCTATGTTAACCTAAAATAAGAAAGGAAGGAATCGAACCCCCTACTATTGGTTTCAAGCCAACATCATAACCTCTATGTCTCTCTC--AATAAACGAGGTGTTAGTAAAACATTATATAATTTTGTCAAAGTTAAGTTACAAGTGAAAGTCCTGTACACCTCATATGGCATATCCCATACAACTAGGATTCCAAGATGCAACATCACCAATCATAGAAGAACTACTTCACTTTCATGACCACACGCTAATAATTGTCTTCTTAATTAGCTCATTAGTACTTTACATTATTTCACTAATACTAACGACAAAGCTGACCCATACAAGCACGATAGATGCACAAGAAGTAGAGACAATCTGAACCATTCTGCCCGCCATCATCTTAATTCTAATTGCTCTTCCTTCTTTACGAATTCTATACATAATAGATGAAATCAATAACCCATCTCTTACAGTAAAAACCATAGGACATCAGTGATACTGAAGCTATGAGTATACAGATTATGAGGACTTAAGCTTCGACTCCTACATAATTCCAACATCAGAATTAAAGCCAGGGGAGCTACGACTATTAGAAGTCGATAATCGAGTTGTACTACCAATAGAAATAACAATCCGAATGTTAGTCTCCTCTGAAGACGTATTACACTCATGAGCTGTGCCCTCTCTAGGACTAAAAACAGACGCAATCCCAGGCCGTCTAAACCAAACAACCCTTATATCGTCCCGTCCAGGCTTATATTACGGTCAATGCTCAGAAATTTGCGGGTCAAACCACAGTTTCATACCCATTGTCCTTGAGTTAGTCCCACTAAAGTACTTTGAAAAATGATCTGCGTCAATATTATAAAATCACTAAGAAGCTATATAGCACTAACCTTTTAAGTTAGAGATTGAGAGCCATATACTCTCCTTGGTGACATGCCGCAACTAGACACGTCAACATGACTGACAATGATCTTATCAATATTCTTGACCCTTTTTATCATCTTTCAACTAAAAGTTTCAAAACACAACTTTTATCACAATCCAGAACTGACACCAACAAAAATATTAAAACAAAACACCCCTTGAGAAACAAAATGAACGAAAATTTATTTACCTCTTTTATTACCCCTGTAATTTTAGGTCTCCCTCTCGTAACCCTTATCGTACTATTCCCAAGCCTACTATTCCCAACATCAAACCGACTAGTAAGCAATCGCTTTGTAACCCTCCAACAATGAATACTTCAACTTGTATCAAAACAAATAATGAGTATCCACAATTCTAAAGGACAAACATGAACATTAATATTAATATCTCTGATCCTATTTATTGGATCAACAAACCTACTAGGCCTATTACCCCATTCATTCACACCAACAACACAACTATCAATAAACCTAGGCATAGCCATCCCCCTGTGAGCAGGAGCCGTAATTACAGGATTCCGCAATAAAACTAAAGCATCACTTGCCCATTTCTTACCACAAGGAACACCCACTCCACTAATCCCAATACTAGTAATTATTGAAACTATCAGCCTTTTTATTCAACCTATAGCCCTCGCCGTGCGGTTAACAGCTAACATCACTGCAGGACACCTATTAATTCACCTAATCGGAGGAGCTACACTTGCACTAATAAGCATTAGCACTACAACAGCTCTAATTACATTCACCATTCTAATCCTACTAACAATTCTAGAGTTTGCAGTAGCTATAATCCAAGCCTATGTATTCACTCTCCTAGTCAGCCTATATCTGCATGACAACACATAATGACACACCAAACTCATGCTTATCATATAGTAAACCCAAGCCCTTGACCTCTTACAGGAGCTTTGTCTGCCCTCTTAATAACATCCGGCCTAACCATGTGATTTCACTTTAACTCAATGACCCTGCTAATAATTGGCCTAACAACAAATATACTAACAATATACCAATGATGACGAGATGTTATCCGAGAAAGCACCTTCCAAGGGCACCATACCCCAGCTGTCCAAAAAGGCCTCCGTTATGGAATAATTCTTTTTATTATCTCCGAAGTACTATTCTTTACCGGATTTTTCTGAGCTTTCTACCACTCAAGCCTCGCCCCCACCCCTGAACTAGGCGGCTGCTGACCCCCAACAGGCATTCACCCACTAAACCCCCTAGAAGTCCCACTGCTCAACACCTCTGTCCTATTGGCTTCCGGAGTTTCTATTACCTGAGCCCATCATAGTTTAATAGAAGGGGACCGAAAGCATATATTACAAGCCCTATTTATCACCATCACATTAGGAGTCTACTTCACACTACTACAAGCCTCAGAATACTATGAAGCACCTTTTACTATCTCCGACGGAGTTTACGGCTCAACTTTTTTTGTAGCCACAGGCTTCCACGGCCTCCACGTCATCATTGGGTCCACCTTCTTAATTGTCTGCTTCTTCCGCCAATTAAAATTTCATTTTACTTCTAACCACCACTTCGGCTTTGAAGCCGCTGCCTGATACTGACATTTCGTAGACGTAGTCTGACTTTTCCTCTATGTTTCTATCTATTGATGAGGCTCCTATTCTTTTAGTATTAACTAGTACAGCTGACTTCCAATCAGCTAGTTTCGGTCTAGTCCGAAAAAGAATAATAAATTTAATACTAGCCCTCCTGACCAATTTTACACTAGCCACCCTACTCGTCATCATCGCATTCTGACTTCCCCAACTAAATGTATACTCTGAGAAAACAAGCCCATACGAATGTGGATTTGACCCCATAGGATCAGCCCGCCTTCCCTTCTCTATAAAATTCTTTCTGGTAGCCATCACATTCCTCTTATTTGACCTAGAAATTGCACTCCTCCTACCACTGCCATGAGCCTCACAAACAGCAAATCTAAACACAATGCTTACCATAGCCCTCTTCCTAATTATCCTCCTAGCTGTAAGCCTAGCCTATGAGTGAACTCAAAAAGGACTAGAATGAACCGAATATGGTACTTAGTTTAAAATAAAATAAATGATTTCGACTCATTAGATTATGATTTAATTCATAATTACCAAATGTCTATAGTATACATAAACATTATAATAGCATTCACAGTATCTCTTGTAGGACTACTAATATACCGATCCCACCTAATATCCTCCCTTCTATGCTTAGAAGGAATAATGCTATCCCTATTCGTTATAGCAGCCCTAACAATCCTCAACTCACATTTTACATTAGCTAGCATAATACCTATTATCCTACTAGTCTTCGCAGCCTGTGAAGCAGCCCTAGGTCTATCTCTACTAGTAATAGTATCAAATACATATGGTACTGATTATGTACAAAACCTCAACTTACTCCAATGCTAAAATACATTATTCCAACAATTATACTTATACCCCTAACCTGGTTATCAAAAAATAATATAATTTGGGTTAACTCCACAGCACACAGCCTTCTAATTAGCTTTACAAGCCTCCTCCTCATAAACCAGTTTGGCGACAACAGCCTTAATTTTTCACTACTATTTTTCTCCGACTCCCTATCCACTCCACTACTAATTTTAACCATATGGCTCCTCCCTCTAATACTAATAGCTAGCCAACATCATCTATCAAAAGAAAACCTAACCCGAAAAAAACTATTTATTACTATGCTGATCTCACTACAACTATTCCTAATTATAACCTTTACCGCCATGGAACTAATCTTATTTTATATTCTATTTGAAGCAACACTAGTCCCAACACTCATTATTATTACCCGATGAGGAAACCAAACAGAACGCCTAAACGCCGGACTCTATTTCCTATTCTATACACTAGCTGGCTCCCTACCCCTATTAGTCGCACTAATTTATATCCAAAACACAGTAGGATCCCTAAATTTCCTAATATTACAGTACTGAGTACAACCTGTTCATAACTCTTGATCTAATGTCTTCATATGACTAGCATGTATAATAGCTTTCATAGTAAAAATACCACTATATGGCCTCCACCTTTGACTACCTAAAGCTCACGTAGAAGCCCCCATCGCAGGCTCCATAGTCCTTGCAGCAGTTCTACTAAAACTAGGGGGATACGGTATGCTACGAATCACACTAATTCTAAACCCTATGACCGACTTTATAGCATACCCATTCATTATACTCTCCCTATGAGGCATAATTATAACCAGCTCAATCTGCCTCCGTCAAACGGACCTAAAATCACTCATCGCATACTCCTCTGTAAGCCACATAGCACTCGTTATCGTAGCCATCCTTATCCAGACACCTTGAAGCTACATAGGAGCAACCGCCCTTATGATTGCCCACGGCCTCACATCCTCCATACTTTTCTGTCTAGCAAACTCAAACTACGAACGAATCCACAGCCGAACCATAATTCTAGCTCGAGGCCTACAAACGCTCCTTCCACTAATAGCCACCTGATGACTACTAGCAAGTCTAACCAACTTAGCTCTACCCCCAACAATCAACTTAATTGGAGAACTATTTGTAGTAATGTCAACCTTTTCATGATCTAACATTACAATTATTCTAATAGGAGTAAATATAGTAATCACCGCCCTATATTCTCTATACATGCTAATTATAACCCAACGAGGAAAATATACCTACCACATTAATAATATCTCGCCTTCCTTTACACGGGAAAATGCACTCATATCATTACACATCCTACCCCTACTACTCCTAACCCTAAACCCAAAAATTATTCTAGGACCTCTATACTGTAAATATAGTTTAACAAAAACATTAGATTGTGAATCTAACAATAGAAACTCATTACCTTCTTATTTACCGAAAAAGTATGCAAGAACTGCTAATTCTATGCTCCCATATCTAATAGTATGGCTTTTTCGAACTTTTAAAGGATAGTAGTTTATCCGTTGGTCTTAGGAACCAAAAAATTGGTGCAACTCCAAATAAAAGTAATAAACATATTCTCCTCACTCTCACTAGTTACTTTACTCTTACTAACTATACCCATTATAATAATAAGCTTTAACACCTACAAACCTTCCAACTACCCACTCTACGTAAAAACAGCTATCTCATACGCCTTCATTACCAGCATAATTCCCACAATAATATTTATCCACTCAGGCCAAGAACTAATTATTTCAAACTGACACTGACTAACCATCCAAACTCTTAAATTATCCCTCAGCTTTAAAATAGACTATTTCTCAATAATATTTATCCCAGTAGCACTATTCGTCACATGATCTATTATAGAATTCTCAATATGATATATATACTCAGACCCCAATATTAACAAATTCTTCAAATATCTACTCCTATTCCTCATTACTATGCTCATCCTTGTAACCGCAAACAACCTCTTCCAGCTATTCATTGGCTGAGAAGGCGTCGGAATCATATCATTTCTACTCATCGGATGATGATACGGACGAGCAGATGCAAACACAGCAGCCCTACAAGCAATCTTATATAACCGCATCGGCGACATTGGTTTCATTTTAGCAATAGCATGGTTCCTAACAAATCTCAATACCTGAGACCTCCAACAGATCTTCATACTAAACCCAAGCAACTCAAACATACCCTTGATTGGACTAGCATTAGCTGCAACCGGAAAATCCGCCCAATTTGGCCTCCACCCGTGACTTCCCTCTGCAATAGAAGGCCCAACTCCCGTCTCAGCACTACTCCATTCAAGCACAATAGTGGTAGCAGGTATTTTCCTACTAATCCGTTTCTATCCCCTCACAGAAAACAATAAATACATCCAATCTATTACATTATGCTTAGGAGCCATTACCACACTATTTACAGCAATATGCGCCCTCACCCAAAATGACATTAAAAAAATCATCGCCTTCTCCACATCCAGTCAACTGGGCCTTATAATAGTAACTATTGGCATTAACCAACCTTACCTAGCTTTCCTCCACATCTGTACCCACGCCTTTTTCAAAGCTATACTATTCATATGCTCCGGTTCCATTATTCACAGCCTAAACGACGAACAAGATATTCGAAAAATAGGAGGCCTATTTAAAGCCATGCCATTCACCACAACAGCCCTCATTGTTGGCAGTCTCGCACTAACAGGAATACCCTTCCTCACAGGATTCTACTCCAAAGACCTAATCATCGAAGCCGCCAACACGTCTTATACCAACGCCTGAGCCCTTCTAATAACATTAATTGCCACCTCTTTCACAGCTATTTACAGCACCCGTATTATTTTTTTCGCACTTCTAGGACAACCCCGATTCCCTACCCTAGTTAATATTAACGAAAACAACCCCCTTCTGATCAACTCTATCAAACGCTTACTAATTGGAAGCCTCTTCGCAGGATACATCATTTCCAACAATATTCCTCCAACAACAATTCCCCAAATAACTATGCCCTACTACCTAAAAACAACAGCCCTAATTGTTACAATCCTAGGCTTCATCTTAGCCCTAGAAATCAGTAATATAACTAAAAATCTAAAATATCACTACCCCTCAAACGCCTTCAAGTTCTCAACCTTGCTAGGGTATTTCCCCACAATTATACATCGCCTAGCTCCATACATAAATTTATCAATAAGCCAAAAATCAGCATCCTCCCTTCTAGACCTAATCTGACTAGAAGCCATCCTACCAAAAACCATCTCACTCGCCCAAATAAAAGCATCTACCCTGGTCACAAACCAAAAAGGCCTGATCAAACTATATTTCCTCTCCTTCTTAATCACAATCCTTATCAGCATAATCTTATTTAATTTCCACGAGTAATTTCTATAATAACCACAACACCAATTAATAAAGACCACCCAGTTACAATAACTAATCAGGTACCATAACTGTATAAAGCCGCAATCCCTATGGCCTCTTCACTAAAGAACCCAGAATCCCCTGTATCATAAATCACCCAATCCCCTAAACCATTAAACTCAAACACAACCTCAACTTCTTTATCCTTTAATACATAATAGACCATAAAGAACTCCATCAACAAGCCAGTAACAAATGCCCCTAAAACAGCCTTATTAGAAAGCCAAATTTCAGGATACTGTTCTGTAGCCATAGCCGTTGTATAACCAAAAACTACCATCATACCTCCCAAATAAATTAAAAAGACCATCAACCCCAAAAAGGATCCACCAAAATTCAATACAATTCCACAGCCAACCCCACCACTCACAATTAACCCTAACCCCCCATAAATAGGTGAAGGTTTCGAAGAAAACCCCACAAAACCTATCACGAAAATAACGCTTAGAATAAATACAATGTATAGTATCATTATTCTTACATGGAATCTAACCATGACTAATGATATGAAAAACCATCGTTGTCATTCAACTACAAGAACACTAATGACTAACATTCGAAAGTCCCACCCACTAATAAAAATTGTAAACAATGCATTCATCGACCTTCCAGCCCCATCAAACATTTCATCATGATGAAATTTCGGTTCCCTCCTGGGAATCTGCCTAATCCTACAAATCCTCACAGGCCTATTCCTAGCAATACACTACACATCCGACACAACAACAGCATTCTCCTCTGTTACCCATATCTGCCGAGACGTGAACTACGGCTGAATCATCCGATACATACACGCAAACGGAGCTTCAATGTTTTTTATCTGCTTATATATGCACGTAGGACGAGGCTTATATTACGGGTCTTACACTTTTCTAGAAACATGAAATATTGGAGTAATCCTTCTGCTCACAGTAATAGCCACAGCATTTATAGGATACGTCCTACCATGAGGACAAATATCATTCTGAGGAGCAACAGTCATCACCAACCTCTTATCAGCAATCCCATACATCGGCACAAATTTAGTCGAATGAATCTGAGGCGGATTCTCAGTAGACAAAGCAACCCTTACCCGATTCTTCGCTTTCCATTTTATCCTTCCATTTATCATCATAGCAATTGCCATAGTCCACCTACTATTCCTCCACGAAACAGGCTCCAACAACCCAACAGGAATTTCCTCAGACGTAGACAAAATCCCATTCCACCCCTACTATACCATTAAGGACATCTTAGGGGCCCTCTTACTAATTCTAGCTCTAATACTACTAGTACTATTCGCACCCGACCTCCTCGGAGACCCAGATAACTACACCCCAGCCAATCCACTCAACACACCCCCTCACATCAAACCCGAGTGATACTTCTTATTTGCATACGCAATCTTACGATCAATCCCCAACAAACTAGGAGGAGTACTAGCCCTAGCCTTCTCTATCCTAATTCTTGCTCTAATCCCCCTACTACACACCTCCAAACAACGAAGCATAATATTCCGACCACTCAGCCAATGCCTATTCTGAGCCCTAGTAGCAGACCTACTGACACTCACATGAATTGGAGGACAACCAGTCGAACACCCATATATCACCATCGGACAACTAGCATCTGTCCTATACTTTCTCCTCATCCTAGTGCTAATACCAACGGCCGGCACAATCGAAAACAAATTACTAAAATGAAGACAGGTCTTTGTAGTACATCTAATATACTGGTCTTGTAAACCAGAGAAGGAGAACAACTAACCTCCCTAAGACTCAAGGAAGAAACTGCAGTCTCACCATCAACCCCCAAAGCTGAAGTTCTATTTAAACTATTCCCTG
		</sequence>
		<sequence>
			<taxon idref="2"/>
			TTGATGTAGCTTAACCCAAAGCAAGGCACTGAAAATGCCTAGATGAGTCTCCCAACTCCATAAACACATAGGTTTGGTCCCAGCCTTCCTGTTAACTCTTAATAAACTTACACATGCAAGCATCTACACCCCAGTGAGAATGCCCTCTAGGTTATTAAAACTAAGAGGAGCTGGCATCAAGCACACACCCTGTAGCTCATGACGCCTTGCTTAACCACACCCCCACGGGAAACAGCAGTGACAAAAATTAAGCCATAAACGAAAGTTTGACTAAGTTATATTAATTAGGGTTGGTAAATCTCGTGCCAGCCACCGCGGTCATACGATTAACCCAAGCTAACAGGAGTACGGCGTAAAACGTGTTAAAGCACCATACCAAATAGGGTTAAATTCTAACTAAGCTGTAAAAAGCCATGATTAAAATAAAAATAAATGACGAAAGTGACCCTACAATAGCCGACGCACTATAGCTAAGACCCAAACTGGGATTAGATACCCCACTATGCTTAGCCCTAAACACAGATAATTACATAAACAAAATTATTCGCCAGAGTACTACTAGCAACAGCTTAAAACTCAAAGGACTTGGCGGTGCTTTATATCCTTCTAGAGGAGCCTGTTCTATAATCGATAAACCCCGATAAACCTCACCAATTCTTGCTAATACAGTCTATATACCGCCATCTTCAGCAAACCCTAAAAA-GGAAAAAAAGTAAGCGTAATTATGATACATAAAAACGTTAGGTCAAGGTGTAACCTATGAAATGGGAAGAAATGGGCTACATTCTCTACACCAAGAGAATCAA-GCACGAAAGTTATTATGAAACCAATAACCAAAGGAGGATTTAGCAGTAAACTAAGAATAGAGTGCTTAGTTGAATTAGGCCATGAAGCACGCACACACCGCCCGTCACCCTCCTCAAATAGATTCAGTGCATCTAACCCTATTTAAACGCACTAGCTACATGAGAGGAGACAAGTCGTAACAAGGTAAGCATACTGGAAAGTGTGCTTGGATAAATCAAGATATAGCTTAAACAAAGCATCCAGTTTACACCTAGAAGACTTCATTCATTATGAATATCTTGAACTAGACCTAGCCCAAAGATACCCTCTCGACTAAACAACCAAGATAGAATAAAACAAAACATTTAATCCCAATTTAAAGTATAGGAGATAGAAATCTA-AGTACGGCGCTATAGAGAAAGTACCGCAAGGGAACGATGAAAGAAAAAAA--CTAAAAGTATAAAAAAGCAAAGATTACCCCTTGTACCTTTTGCATAATGAATTAACTAGTATAAGACTTAACAAAATGAATTTTAGCTAAGCAGCCCGAAACCAGACGAGCTACTCACAAACAGTTTACCAAGAACTAACTCATCTATGTGGCAAAATAGTGAGAAGATTTGTAAGTAGAGGTGACATGCCTAACGAGCCTGGTGATAGCTGGTTGTCCAGAAAATGAATCTAAGTTCAGCTTTAAAGATACCAAAAA-TTCAAATAAACCCCACTGTAGCTTTAAAAGTTAGTCTAAAAAGGTACAGCCTTTTAGAAACGGATACAACCTTGACTAGAGAGTAAAATTTAACACTACCATAGTAGGCCTAAAAGCAGCCATCAATTAAGAAAGCGTTAAAGCTCAACAACAAAAATTAAATAGATTCCAACAACAAATGATTAACTCCTAGCCCC-AATACTGGACTAATCTATTATAGAATAGAAGCAATAATGTTAATATGAGTAACAAGAAAAATTTTCTCCTTGCATAAGTCTAAGTCAGTGCCTGATAATACTCTGACCACTAACAGTCAATAAAAATAATCCAACAATAAACAATTTATTGATTATACTGTTAACCCAACACAGGAGTGCATCTAAGGAAAGATTAAAAGAAGTAAAAGGAACTCGGCAAACACAAACCCCGCCTGTTTACCAAAAACATCACCTCCAGCATTCCCAGTATTGGAGGCATTGCCTGCCCAGTGACAACTGTTTAACGGCCGCGGTATCCTGACCGTGCAAAGGTAGCATAATCATTTGTTCTCTAAATAAGGACTTGTATGAATGGCCGCACGAGGGTTTTACTGTCTCTTACTTCCAATCAGTGAAATTGACCTTCCCGTGAAGAGGCGGGAATGCACAAATAAGACGAGAAGACCCTATGGAGCTTTAACTAACCAACCCAAAGAGAATAGATTTAACCATTAAGGAATAACAACAATCTCCATGAGTTGGTAGTTTCGGTTGGGGTGACCTCGGAGAATAAAAAATCCTCCGAGCGATTTTAAAGACTAGACCCACAAGTCAAATCACTCTATCGCTCATTGATCCAAAAAC-TTGATCAACGGAACAAGTTACCCTAGGGATAACAGCGCAATCCTATTCAAGAGTCCATATCGACAATAGGGTTTACGACCTCGATGTTGGATCAGGACATCCTGATGGTGCAACCGCTATCAAAGGTTCGTTTGTTCAACGATTAAAGTCCTACGTGATCTGAGTTCAGACCGGAGTAATCCAGGTCGGTTTCTATCTATTACGTATTTCTCCCAGTACGAAAGGACAAGAGAAATAAGGCCAACTTTAAATCAAGCGCCTTAAGACAACCAATGATAACATCTCAACTGACAACACAAAACCCTGCCCTAGAACAGGGCTTAGTTAAGGTGGCAGAGCCCGGTAATTGCATAAAACTTAAACTTTTATATCCAGAGATTCAAATCCTCTCCTTAACAAAATGTTCATAATTAACATCTTAATACTAATTATTCCCATCCTATTGGCCGTAGCATTCCTTACGTTAGTGGAACGAAAAGTTCTAGGCTATATACAACTCCGAAAAGGTCCAAATGTCGTAGGTCCATATGGCCTACTTCAACCCATCGCCGATGCAATCAAACTTTTCATTAAAGAACCACTACGACCCGCTACATCTTCAGCCTCAATATTTATCCTAGCACCTATCATAGCTTTAGGCCTAGCCTTAACCATGTGAATTCCCCTACCAATACCCTATCCTCTTATCAACATAAACCTAGGAGTCCTATTTATACTAGCCATATCAAGCCTAGCCGTATACTCCATTCTCTGATCAGGCTGAGCTTCCAACTCAAAATACGCACTAATCGGAGCCCTACGAGCAGTAGCACAAACAATCTCATACGAAGTAACGCTAGCAATTATCCTGTTATCAGTACTCCTAATAAGTGGGTCCTTTACCCTCTCCACATTAATTACTACACAAGAACAAATATGGTTAATCCTCCCAGCATGGCCTCTAGCAATAATATGATTTATCTCAACACTAGCAGAAACAAACCGAGCTCCATTTGATTTAACTGAAGGAGAATCAGAGCTAGTCTCGGGCTTCAACGTAGAATATGCAGCAGGACCATTTGCCCTCTTCTTCATAGCAGAGTACGCAAATATTATCATAATAAATATCTTTACAGCAATTTTATTCCTAGGAACATCCCACAATCCACACATACCAGAACTCTACACAATCAATTTTACCATTAAATCCCTACTGCTCACAATATCCTTCCTATGAATCCGAGCATCCTACCCTCGATTTCGCTATGACCAACTAATACACTTACTATGAAAAAATTTTCTACCTCTGACACTAGCCCTGTGCATGTGACACGTATCCCTACCCATCCTTACATCAGGCATCCCACCACAAACATAAGAAATATGTCTGACAAAAGAGTTACTTTGATAGAGTAAATAATAGAGGTTCAAACCCTCTTATTTCTAGAACTATAGGAATCGAACCTACTCCTAAGAATCCAAAACTCTTCGTGCTCCCAATTACACCAAATTCTATTAGTAAGGTCAGCTAATTAAGCTATCGGGCCCATACCCCGAAAATGTTGGTTTATATCCTTCCCGTACTAATAAACCCAATTATCTTTATTATTATTCTACTAACCATTATACTAGGAACTATTATTGTCATAATCAGTTCTCACTGACTACTTGTCTGAATCGGGTTTGAAATAAATATACTCGCCATCATCCCCATCATAATAAAAAATCACAACCCACGAGCTACAGAAGCATCAACTAAATATTTTTTGACTCAATCAACAGCCTCAATACTACTAATAATAGCCGTCATCATTAACCTAATATTCTCAGGCCAATGAACCGTAATAAAACTATTTAACCCAATAGCCTCAATACTTATAACGATAGCCCTAGCTATAAAACTAGGAATAGCCCCATTTCACTTCTGAGTCCCAGAAGTAACACAGGGCATCCCCCTATCCTCAGGCCTTATCCTACTGACATGACAAAAACTAGCACCTATATCTGTACTTTACCAAATCTTCCCATCAATTAACCTAAACTTAATTCTAACCCTATCAGTTTTATCAATCCTAATTGGAGGCTGAGGGGGACTAAACCAAACACAACTCCGAAAAATCATAGCCTACTCATCAATCGCTCATATAGGCTGAATAACAGCAGTACTACCATATAACCCCACCATAACATTGCTAAACTTAATTATCTATATCATTATAACTTCCACCATATTTACCATATTTATAGCCAATTCCACCACCACTACCCTGTCATTATCACACACATGAAATAAAACACCCATTATAACCGTCCTAATTCTTGCCACTCTCCTATCCATAGGAGGACTCCCTCCCCTATCTGGGTTTATACCAAAATGAATAATCATCCAAGAGATAACAAAAAATAACAGCATCATTCTACCCACTTTCATAGCAATCACAGCTCTACTAAACTTATATTTTTATATACGACTCACGTATTCTACCACACTAACAATATTTCCCTCCACAAACAACATAAAAATAAAATGACAATTTCCCCTTATGAAAAAAATAACTTTTCTACCAACAATAGTCGTATTATCTACCATAATACTACCACTCACGCCAATACTATCAGTGTTAGAATAGGAATTTAGGTTAAACAGACCAAGAGCCTTCAAAGCCCTAAGCAAGTACAATTTACTTAATTCCTGATAAGGATTGCAAGACTACACCTTACATCAATTGAATGCAAATCAACCACTTTAATTAAGCTAAATCCTCACTAGACTGGTGGGCTCCACCCCCACGAAACTTTAGTTAACAGCTAAACACCCTAGCTAACT-GGCTTCAATCTACTTCTCCCGCCGCAAGAAAAAAAA-GGCGGGAGAAGCCCCGGCAGAATTGAAGCTGCTTCTCTGAATTTGCAATTCAACGTGTAAATTCACCACAGGGCTTGGTAAAAAGAGGAGTCAAACCTCTATCTTTAGATTTACAGTCTAATGCTTTGCTCAGCCATTTTACCCATGTTCATTAACCGCTGACTATTCTCAACCAACCATAAAGATATTGGTACCCTTTATCTACTATTTGGTGCTTGGGCCGGTATAGTAGGAACAGCTCTAAGCCTTCTAATTCGCGCTGAATTAGGCCAACCCGGAACTCTGCTCGGAGACGACCAAATCTACAACGTAGTTGTAACCGCACACGCATTTGTAATAATCTTCTTCATAGTAATACCAATCATAATTGGAGGATTCGGTAACTGACTTGTTCCCCTAATAATTGGTGCTCCCGATATAGCATTTCCCCGAATAAATAATATAAGCTTCTGACTCCTCCCTCCCTCATTCCTACTACTCCTCGCATCCTCTATAGTTGAAGCTGGGGCAGGAACAGGCTGAACCGTGTACCCTCCCTTAGCAGGCAACCTAGCCCATGCAGGAGCTTCAGTAGATCTAACCATTTTCTCTTTACACTTAGCAGGAGTTTCCTCAATTTTAGGAGCCATCAACTTCATTACAACAATTATCAACATAAAGCCCCCCGCAATGTCACAATACCAAACCCCTCTGTTCGTATGATCCGTAATAATTACCGCCGTACTACTACTACTCTCGCTCCCTGTATTAGCAGCCGGCATCACAATGCTATTAACAGACCGGAACCTAAATACAACCTTCTTCGACCCGGCAGGAGGAGGAGACCCTATTCTATATCAACACTTATTCTGATTCTTTGGACACCCCGAAGTCTATATTTTAATCTTACCTGGGTTTGGAATAATCTCTCATATCGTGACCTACTACTCAGGAAAAAAAGAACCATTCGGATATATGGGAATAGTTTGGGCTATAATGTCAATCGGATTTCTAGGTTTCATCGTATGAGCCCACCATATATTCACTGTCGGAATAGACGTCGACACACGAGCCTACTTCACATCAGCCACTATAATTATTGCTATTCCAACCGGGGTAAAAGTCTTCAGCTGATTGGCAACACTTCATGGAGGTAATATCAAATGGTCTCCTGCTATAATGTGAGCCCTAGGCTTTATTTTCTTATTTACAGTAGGGGGTTTAACTGGAATTGTCTTAGCCAACTCTTCCCTCGATATTGTTCTTCACGACACATACTACGTTGTCGCACATTTCCACTATGTTTTATCAATAGGAGCTGTATTTGCTATTATAGGGGGATTTGTTCATTGATTCCCACTATTCTCAGGTTATACTCTCAACGATACATGAGCCAAAATCCACTTCGCAATTATATTTGTAGGCGTCAATATAACCTTCTTCCCACAACACTTTCTAGGACTATCTGGCATGCCTCGACGATACTCCGACTACCCAGATGCATACACAATATGAAATACTATCTCATCAATAGGCTCATTCATTTCCCTAACAGCAGTTATACTAATAGTTTTCATCATCTGAGAAGCATTTGCATCTAAACGAGAAGTCTTGACTGTAGACTTAACCACGACAAATCTAGAATGATTAAACGGATGCCCTCCACCATATCACACATTTGAAGAACCCACCTATGTTAACCTAAAATAAGAAAGGAAGGAATCGAACCCCCTACTATTGGTTTCAAGCCAACATCATAACCTCTATGTCTCTCTC--AATAAACGAGGTGTTAGTAAAACATTATATAATTTTGTCAAAGTTAAGTTACAAGTGAAAGTCCTGTACACCTCATATGGCATATCCCATACAACTAGGATTCCAAGATGCAACATCACCAATCATAGAAGAACTACTTCACTTTCATGACCACACGCTAATAATTGTCTTCTTAATTAGCTCATTAGTACTTTACATTATTTCACTAATACTAACGACAAAGCTGACCCATACAAGCACGATAGATGCACAAGAAGTAGAGACAATCTGAACCATTCTGCCCGCCATCATCTTAATTCTAATTGCTCTTCCTTCTTTACGAATTCTATACATAATAGATGAAATCAATAACCCATCTCTTACAGTAAAAACCATAGGACATCAGTGATACTGAAGCTATGAGTATACAGATTATGAGGACTTAAGCTTCGACTCCTACATAATTCCAACATCAGAATTAAAGCCAGGGGAGCTACGACTATTAGAAGTCGATAATCGAGTTGTACTACCAATAGAAATAACAATCCGAATGTTAGTCTCCTCTGAAGACGTATTACACTCATGAGCTGTGCCCTCTCTAGGACTAAAAACAGACGCAATCCCAGGCCGTCTAAACCAAACAACCCTTATATCGTCCCGTCCAGGCTTATATTACGGTCAATGCTCAGAAATTTGCGGGTCAAACCACAGTTTCATACCCATTGTCCTTGAGTTAGTCCCACTAAAGTACTTTGAAAAATGATCTGCGTCAATATTATAAAATCACTAAGAAGCTATATAGCACTAACCTTTTAAGTTAGAGATTGAGAGCCATATACTCTCCTTGGTGACATGCCGCAACTAGACACGTCAACATGACTGACAATGATCTTATCAATATTCTTGACCCTTTTTATCATCTTTCAACTAAAAGTTTCAAAACACAACTTTTATCACAATCCAGAACTGACACCAACAAAAATATTAAAACAAAACACCCCTTGAGAAACAAAATGAACGAAAATTTATTTACCTCTTTTATTACCCCTGTAATTTTAGGTCTCCCTCTCGTAACCCTTATCGTACTATTCCCAAGCCTACTATTCCCAACATCAAACCGACTAGTAAGCAATCGCTTTGTAACCCTCCAACAATGAATACTTCAACTTGTATCAAAACAAATAATGAGTATCCACAATTCTAAAGGACAAACATGAACATTAATATTAATATCTCTGATCCTATTTATTGGATCAACAAACCTACTAGGCCTATTACCCCATTCATTCACACCAACAACACAACTATCAATAAACCTAGGCATAGCCATCCCCCTGTGAGCAGGAGCCGTAATTACAGGATTCCGCAATAAAACTAAAGCATCACTTGCCCATTTCTTACCACAAGGAACACCCACTCCACTAATCCCAATACTAGTAATTATTGAAACTATCAGCCTTTTTATTCAACCTATAGCCCTCGCCGTGCGGTTAACAGCTAACATCACTGCAGGACACCTATTAATTCACCTAATCGGAGGAGCTACACTTGCACTAATAAGCATTAGCACTACAACAGCTCTAATTACATTCACCATTCTAATCCTACTAACAATTCTAGAGTTTGCAGTAGCTATAATCCAAGCCTATGTATTCACTCTCCTAGTCAGCCTATATCTGCATGACAACACATAATGACACACCAAACTCATGCTTATCATATAGTAAACCCAAGCCCTTGACCTCTTACAGGAGCTTTGTCTGCCCTCTTAATAACATCCGGCCTAACCATGTGATTTCACTTTAACTCAATGACCCTGCTAATAATTGGCCTAACAACAAATATACTAACAATATACCAATGATGACGAGATGTTATCCGAGAAAGCACCTTCCAAGGGCACCATACCCCAGCTGTCCAAAAAGGCCTCCGTTATGGAATAATTCTTTTTATTATCTCCGAAGTACTATTCTTTACCGGATTTTTCTGAGCTTTCTACCACTCAAGCCTCGCCCCCACCCCTGAACTAGGCGGCTGCTGACCCCCAACAGGCATTCACCCACTAAACCCCCTAGAAGTCCCACTGCTCAACACCTCTGTCCTATTGGCTTCCGGAGTTTCTATTACCTGAGCCCATCATAGTTTAATAGAAGGGGACCGAAAGCATATATTACAAGCCCTATTTATCACCATCACATTAGGAGTCTACTTCACACTACTACAAGCCTCAGAATACTATGAAGCACCTTTTACTATCTCCGACGGAGTTTACGGCTCAACTTTTTTTGTAGCCACAGGCTTCCACGGCCTCCACGTCATCATTGGGTCCACCTTCTTAATTGTCTGCTTCTTCCGCCAATTAAAATTTCATTTTACTTCTAACCACCACTTCGGCTTTGAAGCCGCTGCCTGATACTGACATTTCGTAGACGTAGTCTGACTTTTCCTCTATGTTTCTATCTATTGATGAGGCTCCTATTCTTTTAGTATTAACTAGTACAGCTGACTTCCAATCAGCTAGTTTCGGTCTAGTCCGAAAAAGAATAATAAATTTAATACTAGCCCTCCTGACCAATTTTACACTAGCCACCCTACTCGTCATCATCGCATTCTGACTTCCCCAACTAAATGTATACTCTGAGAAAACAAGCCCATACGAATGTGGATTTGACCCCATAGGATCAGCCCGCCTTCCCTTCTCTATAAAATTCTTTCTGGTAGCCATCACATTCCTCTTATTTGACCTAGAAATTGCACTCCTCCTACCACTGCCATGAGCCTCACAAACAGCAAATCTAAACACAATGCTTACCATAGCCCTCTTCCTAATTATCCTCCTAGCTGTAAGCCTAGCCTATGAGTGAACTCAAAAAGGACTAGAATGAACCGAATATGGTACTTAGTTTAAAATAAAATAAATGATTTCGACTCATTAGATTATGATTTAATTCATAATTACCAAATGTCTATAGTATACATAAACATTATAATAGCATTCACAGTATCTCTTGTAGGACTACTAATATACCGATCCCACCTAATATCCTCCCTTCTATGCTTAGAAGGAATAATGCTATCCCTATTCGTTATAGCAGCCCTAACAATCCTCAACTCACATTTTACATTAGCTAGCATAATACCTATTATCCTACTAGTCTTCGCAGCCTGTGAAGCAGCCCTAGGTCTATCTCTACTAGTAATAGTATCAAATACATATGGTACTGATTATGTACAAAACCTCAACTTACTCCAATGCTAAAATACATTATTCCAACAATTATACTTATACCCCTAACCTGGTTATCAAAAAATAATATAATTTGGGTTAACTCCACAGCACACAGCCTTCTAATTAGCTTTACAAGCCTCCTCCTCATAAACCAGTTTGGCGACAACAGCCTTAATTTTTCACTACTATTCTTCTCCGACTCCCTATCCACTCCACTACTAATTTTAACCATATGGCTCCTCCCTCTAATACTAATAGCTAGCCAACATCATCTATCAAAAGAAAACCTAACCCGAAAAAAACTATTTATTACTATGCTGATCTCACTACAACTATTCCTAATTATAACCTTTACCGCCATGGAACTAATCTTATTTTATATTCTATTTGAAGCAACACTAGTCCCAACACTCATTATTATTACCCGATGAGGAAACCAAACAGAACGCCTAAACGCCGGACTCTATTTCCTATTCTATACACTAGCTGGCTCCCTACCCCTATTAGTCGCACTAATTTACATCCAAAACACAGTAGGATCCCTAAATTTCCTAATATTACAGTACTGAGTACAACCTGTTCATAACTCTTGATCTAATGTCTTCATATGACTAGCATGTATAATAGCTTTCATAGTAAAAATACCACTATATGGCCTCCACCTTTGACTACCTAAAGCTCACGTAGAAGCCCCCATCGCAGGCTCCATAGTCCTTGCAGCAGTTCTACTAAAACTAGGGGGGTACGGTATGCTACGAATCACACTAATTCTAAACCCTATGACCGACTTTATAGCATACCCATTCATTATACTCTCCCTATGAGGCATAATTATAACCAGCTCAATCTGCCTCCGTCAAACGGACCTAAAATCACTCATCGCATACTCCTCTGTAAGCCACATAGCACTCGTTATCGTAGCCATCCTTATCCAGACACCTTGAAGCTACATAGGAGCAACCGCCCTTATGATTGCCCACGGCCTCACATCCTCCATACTTTTCTGTCTAGCAAACTCAAACTACGAACGAATCCACAGCCGAACCATAATTCTAGCTCGAGGCCTACAAACGCTCCTTCCACTAATAGCCACCTGATGACTACTAGCAAGTCTAACCAACTTAGCTCTACCCCCAACAATCAACTTAATTGGAGAACTATTTGTAGTAATGTCAACCTTTTCATGATCTAACATTACAATTATTCTAATAGGAGTAAATATAGTAATCACCGCCCTATATTCTCTATACATGCTAATTATAACCCAACGAGGAAAATATACCTACCACATTAATAATATCTCGCCTTCCTTTACACGGGAAAATGCACTCATATCATTACACATCCTACCCCTACTACTCCTAACCCTAAACCCAAAAATTATTCTAGGACCTCTATACTGTAAATATAGTTTAACAAAAACATTAGATTGTGAATCTAACAATAGAAACTCATTACCTTCTTATTTACCGAAAAAGTATGCAAGAACTGCTAATTCTATGCTCCCATATCTAATAGTATGGCTTTTTCGAACTTTTAAAGGATAGTAGTTTATCCGTTGGTCTTAGGAACCAAAAAATTGGTGCAACTCCAAATAAAAGTAATAAACATATTCTCCTCACTCTCACTAGTTACTTTACTCTTACTAACTATACCCATTATAATAATAAGCTTTAACACCTACAAACCTTCCAACTACCCACTCTACGTAAAAACAGCTATCTCATACGCCTTCATTACCAGCATAATTCCCACAATAATATTTATCCACTCAGGCCAAGAACTAATTATTTCAAACTGACACTGACTAACCATCCAAACTCTTAAATTATCCCTCAGCTTTAAAATAGACTATTTCTCAATAATATTTATCCCAGTAGCACTATTCGTCACATGATCTATTATAGAATTCTCAATATGATATATATACTCAGACCCCAATATCAACAAATTCTTCAAATATCTACTCCTATTCCTCATTACTATGCTCATCCTTGTAACCGCAAACAACCTCTTCCAGCTATTCATTGGCTGAGAAGGCGTCGGAATCATATCATTTCTACTCATCGGATGATGATACGGACGAGCAGATGCAAACACAGCAGCCCTACAAGCAATCTTATATAACCGCATCGGCGACATTGGTTTCATTTTAGCAATAGCATGGTTCCTAACAAATCTCAATACCTGAGACCTCCAACAGATCTTCATACTAAACCCAAGCGACTCAAACATACCCTTGATTGGACTAGCATTAGCTGCAACCGGAAAATCCGCCCAATTTGGCCTCCACCCGTGACTTCCCTCTGCAATAGAAGGCCCAACTCCCGTCTCAGCACTACTCCATTCAAGCACAATAGTGGTAGCAGGTATCTTCCTACTAATCCGTTTCTATCCCCTCACAGAAAACAATAAATACATCCAATCTATTACATTATGCTTAGGAGCCATTACCACACTATTTACAGCAATATGCGCCCTCACCCAAAATGACATTAAAAAAATCATCGCCTTCTCCACATCCAGTCAACTGGGCCTTATAATAGTAACTATTGGCATTAACCAACCTTACCTAGCTTTCCTCCACATCTGTACCCACGCCTTTTTCAAAGCTATACTATTCATATGCTCCGGTTCCATTATTCACAGCCTAAACGACGAACAAGATATTCGAAAAATAGGAGGCCTATTTAAAGCCATGCCATTCACCACAACAGCCCTCATTGTTGGCAGTCTCGCACTAACAGGAATACCCTTCCTCACAGGATTCTACTCCAAAGACCTAATCATCGAAGCCGCCAACACGTCTTATACCAACGCCTGAGCCCTTCTAATAACATTAATTGCCACCTCTTTCACAGCTATTTACAGCACCCGTATTATTTTTTTCGCACTTCTAGGACAACCCCGATTCCCTACCCTAGTTAATATTAACGAAAACAACCCCCTTCTGATCAACTCTATCAAACGCTTACTAATTGGAAGCCTCTTCGCAGGATACATCATTTCCAACAATATTCCTCCAACAACAATTCCCCAAATAACTATGCCCTACTACCTAAAAACAACAGCCCTAATTGTTACAATCCTAGGCTTCATCTTAGCCCTAGAAATCAGTAATATAACTAAAAATCTAAAATATCACTACCCCTCAAACGCCTTCAAGTTCTCAACCTTGCTAGGGTATTTCCCCACAATTATACATCGCCTAGCTCCATACATAAATTTATCAATAAGCCAAAAATCAGCATCCTCCCTTCTAGACCTAATCTGACTAGAAGCCATCCTACCAAAAACCATCTCACTCGCCCAAATAAAAGCATCTACCCTGGTCACAAACCAAAAAGGCCTGATCAAACTATATTTCCTCTCCTTCTTAATCACAATCCTTATCAGCATAATCTTATTTAATTTCCACGAGTAATTTCTATAATAACCACAACACCAATTAATAAAGACCACCCAGTTACAATAACTAATCAGGTACCATAACTGTATAAAGCCGCAATCCCTATGGCCTCTTCACTAAAGAACCCAGAATCCCCTGTATCATAAATCACCCAATCCCCTAAACCATTAAACTCAAACACAACCTCAACTTCTTTATCCTTTAATACATAATAGACCATAAAGAACTCCATCAACAAGCCAGTAACAAATGCCCCTAAAACAGCCTTATTAGAAAGCCAAATTTCAGGATACTGTTCTGTAGCCATAGCCGTTGTATAACCAAAAACTACCATCATACCTCCCAAATAAATTAAAAAGACCATCAACCCCAAAAAGGATCCACCAAAATTCAATACAATTCCACAGCCAACCCCACCACTCACAATTAACCCTAACCCCCCATAAATAGGTGAAGGTTTCGAAGAAAACCCCACAAAACCTATCACGAAAATAACGCTTAGAATAAATACAATGTATAGTATCATTATTCTTACATGGAATCTAACCATGACTAATGATATGAAAAACCATCGTTGTCATTCAACTACAAGAACACTAATGACTAACATTCGAAAGTCCCACCCACTAATAAAAATTGTAAACAATGCATTCATCGACCTTCCAGCCCCATCAAACATTTCATCATGATGAAATTTCGGTTCCCTCCTGGGAATCTGCCTAATCCTACAAATCCTCACAGGCCTATTCCTAGCAATACACTACACATCCGACACAACAACAGCATTCTCCTCTGTTACCCATATCTGCCGAGACGTGAACTACGGCTGAATCATCCGATACATACACGCAAACGGAGCTTCAATGTTTTTTATCTGCTTATATATGCACGTAGGACGAGGCTTATATTACGGGTCTTACACTTTTCTAGAAACATGAAATATTGGAGTAATCCTTCTGCTCACAGTAATAGCCACAGCATTTATAGGATACGTCCTACCATGAGGACAAATATCATTCTGAGGAGCAACAGTCATCACCAACCTCTTATCAGCAATCCCATACATCGGCACAAATTTAGTCGAATGAATCTGAGGCGGATTCTCAGTAGACAAAGCAACCCTTACCCGATTCTTCGCTTTCCATTTTATCCTTCCATTTATCATCATAGCAATTGCCATAGTCCACCTACTATTCCTCCACGAAACAGGCTCCAACAACCCAACAGGAATTTCCTCAGACGTAGACAAAATCCCATTCCACCCCTACTATACCATTAAGGACATCTTAGGGGCCCTCTTACTAATTCTAGCTCTAATACTACTAGTACTATTCGCACCCGACCTCCTCGGAGACCCAGATAACTACACCCCAGCCAATCCACTCAACACACCCCCTCACATCAAACCCGAGTGATACTTCTTATTTGCATACGCAATCTTACGATCAATCCCCAACAAACTAGGAGGAGTACTAGCCCTAGCCTTCTCTATCCTAATTCTTGCTCTAATCCCCCTACTACACACCTCCAAACAACGAAGCATAATATTCCGACCACTCAGCCAATGCCTATTCTGAGCCCTAGTAGCAGACCTACTGACACTCACATGAATTGGAGGACAACCAGTCGAACACCCATATATCACCATCGGACAACTAGCATCTGTCCTATACTTTCTCCTCATCCTAGTGCTAATACCAACGGCCGGCACAATCGAAAACAAATTACTAAAATGAAGACAGGTCTTTGTAGTACATCTAATATACTGGTCTTGTAAACCAGAGAAGGAGAACAACTAACCTCCCTAAGACTCAAGGAAGAAACTGCAGTCTCACCATCAACCCCCAAAGCTGAAGTTCTATTTAAACTATTCCCTG
		</sequence>
		<sequence>
			<taxon idref="3"/>
			TTGATGTAGCTTAACCCAAAGCAAGGCACTGAAAATGCCTAGATGAGTCTCCCAACTCCATAAACACATAGGTTTGGTCCCAGCCTTCCTGTTAACTCTTAATAAACTTACACATGCAAGCATCTACACCCCAGTGAGAATGCCCTCTAGGTTATTAAAACTAAGAGGAGCTGGCATCAAGCACACACCCTGTAGCTCACGACGCCTTGCTTAACCACACCCCCACGGGAAACAGCAGTGACAAAAATTAAGCCATAAACGAAAGTTTGACTAAGTTATATTAATTAGGGTTGGTAAATCTCGTGCCAGCCACCGCGGTCATACGATTAACCCAAGCTAACAGGAGTACGGCGTAAAACGTGTTAAAGCACCATACCAAATAGGGTTAAATTCTAACTAAGCTGTAAAAAGCCATGATTAAAATAAAAATAAATGACGAAAGTGACCCTACAATAGCCGACGCACTATAGCTAAGACCCAAACTGGGATTAGATACCCCACTATGCTTAGCCCTAAACACAGATAATTACATAAACAAAATTATTCGCCAGAGTACTACTAGCAACAGCTTAAAACTCAAAGGACTTGGCGGTGCTTTATATCCTTCTAGAGGAGCCTGTTCTATAATCGATAAACCCCGATAAACCTCACCAATTCTTGCTAATACAGTCTATATACCGCCATCTTCAGCAAACCCTAAAAA-GGAAAAAAAGTAAGCGTAATTATAATACATAAAAACGTTAGGTCAAGGTGTAACCTATGAAATGGGAAGAAATGGGCTACATTCTCTACACCAAGAGAATCAA-GCACGAAAGTTATTATGAAACCAATAACCAAAGGAGGATTTAGCAGTAAACTAAGAATAGAGTGCTTAGTTGAATTAGGCCATGAAGCACGCACACACCGCCCGTCACCCTCCTCAAATAGATTCAGTGCATCTAACCCTATTTAAACGCACTAGCTACATGAGAGGAGACAAGTCGTAACAAGGTAAGCATACTGGAAAGTGTGCTTGGATAAATCAAGATATAGCTTAAACAAAGCATCCAGTTTACACCTAGAAGACTTCATTCATTATGAATATCTTGAACTAGACCTAGCCCAAAGATACCCTCTCGACTAAACAACCAAGATAGAATAAAACAAAACATTTAATCCCAATTTAAAGTATAGGAGATAGAAATCTA-AGTACGGCGCTATAGAGAAAGTACCGCAAGGGAACGATGAAAGAAAAAAA--CTAAAAGTATAAAAAAGCAAAGATTACCCCTTGTACCTTTTGCATAATGAATTAACTAGTATAAGACTTAACAAAATGAATTTTAGCTAAGCAGCCCGAAACCAGACGAGCTACTCACAAACAGTTTACCAAGAACTAACTCATCTATGTGGCAAAATAGTGAGAAGATTTGTAAGTAGAGGTGACATGCCTAACGAGCCTGGTGATAGCTGGTTGTCCAGAAAATGAATCTAAGTTCAGCTTTAAAGATACCAAAAA-TTCAAATAAACCCCACTGTAGCTTTAAAAGTTAGTCTAAAAAGGTACAGCCTTTTAGAAACGGATACAACCTTGACTAGAGAGTAAAATTTAACACTACCATAGTAGGCCTAAAAGCAGCCATCAATTAAGAAAGCGTTAAAGCTCAACAACAAAAATTAAATAGATTCCAACAACAAATGATTAACTCCTAGCCCC-AATACTGGACTAATCTATTATAGAATAGAAGCAATAATGTTAATATGAGTAACAAGAAAAATTTTCTCCTTGCATAAGTCTAAGTCAGTGCCTGATAATACTCTGACCACTAACAGTCAATAAAAATAATCCAACAATAAACAATTTATTGATTATACTGTTAACCCAACACAGGAGTGCATCTAAGGAAAGATTAAAAGAAGTAAAAGGAACTCGGCAAACACAAACCCCGCCTGTTTACCAAAAACATCACCTCCAGCATTCCCAGTATTGGAGGCATTGCCTGCCCAGTGACAACTGTTTAACGGCCGCGGTATCCTGACCGTGCAAAGGTAGCATAATCATTTGTTCTCTAAATAAGGACTTGTATGAATGGCCGCACGAGGGTTTTACTGTCTCTTACTTCCAATCAGTGAAATTGACCTTCCCGTGAAGAGGCGGGAATGCACAAATAAGACGAGAAGACCCTATGGAGCTTTAACTAACCAACCCAAAGAGAATAGATTTAACCATTAAGGAATAACAACAATCTCCATGAGTTGGTAGTTTCGGTTGGGGTGACCTCGGAGAATAAAAAATCCTCCGAGCGATTTTAAAGACTAGACCCACAAGTCAAATCACTCTATCGCTCATTGATCCAAAAAC-TTGATCAACGGAACAAGTTACCCTAGGGATAACAGCGCAATCCTATTCAAGAGTCCATATCGACAATAGGGTTTACGACCTCGATGTTGGATCAGGACATCCTGATGGTGCAACCGCTATCAAAGGTTCGTTTGTTCAACGATTAAAGTCCTACGTGATCTGAGTTCAGACCGGAGTAATCCAGGTCGGTTTCTATCTATTACGTATTTCTCCCAGTACGAAAGGACAAGAGAAATAAGGCCAACTTTAAATCAAGCGCCTTAAGACAACCAATGATAACATCTCAACTGACAACACAAAACCCTGCCCTAGAACAGGGCTTAGTTAAGGTGGCAGAGCCCGGTAATTGCATAAAACTTAAACTTTTATATCCAGAGATTCAAATCCTCTCCTTAACAAAATGTTCATAATTAACATCTTAATACTAATTATTCCCATCCTATTGGCCGTAGCATTCCTTACGTTAGTGGAACGAAAAGTTCTAGGCTATATACAACTCCGAAAAGGTCCAAATGTCGTAGGTCCATATGGCCTACTTCAACCCATCGCCGATGCAATCAAACTTTTCATTAAAGAACCACTACGACCCGCTACATCTTCAGCCTCAATATTTATCCTAGCACCTATCATAGCTTTAGGCCTAGCCTTAACCATGTGAATTCCCCTACCAATACCCTATCCTCTTATCAACATAAACCTAGGAGTCCTATTTATACTAGCCATATCAAGCCTAGCCGTATACTCCATTCTCTGATCAGGCTGAGCTTCCAACTCAAAATACGCACTAATCGGAGCCCTACGAGCAGTAGCACAAACAATCTCATACGAAGTAACGCTAGCAATTATCCTGTTATCAGTACTCCTAATAAGTGGGTCCTTTACCCTCTCCACATTAATTACTACACAAGAACAAATATGGTTAATCCTCCCAGCATGGCCTCTAGCAATAATATGATTTATCTCAACACTAGCAGAAACAAACCGAGCTCCATTTGATTTAACTGAAGGAGAATCAGAGCTAGTCTCGGGCTTCAACGTAGAATATGCAGCAGGACCATTTGCCCTCTTCTTCATAGCAGAGTACGCAAATATTATCATAATAAATATCTTTACAGCAATTTTATTCCTAGGAACATCCCACAATCCACACATACCAGAACTCTACACAATCAATTTTACCATTAAATCCCTACTGCTCACAATATCCTTCCTATGAATCCGAGCATCCTACCCTCGATTTCGCTATGACCAACTAATACACTTACTATGAAAAAATTTTCTACCTCTGACACTAGCCCTGTGCATGTGACACGTATCCCTACCCATCCTTACATCAGGCATCCCACCACAAACATAAGAAATATGTCTGACAAAAGAGTTACTTTGATAGAGTGAATAATAGAGGTTCAAACCCTCTTATTTCTAGAACTATAGGAATCGAACCTACTCCTAAGAATCCAAAACTCTTCGTGCTCCCAATTACACCAAATTCTATTAGTAAGGTCAGCTAATTAAGCTATCGGGCCCATACCCCGAAAATGTTGGTTTATATCCTTCCCGTACTAATAAACCCAATTATCTTTATTATTATTCTACTAACCATTATACTAGGAACTATTATTGTCATAATCAGTTCTCACTGACTACTTGTCTGAATCGGGTTTGAAATAAATATACTCGCCATCATCCCCATCATAATAAAAAATCACAACCCACGAGCTACAGAAGCATCAACTAAATATTTTTTGACTCAATCAACAGCCTCAATACTACTAATAATAGCCGTCATCATTAACCTAATATTCTCAGGCCAATGAACCGTAATAAAACTATTTAACCCAATAGCCTCAATACTTATAACGATAGCCCTAGCTATAAAACTAGGAATAGCCCCATTTCACTTCTGAGTCCCAGAAGTAACACAGGGCATCCCCCTATCCTCAGGCCTTATCCTACTGACATGACAAAAACTAGCACCTATATCTGTACTTTACCAAATCTTCCCATCAATTAACCTAAACTTAATTCTAACCCTATCAGTTTTATCAATCCTAATTGGAGGCTGAGGGGGACTAAACCAAACACAACTCCGAAAAATCATAGCCTACTCATCAATCGCTCATATAGGCTGAATAACAGCAGTACTACCATATAACCCCACCATAACATTGCTAAACTTAATTATCTATATCATTATAACTTCCACCATATTTACCATATTTATAGCCAATTCCACCACCACTACCCTGTCATTATCACACACATGAAATAAAACACCCATTATAACCGTCCTAATTCTTGCCACTCTCCTATCCATAGGAGGACTCCCTCCCCTATCTGGGTTTATACCAAAATGAATAATCATCCAAGAGATAACAAAAAATAACAGCATCATTCTACCCACTTTCATAGCAATCACAGCTCTACTAAACTTATATTTTTATATACGACTCACGTATTCTACCACACTAACAATATTTCCCTCCACAAACAACATAAAAATAAAATGACAATTTCCCCTTATGAAAAAAATAACTTTTCTACCAACAATAGTCGTATTATCTACCATAATACTACCACTCACGCCAATACTATCAGTGTTAGAATAGGAATTTAGGTTAAACAGACCAAGAGCCTTCAAAGCCCTAAGCAAGTACAATTTACTTAATTCCTGATAAGGATTGCAAGACTACACCTTACATCAATTGAATGCAAATCAACCACTTTAATTAAGCTAAATCCTCACTAGACTGGTGGGCTCCACCCCCACGAAACTTTAGTTAACAGCTAAACACCCTAGCTAACT-GGCTTCAATCTACTTCTCCCGCCGCAAGAAAAAAAA-GGCGGGAGAAGCCCCGGCAGAATTGAAGCTGCTTCTCTGAATTTGCAATTCAACGTGTAAATTCACCACAGGGCTTGGTAAAAAGAGGAGTCAAACCTCTATCTTTAGATTTACAGTCTAATGCTTTGCTCAGCCATTTTACCCATGTTCATTAACCGCTGACTATTCTCAACCAACCATAAAGATATTGGTACCCTTTATCTACTATTTGGTGCTTGGGCCGGTATAGTAGGAACAGCTCTAAGCCTTCTAATTCGCGCTGAATTAGGCCAACCCGGAACTCTGCTCGGAGACGACCAAATCTACAACGTAGTTGTAACCGCACACGCATTTGTAATAATCTTCTTCATAGTAATACCAATCATAATTGGAGGATTCGGTAACTGACTTGTTCCCCTAATAATTGGTGCTCCCGATATAGCATTTCCCCGAATAAATAATATAAGCTTCTGACTCCTCCCTCCCTCATTCCTACTACTCCTCGCATCCTCTATAGTTGAAGCTGGGGCAGGAACAGGCTGAACCGTGTACCCTCCCTTAGCAGGCAACCTAGCCCATGCAGGAGCTTCAGTAGATCTAACCATTTTCTCTTTACACTTAGCAGGAGTTTCCTCAATTTTAGGAGCCATCAACTTCATTACAACAATTATCAACATAAAGCCCCCCGCAATGTCACAATACCAAACCCCTCTGTTCGTATGATCCGTAATAATTACCGCCGTACTACTACTACTCTCGCTCCCTGTATTAGCAGCCGGCATCACAATGCTATTAACAGACCGGAACCTAAATACAACCTTCTTCGACCCGGCAGGAGGAGGAGACCCTATTCTATATCAACACTTATTCTGATTCTTTGGACACCCCGAAGTCTATATTTTAATCTTACCTGGGTTTGGAATAATCTCTCATATCGTGACCTACTACTCAGGAAAAAAAGAACCATTCGGATATATGGGAATAGTTTGGGCTATAATGTCAATCGGATTTCTAGGTTTCATCGTATGAGCCCACCATATATTCACTGTCGGAATAGACGTCGACACACGAGCCTACTTCACATCAGCCACTATAATTATTGCTATTCCAACCGGGGTAAAAGTCTTCAGCTGATTGGCAACACTTCATGGAGGTAATATCAAATGGTCTCCTGCTATAATGTGAGCCCTAGGCTTTATTTTCTTATTTACAGTAGGGGGTTTAACTGGAATTGTCTTAGCCAACTCTTCCCTCGATATTGTTCTTCACGACACATACTACGTTGTCGCACATTTCCACTATGTTTTATCAATAGGAGCTGTATTTGCTATTATAGGGGGATTTGTTCATTGATTCCCACTATTCTCAGGTTATACTCTCAACGATACATGAGCCAAAATCCACTTCGCAATTATATTTGTAGGCGTCAATATAACCTTCTTCCCACAACACTTTCTAGGACTATCTGGCATGCCTCGACGATACTCCGACTACCCAGATGCATACACAATATGAAATACTATCTCATCAATAGGCTCATTCATTTCCCTAACAGCAGTTATACTAATAGTTTTCATCATCTGAGAAGCATTTGCATCTAAACGAGAAGTCTTGACTGTAGACTTAACCACGACAAATCTAGAATGATTAAACGGATGCCCTCCACCATATCACACATTTGAAGAACCCACCTATGTTAACCTAAAATAAGAAAGGAAGGAATCGAACCCCCTACTATTGGTTTCAAGCCAACATCATAACCTCTATGTCTCTCTC--AATAAACGAGGTGTTAGTAAAACATTATATAATTTTGTCAAAGTTAAGTTACAAGTGAAAGTCCTGTACACCTCATATGGCATATCCCATACAACTAGGATTCCAAGATGCAACATCACCAATCATAGAAGAACTACTTCACTTTCATGACCACACGCTAATAATTGTCTTCTTAATTAGCTCATTAGTACTTTACATTATTTCACTAATACTAACGACAAAGCTGACCCATACAAGCACGATAGATGCACAAGAAGTAGAGACAATCTGAACCATTCTGCCCGCCATCATCTTAATTCTAATTGCTCTTCCTTCTTTACGAATTCTATACATAATAGATGAAATCAATAACCCATCTCTTACAGTAAAAACCATAGGACATCAGTGATACTGAAGCTATGAGTATACAGATTATGAGGACTTAAGCTTCGACTCCTACATAATTCCAACATCAGAATTAAAGCCAGGGGAGCTACGACTATTAGAAGTCGATAATCGAGTTGTACTACCAATAGAAATAACAATCCGAATGTTAGTCTCCTCTGAAGACGTATTACACTCATGAGCTGTGCCCTCTCTAGGACTAAAAACAGACGCAATCCCAGGCCGTCTAAACCAAACAACCCTTATATCGTCCCGTCCAGGCTTATATTACGGTCAATGCTCAGAAATTTGCGGGTCAAACCACAGTTTCATACCCATTGTCCTTGAGTTAGTCCCACTAAAGTACTTTGAAAAATGATCTGCGTCAATATTATAAAATCACTAAGAAGCTATATAGCACTAACCTTTTAAGTTAGAGATTGAGAGCCATATACTCTCCTTGGTGACATGCCGCAACTAGACACGTCAACATGACTGACAATGATCTTATCAATATTCTTGACCCTTTTTATCATCTTTCAACTAAAAGTTTCAAAACACAACTTTTATCACAATCCAGAACTGACACCAACAAAAATATTAAAACAAAACACCCCTTGAGAAACAAAATGAACGAAAATTTATTTACCTCTTTTATTACCCCTGTAATTTTAGGTCTCCCTCTCGTAACCCTTATCGTACTATTCCCAAGCCTACTATTCCCAACATCAAACCGACTAGTAAGCAATCGCTTTGTAACCCTCCAACAATGAATACTTCAACTTGTATCAAAACAAATAATGAGTATCCACAATTCTAAAGGACAAACATGAACATTAATATTAATATCTCTGATCCTATTTATTGGATCAACAAACCTACTAGGCCTATTACCCCATTCATTCACACCAACAACACAACTATCAATAAACCTAGGCATAGCCATCCCCCTGTGAGCAGGAGCCGTAATTACAGGATTCCGCAATAAAACTAAAGCATCACTTGCCCATTTCTTACCACAAGGAACACCCACTCCACTAATCCCAATACTAGTAATTATTGAAACTATCAGCCTTTTTATTCAACCTATAGCCCTCGCCGTGCGGTTAACAGCTAACATCACTGCAGGACACCTATTAATTCACCTAATCGGAGGAGCTACACTTGCACTAATAAGCATTAGCACTACAACAGCTCTAATTACATTCACCATTCTAATCCTACTAACAATTCTAGAGTTTGCAGTAGCTATAATCCAAGCCTATGTATTCACTCTCCTAGTCAGCCTATATCTGCATGACAACACATAATGACACACCAAACTCATGCTTATCATATAGTAAACCCAAGCCCTTGACCTCTTACAGGAGCTTTGTCTGCCCTCTTAATAACATCCGGCCTAACCATATGATTTCACTTTAACTCAATGACCCTGCTAATAATTGGCCTAACAACAAATATACTAACAATATACCAATGATGACGAGATGTTATCCGAGAAAGCACCTTCCAAGGGCACCATACCCCAGCTGTCCAAAAAGGCCTCCGTTATGGAATAATTCTTTTTATTATCTCCGAAGTACTATTCTTTACCGGATTTTTCTGAGCTTTCTACCACTCAAGCCTCGCCCCCACCCCTGAACTAGGCGGCTGCTGACCCCCAACAGGCATTCACCCACTAAACCCCCTAGAAGTCCCACTGCTCAACACCTCTGTCCTATTGGCTTCCGGAGTTTCTATTACCTGAGCCCATCATAGTTTAATAGAAGGGGACCGAAAGCATATATTACAAGCCCTATTTATCACCATCACATTAGGAGTCTACTTCACACTACTACAAGCCTCAGAATACTATGAAGCACCTTTTACTATCTCCGACGGAGTTTACGGCTCAACTTTTTTTGTAGCCACAGGCTTCCACGGCCTCCACGTCATCATTGGGTCCACCTTCTTAATTGTCTGCTTCTTCCGCCAATTAAAATTTCATTTTACTTCTAACCACCACTTCGGCTTTGAAGCCGCTGCCTGATACTGACATTTCGTAGACGTAGTCTGACTTTTCCTCTATGTTTCTATCTATTGATGAGGCTCCTATTCTTTTAGTATTAACTAGTACAGCTGACTTCCAATCAGCTAGTTTCGGTCTAGTCCGAAAAAGAATAATAAATTTAATACTAGCCCTCCTGACCAATTTTACACTAGCCACCCTACTCGTCATCATCGCATTCTGACTTCCCCAACTAAATGTATACTCTGAGAAAACAAGCCCATACGAATGTGGATTTGACCCCATAGGATCAGCCCGCCTTCCCTTCTCTATAAAATTCTTTCTGGTAGCCATCACATTCCTCTTATTTGACCTAGAAATTGCACTCCTCCTACCACTGCCATGAGCCTCACAAACAGCAAATCTAAACACAATGCTTACCATAGCCCTCTTCCTAATTATCCTCCTAGCTGTAAGCCTAGCCTATGAGTGAACTCAAAAAGGACTAGAATGAACCGAATATGGTACTTAGTTTAAAATAAAATAAATGATTTCGACTCATTAGATTATGATTTAATTCATAATTACCAAATGTCTATAGTATACATAAACATTATAATAGCATTCACAGTATCTCTTGTAGGACTACTAATATACCGATCCCACCTAATATCCTCCCTTCTATGCTTAGAAGGAATAATGCTATCCCTATTCGTTATAGCAGCCCTAACAATCCTCAACTCACATTTTACATTAGCTAGCATAATACCTATTATCCTACTAGTCTTCGCAGCCTGTGAAGCAGCCCTAGGTCTATCTCTACTAGTAATAGTATCAAATACATATGGTACTGATTATGTACAAAACCTCAACTTACTCCAATGCTAAAATACATTATTCCAACAATTATACTTATACCCCTAACCTGGTTATCAAAAAATAATATAATTTGGGTTAACTCCACAGCACACAGCCTTCTAATTAGCTTTACAAGCCTCCTCCTCATAAACCAGTTTGGCGACAACAGCCTTAATTTTTCACTACTATTTTTCTCCGACTCCCTATCCACTCCACTACTAATTTTAACCATATGGCTCCTCCCTCTAATACTAATAGCTAGCCAACATCATCTATCAAAAGAAAACCTAACCCGAAAAAAACTATTTATTACTATGCTGATCTCACTACAACTATTCCTAATTATAACCTTTACCGCCATGGAACTAATCTTATTTTATATTCTATTTGAAGCAACACTAGTCCCAACACTCATTATTATTACCCGATGAGGAAACCAAACAGAACGCCTAAACGCCGGACTCTATTTCCTATTCTATACACTAGCTGGCTCCCTACCCCTATTAGTCGCACTAATTTATATCCAAAACACAGTAGGATCCCTAAATTTCCTAATATTACAGTACTGAGTACAACCTGTTCATAACTCTTGATCTAATGTCTTCATATGACTAGCATGTATAATAGCTTTCATAGTAAAAATACCACTATATGGCCTCCACCTTTGACTACCTAAAGCTCACGTAGAAGCCCCCATCGCAGGCTCCATAGTCCTTGCAGCAGTTCTACTAAAACTAGGGGGGTACGGTATGCTACGAATCACACTAATTCTAAACCCTATGACCGACTTTATAGCATACCCATTCATTATACTCTCCCTATGAGGCATAATTATAACCAGCTCAATCTGCCTCCGTCAAACGGACCTAAAATCACTCATCGCATACTCCTCTGTAAGCCACATAGCACTCGTTATCGTAGCCATCCTTATCCAGACACCTTGAAGCTACATAGGAGCAACCGCCCTTATGATTGCCCACGGCCTCACATCCTCCATACTTTTCTGTCTAGCAAACTCAAACTACGAACGAATCCACAGCCGAACCATAATTCTAGCTCGAGGCCTACAAACGCTCCTTCCACTAATAGCCACCTGATGACTACTAGCAAGTCTAACCAACTTAGCTCTACCCCCAACAATCAACTTAATTGGAGAACTATTTGTAGTAATGTCAACCTTTTCATGATCTAACATTACAATTATTCTAATAGGAGTAAATATAGTAATCACCGCCCTATATTCTCTATACATGCTAATTATAACCCAACGAGGAAAATATACCTACCACATTAATAATATCTCGCCTTCCTTTACACGGGAAAATGCACTCATATCATTACACATCCTACCCCTACTACTCCTAACCCTAAACCCAAAAATTATTCTAGGACCTCTATACTGTAAATATAGTTTAACAAAAACATTAGATTGTGAATCTAACAATAGAAACTCATTACCTTCTTATTTACCGAAAAAGTATGCAAGAACTGCTAATTCTATGCTCCCATATCTAATAGTATGGCTTTTTCGAACTTTTAAAGGATAGTAGTTTATCCGTTGGTCTTAGGAACCAAAAAATTGGTGCAACTCCAAATAAAAGTAATAAACATATTCTCCTCACTCTCACTAGTTACTTTACTCTTACTAACTATACCCATTATAATAATAAGCTTTAACACCTACAAACCTTCCAACTACCCACTCTACGTAAAAACAGCTATCTCATACGCCTTCATTACCAGCATAATTCCCACAATAATATTTATCCACTCAGGCCAAGAACTAATTATTTCAAACTGACACTGACTAACCATCCAAACTCTTAAATTATCCCTCAGCTTTAAAATAGACTATTTCTCAATAATATTTATCCCAGTAGCACTATTCGTCACATGATCTATTATAGAATTCTCAATATGATATATATACTCAGACCCCAATATTAACAAATTCTTCAAATATCTACTCCTATTCCTCATTACTATGCTCATCCTTGTAACCGCAAACAACCTCTTCCAGCTATTCATTGGCTGAGAAGGCGTCGGAATCATATCATTTCTACTCATCGGATGATGATACGGACGAGCAGATGCAAACACAGCAGCCCTACAAGCAATCTTATATAACCGCATCGGCGACATTGGTTTCATTTTAGCAATAGCATGGTTCCTAACAAATCTCAATACCTGAGACCTCCAACAGATCTTCATACTAAACCCAAGCGACTCAAACATACCCTTGATTGGACTAGCATTAGCTGCAACCGGAAAATCCGCCCAATTTGGCCTCCACCCGTGACTTCCCTCTGCAATAGAAGGCCCAACTCCCGTCTCAGCACTACTCCATTCAAGCACAATAGTGGTAGCAGGTATCTTCCTACTAATCCGTTTCTATCCCCTCACAGAAAACAATAAATACATCCAATCTATTACATTATGCTTAGGAGCCATTACCACACTATTTACAGCAATATGCGCCCTCACCCAAAATGACATTAAAAAAATCATCGCCTTCTCCACATCCAGTCAACTGGGCCTTATAATAGTAACTATTGGCATTAACCAACCTTACCTAGCTTTCCTCCACATCTGTACCCACGCCTTTTTCAAAGCTATACTATTCATATGCTCCGGTTCCATTATTCACAGCCTAAACGACGAACAAGATATTCGAAAAATAGGAGGCCTATTTAAAGCCATGCCATTCACCACAACAGCCCTCATTGTTGGCAGTCTCGCACTAACAGGAATACCCTTCCTCACAGGATTCTACTCCAAAGACCTAATCATCGAAGCCGCCAACACGTCTTATACCAACGCCTGAGCCCTTCTAATAACATTAATTGCCACCTCTTTCACAGCTATTTACAGCACCCGTATTATTTTTTTCGCACTTCTAGGACAACCCCGATTCCCTACCCTAGTTAATATTAACGAAAACAACCCCCTTCTGATCAACTCTATCAAACGCTTACTAATTGGAAGCCTCTTCGCAGGATACATCATTTCCAACAATATTCCTCCAACAACAATTCCCCAAATAACTATGCCCTACTACCTAAAAACAACAGCCCTAATTGTTACAATCCTAGGCTTCATCTTAGCCCTAGAAATCAGTAATATAACTAAAAATCTAAAATATCACTACCCCTCAAACGCCTTCAAGTTCTCAACCTTGCTAGGGTATTTCCCCACAATTATACATCGCCTAGCTCCATACATAAATTTATCAATAAGCCAAAAATCAGCATCCTCCCTTCTAGACCTAATCTGACTAGAAGCCATCCTACCAAAAACCATCTCACTCGCCCAAATAAAAGCATCTACCCTGGTCACAAACCAAAAAGGCCTGATCAAACTATATTTCCTCTCCTTCTTAATCACAATCCTTATCAGCATAATCTTATTTAATTTCCACGAGTAATTTCTATAATAACCACAACACCAATTAATAAAGACCACCCAGTTACAATAACTAATCAGGTACCATAACTGTATAAAGCCGCAATCCCTATGGCCTCTTCACTAAAGAACCCAGAATCCCCTGTATCATAAATCACCCAATCCCCTAAACCATTAAACTCAAACACAACCTCAACTTCTTTATCCTTTAATACATAATAGACCATAAAGAACTCCATCAACAAGCCAGTAACAAATGCCCCTAAAACAGCCTTATTAGAAAGCCAAATTTCAGGATACTGTTCTGTAGCCATAGCCGTTGTATAACCAAAAACTACCATCATACCTCCCAAATAAATTAAAAAGACCATCAACCCCAAAAAGGATCCACCAAAATTCAATACAATTCCACAGCCAACCCCACCACTCACAATTAACCCTAACCCCCCATAAATAGGTGAAGGTTTCGAAGAAAACCCCACAAAACCTATCACGAAAATAACGCTTAGAATAAATACAATGTATAGTATCATTATTCTTACATGGAATCTAACCATGACTAATGATATGAAAAACCATCGTTGTCATTCAACTACAAGAACACTAATGACTAACATTCGAAAGTCCCACCCACTAATAAAAATTGTAAACAATGCATTCATCGACCTTCCAGCCCCATCAAACATTTCATCATGATGAAATTTCGGTTCCCTCCTGGGAATCTGCCTAATCCTACAAATCCTCACAGGCCTATTCCTAGCAATACACTACACATCCGACACAACAACAGCATTCTCCTCTGTTACCCATATCTGCCGAGACGTGAACTACGGCTGAATCATCCGATACATACACGCAAACGGAGCTTCAATGTTTTTTATCTGCTTATATATGCACGTAGGACGAGGCTTATATTACGGGTCTTACACTTTTCTAGAAACATGAAATATTGGAGTAATCCTTCTGCTCACAGTAATAGCCACAGCATTTATAGGATACGTCCTACCATGAGGACAAATATCATTCTGAGGAGCAACAGTCATCACCAACCTCTTATCAGCAATCCCATACATCGGCACAAATTTAGTCGAATGAATCTGAGGCGGATTCTCAGTAGACAAAGCAACCCTTACCCGATTCTTCGCTTTCCATTTTATCCTTCCATTTATCATCATAGCAATTGCCATAGTCCACCTACTATTCCTCCACGAAACAGGCTCCAACAACCCAACAGGAATTTCCTCAGACGTAGACAAAATCCCATTCCACCCCTACTATACCATTAAGGACATCTTAGGGGCCCTCTTACTAATTCTAGCTCTAATACTACTAGTACTATTCGCACCCGACCTCCTCGGAGACCCAGATAACTACACCCCAGCCAATCCACTCAACACACCCCCTCACATCAAACCCGAGTGATACTTCTTATTTGCATACGCAATCTTACGATCAATCCCCAACAAACTAGGAGGAGTACTAGCCCTAGCCTTCTCTATCCTAATTCTTGCTCTAATCCCCCTACTACACACCTCCAAACAACGAAGCATAATATTCCGACCACTCAGCCAATGCCTATTCTGAGCCCTAGTAGCAGACCTACTGACACTCACATGAATTGGAGGACAACCAGTCGAACACCCATATATCACCATCGGACAACTAGCATCTGTCCTATACTTTCTCCTCATCCTAGTGCTAATACCAACGGCCGGCACAATCGAAAACAAATTACTAAAATGAAGACAGGTCTTTGTAGTACATCTAATATACTGGTCTTGTAAACCAGAGAAGGAGAACAACTAACCTCCCTAAGACTCAAGGAAGAAACTGCAGTCTCACCATCAACCCCCAAAGCTGAAGTTCTATTTAAACTATTCCCTG
		</sequence>
		<sequence>
			<taxon idref="4"/>
			TTGATGTAGCTTAACCCAAAGCAAGGCACTGAAAATGCCTAGATGAGTCTCCCAACTCCATAAACACATAGGTTTGGTCCCAGCCTTCCTGTTAACTCTTAATAAACTTACACATGCAAGCATCTACACCCCAGTGAGAATGCCCTCTAGGTTATTAAAACTAAGAGGAGCTGGCATCAAGCACACACCCTGTAGCTCACGACGCCTTGCTTAACCACACCCCCACGGGAAACAGCAGTGACAAAAATTAAGCCATAAACGAAAGTTTGACTAAGTTATATTAATTAGGGTTGGTAAATCTCGTGCCAGCCACCGCGGTCATACGATTAACCCAAGCTAACAGGAGTACGGCGTAAAACGTGTTAAAGCACCATACCAAATAGGGTTAAATTCTAACTAAGCTGTAAAAAGCCATGATTAAAATAAAAATAAATGACGAAAGTGACCCTACAATAGCCGACGCACTATAGCTAAGACCCAAACTGGGATTAGATACCCCACTATGCTTAGCCCTAAACACAGATAATTACATAAACAAAATTATTCGCCAGAGTACTACTAGCAACAGCTTAAAACTCAAAGGACTTGGCGGTGCTTTATATCCTTCTAGAGGAGCCTGTTCTATAATCGATAAACCCCGATAAACCTCACCAATTCTTGCTAATACAGTCTATATACCGCCATCTTCAGCAAACCCTAAAAA-GGAAAAAAAGTAAGCGTAATTATAATACATAAAAACGTTAGGTCAAGGTGTAACCTATGAAATGGGAAGAAATGGGCTACATTCTCTACACCAAGAGAATCAA-GCACGAAAGTTATTATGAAACCAATAACCAAAGGAGGATTTAGCAGTAAACTAAGAATAGAGTGCTTAGTTGAATTAGGCCATGAAGCACGCACACACCGCCCGTCACCCTCCTCAAATAGATTCAGTGCATCTAACCCTATTTAAACGCACTAGCTACATGAGAGGAGACAAGTCGTAACAAGGTAAGCATACTGGAAAGTGTGCTTGGATAAATCAAGATATAGCTTAAACAAAGCATCCAGTTTACACCTAGAAGACTTCATTCATTATGAATATCTTGAACTAGACCTAGCCCAAAGATACCCTCTCGACTAAACAACCAAGATAGAATAAAACAAAACATTTAATCCCAATTTAAAGTATAGGAGATAGAAATCTA-AGTACGGCGCTATAGAGAAAGTACCGCAAGGGAACGATGAAAGAAAAAAAA-CTAAAAGTATAAAAAAGCAAAGATTACCCCTTGTACCTTTTGCATAATGAATTAACTAGTATAAGACTTAACAAAATGAATTTTAGCTAAGCAGCCCGAAACCAGACGAGCTACTCACAAACAGTTTACCAAGAACTAACTCATCTATGTGGCAAAATAGTGAGAAGATTTGTAAGTAGAGGTGACATGCCTAACGAGCCTGGTGATAGCTGGTTGTCCAGAAAATGAATCTAAGTTCAGCTTTAAAGATACCAAAAA-TTCAAATAAACCCCACTGTAGCTTTAAAAGTTAGTCTAAAAAGGTACAGCCTTTTAGAAACGGATACAACCTTGACTAGAGAGTAAAATTTAACACTACCATAGTAGGCCTAAAAGCAGCCATCAATTAAGAAAGCGTTAAAGCTCAACAACAAAAATTAAATAGATTCCAACAACAAATGATTAACTCCTAGCCCC-AATACTGGACTAATCTATTATAGAATAGAAGCAATAATGTTAATATGAGTAACAAGAAAAATTTTCTCCTTGCATAAGTCTAAGTCAGTGCCTGATAATACTCTGACCACTAACAGTCAATAAAAATAATCCAACAATAAACAATTTATTGATTATACTGTTAACCCAACACAGGAGTGCATCTAAGGAAAGATTAAAAGAAGTAAAAGGAACTCGGCAAACACAAACCCCGCCTGTTTACCAAAAACATCACCTCCAGCATTCCCAGTATTGGAGGCATTGCCTGCCCAGTGACAACTGTTTAACGGCCGCGGTATCCTGACCGTGCAAAGGTAGCATAATCATTTGTTCTCTAAATAAGGACTTGTATGAATGGCCGCACGAGGGTTTTACTGTCTCTTACTTCCAATCAGTGAAATTGACCTTCCCGTGAAGAGGCGGGAATGCACAAATAAGACGAGAAGACCCTATGGAGCTTTAACTAACCAACCCAAAGAGAATAGATTTAACCATTAAGGAATAACAACAATCTCCATGAGTTGGTAGTTTCGGTTGGGGTGACCTCGGAGAATAAAAAATCCTCCGAGCGATTTTAAAGACTAGACCCACAAGTCAAATCACTCTATCGCTCATTGATCCAAAAAC-TTGATCAACGGAACAAGTTACCCTAGGGATAACAGCGCAATCCTATTCAAGAGTCCATATCGACAATAGGGTTTACGACCTCGATGTTGGATCAGGACATCCTGATGGTGCAACCGCTATCAAAGGTTCGTTTGTTCAACGATTAAAGTCCTACGTGATCTGAGTTCAGACCGGAGTAATCCAGGTCGGTTTCTATCTATTACGTATTTCTCCCAGTACGAAAGGACAAGAGAAATAAGGCCAACTTTAAATCAAGCGCCTTAAGACAACCAATGATAACATCTCAACTGACAACACAAAACCCTGCCCTAGAACAGGGCTTAGTTAAGGTGGCAGAGCCCGGTAATTGCATAAAACTTAAACTTTTATATCCAGAGATTCAAATCCTCTCCTTAACAAAATGTTCATAATTAACATCTTAATACTAATTATTCCCATCCTATTGGCCGTAGCATTCCTTACGTTAGTGGAACGAAAAGTTCTAGGCTATATACAACTCCGAAAAGGTCCAAATGTCGTAGGTCCATATGGCCTACTTCAACCCATCGCCGATGCAATCAAACTTTTCATTAAAGAACCACTACGACCCGCTACATCTTCAGCCTCAATATTTATCCTAGCACCTATCATAGCTTTAGGCCTAGCCTTAACCATGTGAATTCCCCTACCAATACCCTATCCTCTTATCAACATAAACCTAGGAGTCCTATTTATACTAGCCATATCAAGCCTAGCCGTATACTCCATTCTCTGATCAGGCTGAGCTTCCAACTCAAAATACGCACTAATCGGAGCCCTACGAGCAGTAGCACAAACAATCTCATACGAAGTAACGCTAGCAATTATCCTGTTATCAGTACTCCTAATAAGTGGGTCCTTTACCCTCTCCACATTAATTACTACACAAGAACAAATATGGTTAATCCTCCCAGCATGGCCTCTAGCAATAATATGATTTATCTCAACACTAGCAGAAACAAACCGAGCTCCATTTGATTTAACTGAAGGAGAATCAGAGCTAGTCTCGGGCTTCAACGTAGAATATGCAGCAGGACCATTTGCCCTCTTCTTCATAGCAGAGTACGCAAATATTATCATAATAAATATCTTTACAGCAATTTTATTCCTAGGAACATCCCACAATCCACACATACCAGAACTCTACACAATCAATTTTACCATTAAATCCCTACTGCTCACAATATCCTTCCTATGAATCCGAGCATCCTACCCTCGATTTCGCTATGACCAACTAATACACTTACTATGAAAAAATTTTCTACCTCTGACACTAGCCCTGTGCATGTGACACGTATCCCTACCCATCCTTACATCAGGCATCCCACCACAAACATAAGAAATATGTCTGACAAAAGAGTTACTTTGATAGAGTAAATAATAGAGGTTCAAACCCTCTTATTTCTAGAACTATAGGAATCGAACCTACTCCTAAGAATCCAAAACTCTTCGTGCTCCCAATTACACCAAATTCTATTAGTAAGGTCAGCTAATTAAGCTATCGGGCCCATACCCCGAAAATGTTGGTTTATATCCTTCCCGTACTAATAAACCCAATTATCTTTATTATTATTCTACTAACCATTATACTAGGAACTATTATTGTCATAATCAGTTCTCACTGACTACTTGTCTGAATCGGGTTTGAAATAAATATACTCGCCATCATCCCCATCATAATAAAAAATCACAACCCACGAGCTACAGAAGCATCAACTAAATATTTTTTGACTCAATCAACAGCCTCAATACTACTAATAATAGCCGTCATCATTAACCTAATATTCTCAGGCCAATGAACCGTAATAAAACTATTTAACCCAATAGCCTCAATACTTATAACGATAGCCCTAGCTATAAAACTAGGAATAGCCCCATTTCACTTCTGAGTCCCAGAAGTAACACAGGGCATCCCCCTATCCTCAGGCCTTATCCTACTGACATGACAAAAACTAGCACCTATATCTGTACTTTACCAAATCTTCCCATCAATTAACCTAAACTTAATTCTAACCCTATCAGTTTTATCAATCCTAATTGGAGGCTGAGGGGGACTAAACCAAACACAACTCCGAAAAATCATAGCCTACTCATCAATCGCTCATATAGGCTGAATAACAGCAGTACTACCATATAACCCCACCATAACATTGCTAAACTTAATTATCTATATCATTATAACTTCCACCATATTTACCATATTTATAGCCAATTCCACCACCACTACCCTGTCATTATCACACACATGAAATAAAACACCCATTATAACCGTCCTAATTCTTGCCACTCTCCTATCCATAGGAGGACTCCCTCCCCTATCTGGGTTTATACCAAAATGAATAATCATCCAAGAGATAACAAAAAATAACAGCATCATTCTACCCACTTTCATAGCAATCACAGCTCTACTAAACTTATATTTTTATATACGACTCACGTATTCTACCACACTAACAATATTTCCCTCCACAAACAACATAAAAATAAAATGACAATTTCCCCTTATGAAAAAAATAACTTTTCTACCAACAATAGTCGTATTATCTACCATAATACTACCACTCACGCCAATACTATCAGTGTTAGAATAGGAATTTAGGTTAAACAGACCAAGAGCCTTCAAAGCCCTAAGCAAGTACAATTTACTTAATTCCTGATAAGGATTGCAAGACTACACCTTACATCAATTGAATGCAAATCAACCACTTTAATTAAGCTAAATCCTCACTAGACTGGTGGGCTCCACCCCCACGAAACTTTAGTTAACAGCTAAACACCCTAGCTAACT-GGCTTCAATCTACTTCTCCCGCCGCAAGAAAAAAAAAGGCGGGAGAAGCCCCGGCAGAATTGAAGCTGCTTCTCTGAATTTGCAATTCAACGTGTAAATTCACCACAGGGCTTGGTAAAAAGAGGAGTCAAACCTCTATCTTTAGATTTACAGTCTAATGCTTTGCTCAGCCATTTTACCCATGTTCATTAACCGCTGACTATTCTCAACCAACCATAAAGATATTGGTACCCTTTATCTACTATTTGGTGCTTGGGCCGGTATAGTAGGAACAGCTCTAAGCCTTCTAATTCGCGCTGAATTAGGCCAACCCGGAACTCTGCTCGGAGACGACCAAATCTACAACGTAGTTGTAACCGCACACGCATTTGTAATAATCTTCTTCATAGTAATACCAATCATAATTGGAGGATTCGGTAACTGACTTGTTCCCCTAATAATTGGTGCTCCCGATATAGCATTTCCCCGAATAAATAATATAAGCTTCTGACTCCTCCCTCCCTCATTCCTACTACTCCTCGCATCCTCTATAGTTGAAGCTGGGGCAGGAACAGGCTGAACCGTGTACCCTCCCTTAGCAGGCAACCTAGCCCATGCAGGAGCTTCAGTAGATCTAACCATTTTCTCTTTACACTTAGCAGGAGTTTCCTCAATTTTAGGAGCCATCAACTTCATTACAACAATTATCAACATAAAGCCCCCCGCAATGTCACAATACCAAACCCCTCTGTTCGTATGATCCGTAATAATTACCGCCGTACTACTACTACTCTCGCTCCCTGTATTAGCAGCCGGCATCACAATGCTATTAACAGACCGGAACCTAAATACAACCTTCTTCGACCCGGCAGGAGGAGGAGACCCTATTCTATATCAACACTTATTCTGATTCTTTGGACACCCCGAAGTCTATATTTTAATCTTACCTGGGTTTGGAATAATCTCTCATATCGTGACCTACTACTCAGGAAAAAAAGAACCATTCGGATATATGGGAATAGTTTGGGCTATAATGTCAATCGGATTTCTAGGTTTCATCGTATGAGCCCACCATATATTCACCGTCGGAATAGACGTCGACACACGAGCCTACTTCACATCAGCCACTATAATTATTGCTATTCCAACCGGGGTAAAAGTCTTCAGCTGATTGGCAACACTTCATGGAGGTAATATCAAATGGTCTCCTGCTATAATGTGAGCCCTAGGCTTTATTTTCTTATTTACAGTAGGGGGTTTAACTGGAATTGTCTTAGCCAACTCTTCCCTCGATATTGTTCTTCACGACACATACTACGTTGTCGCACATTTCCACTATGTTTTATCAATAGGAGCTGTATTTGCTATTATAGGGGGATTTGTTCATTGATTCCCACTATTCTCAGGTTATACTCTCAACGATACATGAGCCAAAATCCACTTCGCAATTATATTTGTAGGCGTCAATATAACCTTCTTCCCACAACACTTTCTAGGACTATCTGGCATGCCTCGACGATACTCCGACTACCCAGATGCATACACAATATGAAATACTATCTCATCAATAGGCTCATTCATTTCCCTAACAGCAGTTATACTAATAGTTTTCATCATCTGAGAAGCATTTGCATCTAAACGAGAAGTCTTGACTGTAGACTTAACCACGACAAATCTAGAATGATTAAACGGATGCCCTCCACCATATCACACATTTGAAGAACCCACCTATGTTAACCTAAAATAAGAAAGGAAGGAATCGAACCCCCTACTATTGGTTTCAAGCCAACATCATAACCTCTATGTCTCTCTC--AATAAACGAGGTGTTAGTAAAACATTATATAATTTTGTCAAAGTTAAGTTACAAGTGAAAGTCCTGTACACCTCATATGGCATATCCCATACAACTAGGATTCCAAGATGCAACATCACCAATCATAGAAGAACTACTTCACTTTCATGACCACACGCTAATAATTGTCTTCTTAATTAGCTCATTAGTACTTTACATTATTTCACTAATACTAACGACAAAGCTGACCCATACAAGCACGATAGATGCACAAGAAGTAGAGACAATCTGAACCATTCTGCCCGCCATCATCTTAATTCTAATTGCTCTTCCTTCTTTACGAATTCTATACATAATAGATGAAATCAATAACCCATCTCTTACAGTAAAAACCATAGGACATCAGTGATACTGAAGCTATGAGTATACAGATTATGAGGACTTAAGCTTCGACTCCTACATAATTCCAACATCAGAATTAAAGCCAGGGGAGCTACGACTATTAGAAGTCGATAATCGAGTTGTACTACCAATAGAAATAACAATCCGAATGTTAGTCTCCTCTGAAGACGTATTACACTCATGAGCTGTGCCCTCTCTAGGACTAAAAACAGACGCAATCCCAGGCCGTCTAAACCAAACAACCCTTATATCGTCCCGTCCAGGCTTATATTACGGTCAATGCTCAGAAATTTGCGGGTCAAACCACAGTTTCATACCCATTGTCCTTGAGTTAGTCCCACTAAAGTACTTTGAAAAATGATCTGCGTCAATATTATAAAATCACTAAGAAGCTATATAGCACTAACCTTTTAAGTTAGAGATTGAGAGCCATATACTCTCCTTGGTGACATGCCGCAACTAGACACGTCAACATGACTGACAATGATCTTATCAATATTCTTGACCCTTTTTATCATCTTTCAACTAAAAGTTTCAAAACACAACTTTTATCACAATCCAGAACTGACACCAACAAAAATATTAAAACAAAACACCCCTTGAGAAACAAAATGAACGAAAATTTATTTACCTCTTTTATTACCCCTGTAATTTTAGGTCTCCCTCTCGTAACCCTTATCGTACTATTCCCAAGCCTACTATTCCCAACATCAAACCGACTAGTAAGCAATCGCTTTGTAACCCTCCAACAATGAATACTTCAACTTGTATCAAAACAAATAATGAGTATCCACAATTCTAAAGGACAAACATGAACATTAATATTAATATCTCTGATCCTATTTATTGGATCAACAAACCTACTAGGCCTATTACCCCATTCATTCACACCAACAACACAACTATCAATAAACCTAGGCATAGCCATCCCCCTGTGAGCAGGAGCCGTAATTACAGGATTCCGCAATAAAACTAAAGCATCACTTGCCCATTTCTTACCACAAGGAACACCCACTCCACTAATCCCAATACTAGTAATTATTGAAACTATCAGCCTTTTTATTCAACCTATAGCCCTCGCCGTGCGGTTAACAGCTAACATCACTGCAGGACACCTATTAATTCACCTAATCGGAGGAGCTACACTTGCACTAATAAGCATTAGCACTACAACAGCTCTAATTACATTCACCATTCTAATCCTACTAACAATTCTAGAGTTTGCAGTAGCTATAATCCAAGCCTATGTATTCACTCTCCTAGTCAGCCTATATCTGCATGACAACACATAATGACACACCAAACTCATGCTTATCATATAGTAAACCCAAGCCCTTGACCTCTTACAGGAGCTTTGTCTGCCCTCTTAATAACATCCGGCCTAACCATGTGATTTCACTTTAACTCAATGACCCTGCTAATAATTGGCCTAACAACAAATATACTAACAATATACCAATGATGACGAGATGTTATCCGAGAAAGCACCTTCCAAGGGCACCATACCCCAGCTGTCCAAAAAGGCCTCCGTTATGGAATAATTCTTTTTATTATCTCCGAAGTACTATTCTTTACCGGATTTTTCTGAGCTTTCTACCACTCAAGCCTCGCCCCCACCCCTGAACTAGGCGGCTGCTGACCCCCAACAGGCATTCACCCACTAAACCCCCTAGAAGTCCCACTGCTCAACACCTCTGTCCTATTGGCTTCCGGAGTTTCTATTACCTGAGCCCATCATAGTTTAATAGAAGGGGACCGAAAGCATATATTACAAGCCCTATTTATCACCATCACATTAGGAGTCTACTTCACACTACTACAAGCCTCAGAATACTATGAAGCACCTTTTACTATCTCCGACGGAGTTTACGGCTCAACTTTTTTTGTAGCCACAGGCTTCCACGGCCTCCACGTCATCATTGGGTCCACCTTCTTAATTGTCTGCTTCTTCCGCCAATTAAAATTTCATTTTACTTCTAACCACCACTTCGGCTTTGAAGCCGCTGCCTGATACTGACATTTCGTAGACGTAGTCTGACTTTTCCTCTATGTTTCTATCTATTGATGAGGCTCCTATTCTTTTAGTATTAACTAGTACAGCTGACTTCCAATCAGCTAGTTTCGGTCTAGTCCGAAAAAGAATAATAAATTTAATACTAGCCCTCCTGACCAATTTTACACTAGCCACCCTACTCGTCATCATCGCATTCTGACTTCCCCAACTAAATGTATACTCTGAGAAAACAAGCCCATACGAATGTGGATTTGACCCCATAGGATCAGCCCGCCTTCCCTTCTCTATAAAATTCTTTCTGGTAGCCATCACATTCCTCTTATTTGACCTAGAAATTGCACTCCTCCTACCACTGCCATGAGCCTCACAAACAGCAAATCTAAACACAATGCTTACCATAGCCCTCTTCCTAATTATCCTCCTAGCTGTAAGCCTAGCCTATGAGTGAACTCAAAAAGGACTAGAATGAACCGAATATGGTACTTAGTTTAAAATAAAATAAATGATTTCGACTCATTAGATTATGATTTAATTCATAATTACCAAATGTCTATAGTATACATAAACATTATAATAGCATTCACAGTATCTCTTGTAGGACTACTAATATACCGATCCCACCTAATATCCTCCCTTCTATGCTTAGAAGGAATAATGCTATCCCTATTCGTTATAGCAGCCCTAACAATCCTCAACTCACATTTTACATTAGCTAGCATAATACCTATTATCCTACTAGTCTTCGCAGCCTGTGAAGCAGCCCTAGGTCTATCTCTACTAGTAATAGTATCAAATACATATGGTACTGATTATGTACAAAACCTCAACTTACTCCAATGCTAAAATACATTATTCCAACAATTATACTTATACCCCTAACCTGGTTATCAAAAAATAATATAATTTGGGTTAACTCCACAGCACACAGCCTTCTAATTAGCTTTACAAGCCTCCTCCTCATAAACCAGTTTGGCGACAACAGCCTTAATTTTTCACTACTATTTTTCTCCGACTCCCTATCCACTCCACTACTAATTTTAACCATATGGCTCCTCCCTCTAATACTAATAGCTAGCCAACATCATCTATCAAAAGAAAACCTAACCCGAAAAAAACTATTTATTACTATGCTGATCTCACTACAACTATTCCTAATTATAACCTTTACCGCCATGGAACTAATCTTATTTTATATTCTATTTGAAGCAACACTAGTCCCAACACTCATTATTATTACCCGATGAGGAAACCAAACAGAACGCCTAAACGCCGGACTCTATTTCCTATTCTATACACTAGCTGGCTCCCTACCCCTATTAGTCGCACTAATTTATATCCAAAACACAGTAGGATCCCTAAATTTCCTAATATTACAGTACTGAGTACAACCTGTTCATAACTCTTGATCTAATGTCTTCATATGACTAGCATGTATAATAGCTTTCATAGTAAAAATACCACTATATGGCCTCCACCTTTGACTACCTAAAGCTCACGTAGAAGCCCCCATCGCAGGCTCCATAGTCCTTGCAGCAGTTCTACTAAAACTAGGGGGGTACGGTATGCTACGAATCACACTAATTCTAAACCCTATGACCGACTTTATAGCATACCCATTCATTATACTCTCCCTATGAGGCATAATTATAACCAGCTCAATCTGCCTCCGTCAAACGGACCTAAAATCACTCATCGCATACTCCTCTGTAAGCCACATAGCACTCGTTATCGTAGCCATCCTTATCCAGACACCTTGAAGCTACATAGGAGCAACCGCCCTTATGATTGCCCACGGCCTCACATCCTCCATACTTTTCTGTCTAGCAAACTCAAACTACGAACGAATCCACAGCCGAACCATAATTCTAGCTCGAGGCCTACAAACGCTCCTTCCACTAATAGCCACCTGATGACTACTAGCAAGTCTAACCAACTTAGCTCTACCCCCAACAATCAACTTAATTGGAGAACTATTTGTAGTAATGTCAACCTTTTCATGATCTAACATTACAATTATTCTAATAGGAGTAAATATAGTAATCACCGCCCTATATTCCCTATACATGCTAATTATAACCCAACGAGGAAAATATACCTACCACATTAATAATATCTCGCCTTCCTTTACACGGGAAAATGCACTCATATCATTACACATCCTACCCCTACTACTCCTAACCCTAAACCCAAAAATTATTCTAGGACCTCTATACTGTAAATATAGTTTAACAAAAACATTAGATTGTGAATCTAACAATAGAAACTCATTACCTTCTTATTTACCGAAAAAGTATGCAAGAACTGCTAATTCTATGCTCCCATATCTAATAGTATGGCTTTTTCGAACTTTTAAAGGATAGTAGTTTATCCGTTGGTCTTAGGAACCAAAAAATTGGTGCAACTCCAAATAAAAGTAATAAACATATTCTCCTCACTCTCACTAGTTACTTTACTCTTACTAACTATACCCATTATAATAATAAGCTTTAACACCTACAAACCTTCCAACTACCCACTCTACGTAAAAACAGCTATCTCATACGCCTTCATTACCAGCATAATTCCCACAATAATATTTATCCACTCAGGCCAAGAACTAATTATTTCAAACTGACACTGACTAACCATCCAAACTCTTAAATTATCCCTCAGCTTTAAAATAGACTATTTCTCAATAATATTTATCCCAGTAGCACTATTCGTCACATGATCTATTATAGAATTCTCAATATGATATATATACTCAGACCCCAATATTAACAAATTCTTCAAATATCTACTCCTATTCCTCATTACTATGCTCATCCTTGTAACCGCAAACAACCTCTTCCAGCTATTCATTGGCTGAGAAGGCGTCGGAATCATATCATTTCTACTCATCGGATGATGATACGGACGAGCAGATGCAAACACAGCAGCCCTACAAGCAATCTTATATAACCGCATCGGCGACATTGGTTTCATTTTAGCAATAGCATGGTTCCTAACAAATCTCAATACCTGAGACCTCCAACAGATCTTCATACTAAACCCAAGCGACTCAAACATACCCTTGATTGGACTAGCATTAGCTGCAACCGGAAAATCCGCCCAATTTGGCCTCCACCCGTGACTTCCCTCTGCAATAGAAGGCCCAACTCCCGTCTCAGCACTACTCCATTCAAGCACAATAGTGGTAGCAGGTATCTTCCTACTAATCCGTTTCTATCCCCTCACAGAAAACAATAAATACATCCAATCTATTACATTATGCTTAGGAGCCATTACCACACTATTTACAGCAATATGCGCCCTCACCCAAAATGACATTAAAAAAATCATCGCCTTCTCCACATCCAGTCAACTGGGCCTTATAATAGTAACTATTGGCATTAACCAACCTTACCTAGCTTTCCTCCACATCTGTACCCACGCCTTTTTCAAAGCTATACTATTCATATGCTCCGGTTCCATTATTCACAGCCTAAACGATGAACAAGATATTCGAAAAATAGGAGGCCTATTTAAAGCCATGCCATTCACCACAACAGCCCTCATTGTTGGCAGTCTCGCACTAACAGGAATACCCTTCCTCACAGGATTCTACTCCAAAGACCTAATCATCGAAGCCGCCAACACGTCTTATACCAACGCCTGAGCCCTTCTAATAACATTAATTGCCACCTCTTTCACAGCTATTTACAGCACCCGTATTATTTTTTTCGCACTCCTAGGACAACCCCGATTCCCTACCCTAGTTAATATTAACGAAAACAACCCCCTTCTGATCAACTCTATCAAACGCTTACTAATTGGAAGCCTCTTCGCAGGATACATCATTTCCAACAATATTCCTCCAACAACAATTCCCCAAATAACTATGCCCTACTACCTAAAAACAACAGCCCTAATTGTTACAATCCTAGGCTTCATCTTAGCCCTAGAAATCAGTAATATAACTAAAAATCTAAAATATCACTACCCCTCAAACGCCTTCAAGTTCTCAACCTTGCTAGGGTATTTCCCCACAATTATACATCGCCTAGCTCCATACATAAATTTATCAATAAGCCAAAAATCAGCATCCTCCCTTCTAGACCTAATCTGACTAGAAGCCATCCTACCAAAAACCATCTCACTCGCCCAAATAAAAGCATCCACCCTGGTCACAAACCAAAAAGGTCTGATCAAACTATATTTCCTCTCCTTCTTAATCACAATCCTTATCAGCATAATCTTATTTAATTTCCACGAGTAATTTCTATAATAACCACAACACCAATTAATAAAGACCACCCAGTTACAATAACTAATCAGGTACCATAACTGTATAAAGCCGCAATCCCTATGGCCTCTTCACTAAAGAACCCAGAATCCCCTGTATCATAAATCACCCAATCCCCTAAACCATTAAACTCAAACACAACCTCAACTTCTTTATCCTTTAATACATAATAGACCATAAAGAACTCCATCAACAAGCCAGTAACAAATGCCCCTAAAACAGCCTTATTAGAAAGCCAAATTTCAGGATACTGTTCTGTAGCCATAGCCGTTGTATAACCAAAAACTACCATCATACCTCCCAAATAAATTAAAAAGACCATCAACCCCAAAAAGGATCCACCAAAATTCAATACAATTCCACAGCCAACCCCACCACTCACAATTAACCCTAACCCCCCATAAATAGGTGAAGGTTTCGAAGAAAACCCCACAAAACCTATCACGAAAATAACGCTTAGAATAAATACAATGTATAGTATCATTATTCTTACATGGAATCTAACCATGACTAATGATATGAAAAACCATCGTTGTCATTCAACTACAAGAACACTAATGACTAACATTCGAAAGTCCCACCCACTAATAAAAATTGTAAACAATGCATTCATCGACCTTCCAGCCCCATCAAACATTTCATCATGATGAAATTTCGGTTCCCTCCTGGGAATCTGCCTAATCCTACAAATCCTCACAGGCCTATTCCTAGCAATACACTACACATCCGACACAACAACAGCATTCTCCTCTGTTACCCATATCTGCCGAGACGTGAACTACGGCTGAATCATCCGATACATACACGCAAACGGAGCTTCAATGTTTTTTATCTGCTTATATATGCACGTAGGACGAGGCTTATATTACGGGTCTTACACTTTTCTAGAAACATGAAATATTGGAGTAATCCTTCTGCTCACAGTAATAGCCACAGCATTTATAGGATACGTCCTACCATGAGGACAAATATCATTCTGAGGAGCAACAGTCATCACCAACCTCTTATCAGCAATCCCATACATCGGCACAAATTTAGTCGAATGAATCTGAGGCGGATTCTCAGTAGACAAAGCAACCCTTACCCGATTCTTCGCTTTCCATTTTATCCTTCCATTTATCATCATAGCAATTGCCATAGTCCACCTACTATTCCTCCACGAAACAGGCTCCAACAACCCAACAGGAATTTCCTCAGACGTAGACAAAATCCCATTCCACCCCTACTATACCATTAAGGACATCTTAGGGGCCCTCTTACTAATTCTAGCTCTAATACTACTAGTACTATTCGCACCCGACCTCCTCGGAGACCCAGATAACTACACCCCAGCCAATCCACTCAACACACCCCCTCACATCAAACCCGAGTGATACTTCTTATTTGCATACGCAATCTTACGATCAATCCCCAACAAACTAGGAGGAGTACTAGCCCTAGCCTTCTCTATCCTAATTCTTGCTCTAATCCCCCTACTACACACCTCCAAACAACGAAGCATAATATTCCGACCACTCAGCCAATGCCTATTCTGAGCCCTAGTAGCAGACCTACTGACACTCACATGAATTGGAGGACAACCAGTCGAACACCCATATATCACCATCGGACAACTAGCATCTGTCCTATACTTTCTCCTCATCCTAGTGCTAATACCAACGGCCGGCACAATCGAAAACAAATTACTAAAATGAAGACAGGTCTTTGTAGTACATCTAATATACTGGTCTTGTAAACCAGAGAAGGAGAACAACTAACCTCCCTAAGACTCAAGGAAGAAACTGCAGTCTCACCATCAACCCCCAAAGCTGAAGTTCTATTTAAACTATTCCCTG
		</sequence>
		<sequence>
			<taxon idref="47"/>
			TTGATGTAGCTTAACCCAAAGCAAGGCACTGAAAATGCCTAGATGAGTCTCCCAACTCCATAAACACATAGGTTTGGTCCCAGCCTTCCTGTTAACTCTTAATAAACTTACACATGCAAGCATCTACACCCCAGTGAGAATGCCCTCTAGGTTATTAAAACTAAGAGGAGCTGGCATCAAGCACACACCCTGTAGCTCACGACGCCTTGCTTAACCACACCCCCACGGGAAACAGCAGTGACAAAAATTAAGCCATAAACGAAAGTTTGACTAAGTTATATTAATTAGGGTTGGTAAATCTCGTGCCAGCCACCGCGGTCATACGATTAACCCAAGCTAACAGGAGTACGGCGTAAAACGTGTTAAAGCACCATACCAAATAGGGTTAAATTCTAACTAAGCTGTAAAAAGCCATGATTAAAATAAAAATAAATGACGAAAGTGACCCTACAATAGCCGACGCACTATAGCTAAGACCCAAACTGGGATTAGATACCCCACTATGCTTAGCCCTAAACACAGATAATTACATAAACAAAATTATTCGCCAGAGTACTACTAGCAACAGCTTAAAACTCAAAGGACTTGGCGGTGCTTTATATCCTTCTAGAGGAGCCTGTTCTATAATCGATAAACCCCGATAAACCTCACCAATTCTTGCTAATACAGTCTATATACCGCCATCTTCAGCAAACCCTAAAAAAGGAAAAAAAGTAAGCGTAATTATGATACATAAAAACGTTAGGTCAAGGTGTAACCTATGAAATGGGAAGAAATGGGCTACATTCTCTACACCAAGAGAATCAA-GCACGAAAGTTATTATGAAACCAATAACCAAAGGAGGATTTAGCAGTAAACTAAGAATAGAGTGCTTAGTTGAATTAGGCCATGAAGCACGCACACACCGCCCGTCACCCTCCTCAAATAGATTCAGTGCATCTAACCCTATTTAAACGCACTAGCTACATGAGAGGAGACAAGTCGTAACAAGGTAAGCATACTGGAAAGTGTGCTTGGATAAATCAAGATATAGCTTAAACAAAGCATCCAGTTTACACCTAGAAGACTTCATTCATTATGAATATCTTGAACTAGACCTAGCCCAAAGATACCCTCTCGACTAAACAACCAAGATAGAATAAAACAAAACATTTAATCCCAATTTAAAGTATAGGAGATAGAAATCTA-AGTACGGCGCTATAGAGAAAGTACCGCAAGGGAACGATGAAAGAAAAAA---CTAAAAGTATAAAAAAGCAAAGATTACCCCTTGTACCTTTTGCATAATGAATTAACTAGTATAAGACTTAACAAAATGAATTTTAGCTAAGCAGCCCGAAACCAGACGAGCTACTCACAAACAGTTTACCAAGAACTAACTCATCTATGTGGCAAAATAGTGAGAAGATTTGTAAGTAGAGGTGACATGCCTAACGAGCCTGGTGATAGCTGGTTGTCCAGAAAATGAATCTAAGTTCAGCTTTAAAGATACCAAAAA-TTCAAATAAACCCCACTGTAGCTTTAAAAGTTAGTCTAAAAAGGTACAGCCTTTTAGAAACGGATACAACCTTGACTAGAGAGTAAAATTTAACACTACCATAGTAGGCCTAAAAGCAGCCATCAATTAAGAAAGCGTTAAAGCTCAACAACAAAAATTAAATAGATTCCAACAACAAATGATTAACTCCTAGCCCC-AATACTGGACTAATCTATTATAGAATAGAAGCAATAATGTTAATATGAGTAACAAGAAAAATTTTCTCCTTGCATAAGTCTAAGTCAGTGCCTGATAATACTCTGACCACTAACAGTCAATAAAAATAATCCAACAATAAACAATTTATTGATTATACTGTTAACCCAACACAGGAGTGCATCTAAGGAAAGATTAAAAGAAGTAAAAGGAACTCGGCAAACACAAACCCCGCCTGTTTACCAAAAACATCACCTCCAGCATTCCCAGTATTGGAGGCATTGCCTGCCCAGTGACAACTGTTTAACGGCCGCGGTATCCTGACCGTGCAAAGGTAGCATAATCATTTGTTCTCTAAATAAGGACTTGTATGAATGGCCGCACGAGGGTTTTACTGTCTCTTACTTCCAATCAGTGAAATTGACCTTCCCGTGAAGAGGCGGGAATGCACAAATAAGACGAGAAGACCCTATGGAGCTTTAACTAACCAACCCAAAGAGAATAGATTTAACCATTAAGGAATAACAACAATCTCCATGAGTTGGTAGTTTCGGTTGGGGTGACCTCGGAGAATAAAAAATCCTCCGAGCGATTTTAAAGACTAGACCCACAAGTCAAATCACTCTATCGCTCATTGATCCAAAAAC-TTGATCAACGGAACAAGTTACCCTAGGGATAACAGCGCAATCCTATTCAAGAGTCCATATCGACAATAGGGTTTACGACCTCGATGTTGGATCAGGACATCCTGATGGTGCAACCGCTATCAAAGGTTCGTTTGTTCAACGATTAAAGTCCTACGTGATCTGAGTTCAGACCGGAGTAATCCAGGTCGGTTTCTATCTATTACGTATTTCTCCCAGTACGAAAGGACAAGAGAAATAAGGCCAACTTTAAATCAAGCGCCTTAAGACAACCAATGATAACATCTCAACTGACAACACAAAACCCTGCCCTAGAACAGGGCTTAGTTAAGGTGGCAGAGCCCGGTAATTGCATAAAACTTAAACTTTTATATCCAGAGATTCAAATCCTCTCCTTAACAAAATGTTCATAATTAACATCTTAATACTAATTATTCCCATCCTATTGGCCGTAGCATTCCTTACGTTAGTGGAACGAAAAGTTCTAGGCTATATACAACTCCGAAAAGGTCCAAATGTCGTAGGTCCATATGGCCTACTTCAACCCATCGCCGATGCAATCAAACTTTTCATTAAAGAACCACTACGACCCGCTACATCTTCAGCCTCAATATTTATCCTAGCACCTATCATAGCTTTAGGCCTAGCCTTAACCATGTGAATTCCCCTACCAATACCCTATCCTCTTATCAACATAAACCTAGGAGTCCTATTTATACTAGCCATATCAAGCCTAGCCGTATACTCCATTCTCTGATCAGGCTGAGCTTCCAACTCAAAATACGCACTAATCGGAGCCCTACGAGCAGTAGCACAAACAATCTCATACGAAGTAACGCTAGCAATTATCCTGTTATCAGTACTCCTAATAAGTGGGTCCTTTACCCTCTCCACATTAATTACTACACAAGAACAAATATGGTTAATCCTCCCAGCATGGCCTCTAGCAATAATATGATTTATCTCAACACTAGCAGAAACAAACCGAGCTCCATTTGATTTAACTGAAGGAGAATCAGAGCTAGTCTCGGGCTTCAACGTAGAATATGCAGCAGGACCATTTGCCCTCTTCTTCATAGCAGAGTACGCAAATATTATCATAATAAATATCTTTACAGCAATTTTATTCCTAGGAACATCCCACAATCCACACATACCAGAACTCTACACAATCAATTTTACCATTAAATCCCTACTGCTCACAATATCCTTCCTATGAATCCGAGCATCCTACCCTCGATTTCGCTATGACCAACTAATACACTTACTATGAAAAAATTTTCTACCTCTGACACTAGCCCTGTGCATGTGACACGTATCCCTACCCATCCTTACATCAGGCATCCCACCACAAACATAAGAAATATGTCTGACAAAAGAGTTACTTTGATAGAGTAAATAATAGAGGTTCAAACCCTCTTATTTCTAGAACTATAGGAATCGAACCTACTCCTAAGAATCCAAAACTCTTCGTGCTCCCAATTACACCAAATTCTATTAGTAAGGTCAGCTAATTAAGCTATCGGGCCCATACCCCGAAAATGTTGGTTTATATCCTTCCCGTACTAATAAACCCAATTATCTTTATTATTATTCTACTAACCATTATACTAGGAACTATTATTGTCATAATCAGTTCTCACTGACTACTTGTCTGAATCGGGTTTGAAATAAATATACTCGCCATCATCCCCATCATAATAAAAAATCACAACCCACGAGCTACAGAAGCATCAACTAAATATTTTTTGACTCAATCAACAGCCTCAATACTACTAATAATAGCCGTCATCATTAACCTAATATTCTCAGGCCAATGAACCGTAATAAAACTATTTAACCCAATAGCCTCAATACTTATAACGATAGCCCTAGCTATAAAACTAGGAATAGCCCCATTTCACTTCTGAGTCCCAGAAGTAACACAGGGCATCCCCCTATCCTCAGGCCTTATCCTACTGACATGACAAAAACTAGCACCTATATCTGTACTTTACCAAATCTTCCCATCAATTAACCTAAACTTAATTCTAACCCTATCAGTTTTATCAATCCTAATTGGAGGCTGAGGGGGACTAAACCAAACACAACTCCGAAAAATCATAGCCTACTCATCAATCGCTCATATAGGCTGAATAACAGCAGTACTACCATATAACCCCACCATAACATTGCTAAACTTAATTATCTATATCATTATAACTTCCACCATATTTACCATATTTATAGCCAATTCCACCACCACTACCCTGTCATTATCACACACATGAAATAAAACACCCATTATAACCGTCCTAATTCTTGCCACTCTCCTATCCATAGGAGGACTCCCTCCCCTATCTGGGTTTATACCAAAATGAATAATCATCCAAGAGATAACAAAAAATAACAGCATCATTCTACCCACTTTCATAGCAATCACAGCTCTACTAAACTTATATTTTTATATACGACTCACGTATTCTACCACACTAACAATATTTCCCTCCACAAACAACATAAAAATAAAATGACAATTTCCCCTTATGAAAAAAATAACTTTTCTACCAACAATAGTCGTATTATCTACCATAATACTACCACTCACGCCAATACTATCAGTGTTAGAATAGGAATTTAGGTTAAACAGACCAAGAGCCTTCAAAGCCCTAAGCAAGTACAATTTACTTAATTCCTGATAAGGATTGCAAGACTACACCTTACATCAATTGAATGCAAATCAACCACTTTAATTAAGCTAAATCCTCACTAGACTGGTGGGCTCCACCCCCACGAAACTTTAGTTAACAGCTAAACACCCTAGCTAACT-GGCTTCAATCTACTTCTCCCGCCGCAAGAAAAAAAA-GGCGGGAGAAGCCCCGGCAGAATTGAAGCTGCTTCTCTGAATTTGCAATTCAACGTGTAAATTCACCACAGGGCTTGGTAAAAAGAGGAGTCAAACCTCTATCTTTAGATTTACAGTCTAATGCTTTGCTCAGCCATTTTACCCATGTTCATTAACCGCTGACTATTCTCAACCAACCATAAAGATATTGGTACCCTTTATCTACTATTTGGTGCTTGGGCCGGTATAGTAGGAACAGCTCTAAGCCTTCTAATTCGCGCTGAATTAGGCCAACCCGGAACTCTGCTCGGAGACGACCAAATCTACAACGTAGTTGTAACCGCACACGCATTTGTAATAATCTTCTTCATAGTAATACCAATCATAATTGGAGGATTCGGTAACTGACTTGTTCCCCTAATAATTGGTGCTCCCGATATAGCATTTCCCCGAATAAATAATATAAGCTTCTGACTCCTCCCTCCCTCATTCCTACTACTCCTCGCATCCTCTATAGTTGAAGCTGGGGCAGGAACAGGCTGAACCGTGTACCCTCCCTTAGCAGGCAACCTAGCCCATGCAGGAGCTTCAGTAGATCTAACCATTTTCTCTTTACACTTAGCAGGAGTTTCCTCAATTTTAGGAGCCATCAACTTCATTACAACAATTATCAACATAAAGCCCCCCGCAATGTCACAATACCAAACCCCTCTGTTCGTATGATCCGTAATAATTACCGCCGTACTACTACTACTCTCGCTCCCTGTATTAGCAGCCGGCATCACAATGCTATTAACAGACCGGAACCTAAATACAACCTTCTTCGACCCGGCAGGAGGAGGAGACCCTATTCTATATCAACACTTATTCTGATTCTTTGGACACCCCGAAGTCTATATTTTAATCTTACCTGGGTTTGGAATAATCTCTCATATCGTGACCTACTACTCAGGAAAAAAAGAACCATTCGGATATATGGGAATAGTTTGGGCTATAATGTCAATCGGATTTCTAGGTTTCATCGTATGAGCCCACCATATATTCACTGTCGGAATAGACGTCGACACACGAGCCTACTTCACATCAGCCACTATAATTATTGCTATTCCAACCGGGGTAAAAGTCTTCAGCTGATTGGCAACACTTCATGGAGGTAATATCAAATGGTCTCCTGCTATAATGTGAGCCCTAGGCTTTATTTTCTTATTTACAGTAGGGGGTTTAACTGGAATTGTCTTAGCCAACTCTTCCCTCGATATTGTTCTTCACGACACATACTACGTTGTCGCACATTTCCACTATGTTTTATCAATAGGAGCTGTATTTGCTATTATAGGGGGATTTGTTCATTGATTCCCACTATTCTCAGGTTATACTCTCAACGATACATGAGCCAAAATCCACTTCGCAATTATATTTGTAGGCGTCAATATAACCTTCTTCCCACAACACTTTCTAGGACTATCTGGCATGCCTCGACGATACTCCGACTACCCAGATGCATACACAATATGAAATACTATCTCATCAATAGGCTCATTCATTTCCCTAACAGCAGTTATACTAATAGTTTTCATCATCTGAGAAGCATTTGCATCTAAACGAGAAGTCTTGACTGTAGACTTAACCACGACAAATCTAGAATGATTAAACGGATGCCCTCCACCATATCACACATTTGAAGAACCCACCTATGTTAACCTAAAATAAGAAAGGAAGGAATCGAACCCCCTACTATTGGTTTCAAGCCAACATCATAACCTCTATGTCTCTCTC--AATAAACGAGGTGTTAGTAAAACATTATATAATTTTGTCAAAGTTAAGTTACAAGTGAAAGTCCTGTACACCTCATATGGCATATCCCATACAACTAGGATTCCAAGATGCAACATCACCAATCATAGAAGAACTACTTCACTTTCATGACCACACGCTAATAATTGTCTTCTTAATTAGCTCATTAGTACTTTACATTATTTCACTAATACTAACGACAAAGCTGACCCATACAAGCACGATAGATGCACAAGAAGTAGAGACAATCTGAACCATTCTGCCCGCCATCATCTTAATTCTAATTGCTCTTCCTTCTTTACGAATTCTATACATAATAGATGAAATCAATAACCCATCTCTTACAGTAAAAACCATAGGACATCAGTGATACTGAAGCTATGAGTATACAGATTATGAGGACTTAAGCTTCGACTCCTACATAATTCCAACATCAGAATTAAAGCCAGGGGAGCTACGACTATTAGAAGTCGATAATCGAGTTGTACTACCAATAGAAATAACAATCCGAATGTTAGTCTCCTCTGAAGACGTATTACACTCATGAGCTGTGCCCTCTCTAGGACTAAAAACAGACGCAATCCCAGGCCGTCTAAACCAAACAACCCTTATATCGTCCCGTCCAGGCTTATATTACGGTCAATGCTCAGAAATTTGCGGGTCAAACCACAGTTTCATACCCATTGTCCTTGAGTTAGTCCCACTAAAGTACTTTGAAAAATGATCTGCGTCAATATTATAAAATCACTAAGAAGCTATATAGCACTAACCTTTTAAGTTAGAGATTGAGAGCCATATACTCTCCTTGGTGACATGCCGCAACTAGACACGTCAACATGACTGACAATGATCTTATCAATATTCTTGACCCTTTTTATCATCTTTCAACTAAAAGTTTCAAAACACAACTTTTATCACAATCCAGAACTGACACCAACAAAAATATTAAAACAAAACACCCCTTGAGAAACAAAATGAACGAAAATTTATTTACCTCTTTTATTACCCCTGTAATTTTAGGTCTCCCTCTCGTAACCCTTATCGTACTATTCCCAAGCCTACTATTCCCAACATCAAACCGACTAGTAAGCAATCGCTTTGTAACCCTCCAACAATGAATACTTCAACTTGTATCAAAACAAATAATGAGTATCCACAATTCTAAAGGACAAACATGAACATTAATATTAATATCTCTGATCCTATTTATTGGATCAACAAACCTACTAGGCCTATTACCCCATTCATTCACACCAACAACACAACTATCAATAAACCTAGGCATAGCCATCCCCCTGTGAGCAGGAGCCGTAATTACAGGATTCCGCAATAAAACTAAAGCATCACTTGCCCATTTCTTACCACAAGGAACACCCACTCCACTAATCCCAATACTAGTAATTATTGAAACTATCAGCCTTTTTATTCAACCTATAGCCCTCGCCGTGCGGTTAACAGCTAACATCACTGCAGGACACCTATTAATTCACCTAATCGGAGGAGCTACACTTGCACTAATAAGCATTAGCACTACAACAGCTCTAATTACATTCACCATTCTAATCCTACTAACAATTCTAGAGTTTGCAGTAGCTATAATCCAAGCCTATGTATTCACTCTCCTAGTCAGCCTATATCTGCATGACAACACATAATGACACACCAAACTCATGCTTATCATATAGTAAACCCAAGCCCTTGACCTCTTACAGGAGCTTTGTCTGCCCTCTTAATAACATCCGGCCTAACCATGTGATTTCACTTTAACTCAATGACCCTGCTAATAATTGGCCTAACAACAAATATACTAACAATATACCAATGATGACGAGATGTTATCCGAGAAAGCACCTTCCAAGGGCACCATACCCCAGCTGTCCAAAAAGGCCTCCGTTATGGAATAATTCTTTTTATTATCTCCGAAGTACTATTCTTTACCGGATTTTTCTGAGCTTTCTACCACTCAAGCCTCGCCCCCACCCCTGAACTAGGCGGCTGCTGACCCCCAACAGGCATTCACCCACTAAACCCCCTAGAAGTCCCACTGCTCAACACCTCTGTCCTATTGGCTTCCGGAGTTTCTATTACCTGAGCCCATCATAGTTTAATAGAAGGGGACCGAAAGCATATACTACAAGCCCTATTTATCACCATCACATTAGGAGTCTACTTCACACTACTACAAGCCTCAGAATACTATGAAGCACCTTTTACTATCTCCGACGGAGTTTACGGCTCAACTTTTTTTGTAGCCACAGGCTTCCACGGCCTCCACGTCATCATTGGGTCCACCTTCTTAATTGTCTGCTTCTTCCGCCAATTAAAATTTCATTTTACTTCTAACCACCACTTCGGCTTTGAAGCCGCTGCCTGATACTGACATTTCGTAGACGTAGTCTGACTTTTCCTCTATGTTTCTATCTATTGATGAGGCTCCTATTCTTTTAGTATTAACTAGTACAGCTGACTTCCAATCAGCTAGTTTCGGTCTAGTCCGAAAAAGAATAATAAATTTAATACTAGCCCTCCTGACCAATTTTACACTAGCCACCCTACTCGTCATCATCGCATTCTGACTTCCCCAACTAAATGTATACTCTGAGAAAACAAGCCCATACGAATGTGGATTTGACCCCATAGGATCAGCCCGCCTTCCCTTCTCTATAAAATTCTTTCTGGTAGCCATCACATTCCTCTTATTTGACCTAGAAATTGCACTCCTCCTACCACTGCCATGAGCCTCACAAACAGCAAATCTAAACACAATGCTTACCATAGCCCTCTTCCTAATTATCCTCCTAGCTGTAAGCCTAGCCTATGAGTGAACTCAAAAAGGACTAGAATGAACCGAATATGGTACTTAGTTTAAAATAAAATAAATGATTTCGACTCATTAGATTATGATTTAATTCATAATTACCAAATGTCTATAGTATACATAAACATTATAATAGCATTCACAGTATCTCTTGTAGGACTACTAATATACCGATCCCACCTAATATCCTCCCTTCTATGCTTAGAAGGAATAATGCTATCCCTATTCGTTATAGCAGCCCTAACAATCCTCAACTCACATTTTACATTAGCTAGCATAATACCTATTATCCTACTAGTCTTCGCAGCCTGTGAAGCAGCCCTAGGTCTATCTCTACTAGTAATAGTATCAAATACATATGGTACTGATTATGTACAAAACCTCAACTTACTCCAATGCTAAAATACATTATTCCAACAATTATACTTATACCCCTAACCTGGTTATCAAAAAATAATATAATTTGGGTTAACTCCACAGCACACAGCCTTCTAATTAGCTTTACAAGCCTCCTCCTCATAAACCAGTTTGGCGACAACAGCCTTAATTTTTCACTACTATTTTTCTCCGACTCCCTATCCACTCCACTACTAATTTTAACCATATGGCTCCTCCCTCTAATACTAATAGCTAGCCAACATCATCTATCAAAAGAAAACCTAACCCGAAAAAAACTATTTATTACTATGCTGATCTCACTACAACTATTCCTAATTATAACCTTTACCGCCATGGAACTAATCTTATTTTATATTCTATTTGAAGCAACACTAGTCCCAACACTCATTATTATTACCCGATGAGGAAACCAAACAGAACGCCTAAACGCCGGACTCTATTTCCTATTCTATACACTAGCTGGCTCCCTACCCCTATTAGTCGCACTAATTTATATCCAAAACACAGTAGGATCCCTAAATTTCCTAATATTACAGTACTGAGTACAACCTGTTCATAACTCTTGATCTAATGTCTTCATATGACTAGCATGTATAATAGCTTTCATAGTAAAAATACCACTATATGGCCTCCACCTTTGACTACCTAAAGCTCACGTAGAAGCCCCCATCGCAGGCTCCATAGTCCTTGCAGCAGTTCTACTAAAACTAGGGGGGTACGGTATGCTACGAATCACACTAATTCTAAACCCTATGACCGACTTTATAGCATACCCATTCATTATACTCTCCCTATGAGGCATAATTATAACCAGCTCAATCTGCCTCCGTCAAACGGACCTAAAATCACTCATCGCATACTCCTCTGTAAGCCACATAGCACTCGTTATCGTAGCCATCCTTATCCAGACACCTTGAAGCTACATAGGAGCAACCGCCCTTATGATTGCCCACGGCCTCACATCCTCCATACTTTTCTGTCTAGCAAACTCAAACTACGAACGAATCCACAGCCGAACCATAATTCTAGCTCGAGGCCTACAAACGCTCCTTCCACTAATAGCCACCTGATGACTACTAGCAAGTCTAACCAACTTAGCTCTACCCCCAACAATCAACTTAATTGGAGAACTATTTGTAGTAATGTCAACCTTTTCATGATCTAACATTACAATTATTCTAATAGGAGTAAATATAGTAATCACCGCCCTATATTCTCTATACATGCTAATTATAACCCAACGAGGAAAATATACCTACCACATTAATAATATCTCGCCTTCCTTTACACGGGAAAATGCACTCATATCATTACACATCCTACCCCTACTACTCCTAACCCTAAACCCAAAAATTATTCTAGGACCTCTATACTGTAAATATAGTTTAACAAAAACATTAGATTGTGAATCTAACAATAGAAACTCATTACCTTCTTATTTACCGAAAAAGTATGCAAGAACTGCTAATTCTATGCTCCCATATCTAATAGTATGGCTTTTTCGAACTTTTAAAGGATAGTAGTTTATCCGTTGGTCTTAGGAACCAAAAAATTGGTGCAACTCCAAATAAAAGTAATAAACATATTCTCCTCACTCTCACTAGTTACTTTACTCTTACTAACTATACCCATTATAATAATAAGCTTTAACACCTACAAACCTTCCAACTACCCACTCTACGTAAAAACAGCTATCTCATACGCCTTCATTACCAGCATAATTCCCACAATAATATTTATCCACTCAGGCCAAGAACTAATTATTTCAAACTGACACTGACTAACCATCCAAACTCTTAAATTATCCCTCAGCTTTAAAATAGACTATTTCTCAATAATATTTATCCCAGTAGCACTATTCGTCACATGATCTATTATAGAATTCTCAATATGATATATATACTCAGACCCCAATATTAACAAATTCTTCAAATATCTACTCCTATTCCTCATTACTATGCTCATCCTTGTAACCGCAAACAACCTCTTCCAGCTATTCATTGGCTGAGAAGGCGTCGGAATCATATCATTTCTACTCATCGGATGATGATACGGACGAGCAGATGCAAACACAGCAGCCCTACAAGCAATCTTATATAACCGCATCGGCGACATTGGTTTCATTTTAGCAATAGCATGGTTCCTAACAAATCTCAATACCTGAGACCTCCAACAGATCTTCATACTAAACCCAAGCGACTCAAACATACCCTTGATTGGACTAGCATTAGCTGCAACCGGAAAATCCGCCCAATTTGGCCTCCACCCGTGACTTCCCTCTGCAATAGAAGGCCCAACTCCCGTCTCAGCACTACTCCATTCAAGCACAATAGTGGTAGCAGGTATCTTCCTACTAATCCGTTTCTATCCCCTCACAGAAAACAATAAATACATCCAATCTATTACATTATGCTTAGGAGCCATTACCACACTATTTACAGCAATATGCGCCCTCACCCAAAATGACATTAAAAAAATCATCGCCTTCTCCACATCCAGTCAACTGGGCCTTATAATAGTAACTATTGGCATTAACCAACCTTACCTAGCTTTCCTCCACATCTGTACCCACGCCTTTTTCAAAGCTATACTATTCATATGCTCCGGTTCCATTATTCACAGCCTAAACGACGAACAAGATATTCGAAAAATAGGAGGCCTATTTAAAGCCATGCCATTCACCACAACAGCCCTCATTGTTGGCAGTCTCGCACTAACAGGAATACCCTTCCTCACAGGATTCTACTCCAAAGACCTAATCATCGAAGCCGCCAACACGTCTTATACCAACGCCTGAGCCCTTCTAATAACATTAATTGCCACCTCTTTCACAGCTATTTACAGCACCCGTATTATTTTTTTCGCACTTCTAGGACAACCCCGATTCCCTACCCTAGTTAATATTAACGAAAACAACCCCCTTCTGATCAACTCTATCAAACGCTTACTAATTGGAAGCCTCTTCGCAGGATACATCATTTCCAACAATATTCCTCCAACAACAATTCCCCAAATAACTATGCCCTACTACCTAAAAACAACAGCCCTAATTGTTACAATCCTAGGCTTCATCTTAGCCCTAGAAATCAGTAATATAACTAAAAATCTAAAATATCACTACCCCTCAAACGCCTTCAAGTTCTCAACCTTGCTAGGGTATTTCCCCACAATTATACATCGCCTAGCTCCATACATAAATTTATCAATAAGCCAAAAATCAGCATCCTCCCTTCTAGACCTAATCTGACTAGAAGCCATCCTACCAAAAACCATCTCACTCGCCCAAATAAAAGCATCTACCCTGGTCACAAACCAAAAAGGCCTGATCAAACTATATTTCCTCTCCTTCTTAATCACAATCCTTATCAGCATAATCTTATTTAATTTCCACGAGTAATTTCTATAATAACCACAACACCAATTAATAAAGACCACCCAGTTACAATAACTAATCAGGTACCATAACTGTATAAAGCCGCAATCCCTATGGCCTCTTCACTAAAGAACCCAGAATCCCCTGTATCATAAATCACCCAATCCCCTAAGCCATTAAACTCAAACACAACCTCAACTTCTTTATCCTTTAATACATAATAGACCATAAAGAACTCCATCAACAAGCCAGTAACAAATGCCCCTAAAACAGCCTTATTAGAAAGCCAAATTTCAGGATACTGTTCTGTAGCCATAGCCGTTGTATAACCAAAAACTACCATCATACCTCCCAAATAAATTAAAAAGACCATCAACCCCAAAAAGGATCCACCAAAATTCAATACAATTCCACAGCCAACCCCACCACTCACAATTAACCCTAACCCCCCATAAATAGGTGAAGGTTTCGAAGAAAACCCCACAAAACCTATCACGAAAATAACGCTTAGAATAAATACAATGTATAGTATCATTATTCTTACATGGAATCTAACCATGACTAATGATATGAAAAACCATCGTTGTCATTCAACTACAAGAACACTAATGACTAATATTCGAAAGTCCCACCCACTAATAAAAATTGTAAACAACGCATTCATCGACCTTCCAGCCCCATCAAACATTTCATCATGATGAAATTTCGGTTCCCTCCTGGGAATCTGCCTAATCCTACAAATCCTCACAGGCCTATTCCTAGCAATACACTACACATCCGACACAACAACAGCATTCTCCTCTGTTACCCATATCTGCCGAGACGTGAACTACGGCTGAATCATCCGATACATACACGCAAACGGAGCTTCAATGTTTTTTATCTGCTTATATATGCACGTAGGACGAGGCTTATATTACGGGTCTTACACTTTTCTAGAAACATGAAATATTGGAGTAATCCTTCTGCTCACAGTAATAGCCACAGCATTTATAGGATACGTCCTACCATGAGGACAAATATCATTCTGAGGAGCAACAGTCATCACCAACCTCTTATCAGCAATCCCATACATCGGCACAAATTTAGTCGAATGAATCTGAGGCGGATTCTCAGTAGACAAAGCAACCCTTACCCGATTCTTCGCTTTCCATTTTATCCTTCCATTTATCATCATAGCAATTGCCATAGTCCACCTACTATTCCTCCACGAAACAGGCTCCAACAACCCAACAGGAATTTCCTCAGACGTAGACAAAATCCCATTCCACCCCTACTATACCATTAAGGACATCTTAGGGGCCCTCTTGCTAATTCTAGCTCTAATACTACTAGTACTATTCGCACCCGACCTCCTCGGAGACCCAGATAACTACACCCCAGCCAATCCACTCAACACACCCCCTCACATCAAACCCGAGTGATACTTCTTATTTGCATACGCAATCTTACGATCAATCCCCAACAAACTAGGAGGAGTACTAGCCCTAGCCTTCTCTATCCTAATTCTTGCCCTAATCCCCCTACTACACACCTCCAAACAACGAAGCATAATATTCCGACCACTCAGCCAATGCCTATTCTGAGCCCTAGTAGCAGACCTACTGACACTCACATGAATTGGAGGACAACCAGTCGAACACCCATATATCACCATCGGACAACTAGCATCTGTCCTATACTTTCTCCTCATCCTAGTGCTAATACCAACGGCCGGCACAATCGAAAACAAATTACTAAAATGAAGACAGGTCTTTGTAGTACATCTAATATACTGGTCTTGTAAACCAGAGAAGGAGAACAACTAACCTCCCTAAGACTCAAGGAAGAAACTGCAGTCTCACCATCAACCCCCAAAGCTGAAGTTCTATTTAAACTATTCCCTG
		</sequence>
		<sequence>
			<taxon idref="48"/>
			TTGATGTAGCTTAACCCAAAGCAAGGCACTGAAAATGCCTAGATGAGTCTCCCAACTCCATAAACACATAGGTTTGGTCCCAGCCTTCCTGTTAACTCTTAATAAACTTACACATGCAAGCATCTACACCCCAGTGAGAATGCCCTCTAGGTTATTAAAACTAAGAGGAGCTGGCATCAAGCACACACCCTGTAGCTCACGACGCCTTGCTTAACCACACCCCCACGGGAAACAGCAGTGACAAAAATTAAGCCATAAACGAAAGTTTGACTAAGTTATATTAATTAGGGTTGGTAAATCTCGTGCCAGCCACCGCGGTCATACGATTAACCCAAGCTAACAGGAGTACGGCGTAAAACGTGTTAAAGCACCATACCAAATAGGGTTAAATTCTAACTAAGCTGTAAAAAGCCATGATTAAAATAAAAATAAATGACGAAAGTGACCCTACAATAGCCGACGCACTATAGCTAAGACCCAAACTGGGATTAGATACCCCACTATGCTTAGCCCTAAACACAGATAATTACATAAACAAAATTATTCGCCAGAGTACTACTAGCAACAGCTTAAAACTCAAAGGACTTGGCGGTGCTTTATATCCTTCTAGAGGAGCCTGTTCTATAATCGATAAACCCCGATAAACCTCACCAATTCTTGCTAATACAGTCTATATACCGCCATCTTCAGCAAACCCTAAAAAAGGAAAAAAAGTAAGCGTAATTATGATACATAAAAACGTTAGGTCAAGGTGTAACCTATGAAATGGGAAGAAATGGGCTACATTCTCTACACCAAGAGAATCAA-GCACGAAAGTTATTATGAAACCAATAACCAAAGGAGGATTTAGCAGTAAACTAAGAATAGAGTGCTTAGTTGAATTAGGCCATGAAGCACGCACACACCGCCCGTCACCCTCCTCAAATAGATTCAGTGCATCTAACCCTATTTAAACGCACTAGCTACATGAGAGGAGACAAGTCGTAACAAGGTAAGCATACTGGAAAGTGTGCTTGGATAAATCAAGATATAGCTTAAACAAAGCATCCAGTTTACACCTAGAAGACTTCATTCATTATGAATATCTTGAACTAGACCTAGCCCAAAGATACCCTCTCGACTAAACAACCAAGATAGAATAAAACAAAACATTTAATCCCAATTTAAAGTATAGGAGATAGAAATCTA-AGTACGGCGCTATAGAGAAAGTACCGCAAGGGAACGATGAAAGAAAAAA---CTAAAAGTATAAAAAAGCAAAGATTACCCCTTGTACCTTTTGCATAATGAATTAACTAGTATAAGACTTAACAAAATGAATTTTAGCTAAGCAGCCCGAAACCAGACGAGCTACTCACAAACAGTTTACCAAGAACTAACTCATCTATGTGGCAAAATAGTGAGAAGATTTGTAAGTAGAGGTGACATGCCTAACGAGCCTGGTGATAGCTGGTTGTCCAGAAAATGAATCTAAGTTCAGCTTTAAAGATACCAAAAA-TTCAAATAAACCCCACTGTAGCTTTAAAAGTTAGTCTAAAAAGGTACAGCCTTTTAGAAACGGATACAACCTTGACTAGAGAGTAAAATTTAACACTACCATAGTAGGCCTAAAAGCAGCCATCAATTAAGAAAGCGTTAAAGCTCAACAACAAAAATTAAATAGATTCCAACAACAAATGATTAACTCCTAGCCCC-AATACTGGACTAATCTATTATAGAATAGAAGCAATAATGTTAATATGAGTAACAAGAAAAATTTTCTCCTTGCATAAGTCTAAGTCAGTGCCTGATAATACTCTGACCACTAACAGTCAATAAAAATAATCCAACAATAAACAATTTATTGATTATACTGTTAATCCAACACAGGAGTGCATCTAAGGAAAGATTAAAAGAAGTAAAAGGAACTCGGCAAACACAAACCCCGCCTGTTTACCAAAAACATCACCTCCAGCATTCCCAGTATTGGAGGCATTGCCTGCCCAGTGACAACTGTTTAACGGCCGCGGTATCCTGACCGTGCAAAGGTAGCATAATCATTTGTTCTCTAAATAAGGACTTGTATGAATGGCCGCACGAGGGTTTTACTGTCTCTTACTTCCAATCAGTGAAATTGACCTTCCCGTGAAGAGGCGGGAATGCACAAATAAGACGAGAAGACCCTATGGAGCTTTAACTAACCAACCCAAAGAGAATAGATTTAACCATTAAGGAATAACAACAATCTCCATGAGTTGGTAGTTTCGGTTGGGGTGACCTCGGAGAATAAAAAATCCTCCGAGCGATTTTAAAGACTAGACCCACAAGTCAAATCACTCTATCGCTCATTGATCCAAAAAC-TTGATCAACGGAACAAGTTACCCTAGGGATAACAGCGCAATCCTATTCAAGAGTCCATATCGACAATAGGGTTTACGACCTCGATGTTGGATCAGGACATCCTGATGGTGCAACCGCTATCAAAGGTTCGTTTGTTCAACGATTAAAGTCCTACGTGATCTGAGTTCAGACCGGAGTAATCCAGGTCGGTTTCTATCTATTACGTATTTCTCCCAGTACGAAAGGACAAGAGAAATAAGGCCAACTTTAAATCAAGCGCCTTAAGACAACCAATGATAACATCTCAACTGACAACACAAAACCCTGCCCTAGAACAGGGCTTAGTTAAGGTGGCAGAGCCCGGTAATTGCATAAAACTTAAACTTTTATATCCAGAGATTCAAATCCTCTCCTTAACAAAATGTTCATAATTAACATCTTAATACTAATTATTCCCATCCTATTGGCCGTAGCATTCCTTACGTTAGTGGAACGAAAAGTTCTAGGCTATATACAACTCCGAAAAGGTCCAAATGTCGTAGGTCCATATGGCCTACTTCAACCCATCGCCGATGCAATCAAACTTTTCATTAAAGAACCACTACGACCCGCTACATCTTCAGCCTCAATATTTATCCTAGCACCTATCATAGCTTTAGGCCTAGCCTTAACCATGTGAATTCCCCTACCAATACCCTATCCTCTTATCAACATAAACCTAGGAGTCCTATTTATACTAGCCATATCAAGCCTAGCCGTATACTCCATTCTCTGATCAGGCTGAGCTTCCAACTCAAAATACGCACTAATCGGAGCCCTACGAGCAGTAGCACAAACAATCTCATACGAAGTAACGCTAGCAATTATCCTGTTATCAGTACTCCTAATAAGTGGGTCCTTTACCCTCTCCACATTAATTACTACACAAGAACAAATATGGTTAATCCTCCCAGCATGGCCTCTAGCAATAATATGATTTATCTCAACACTAGCAGAAACAAACCGAGCTCCATTTGATTTAACTGAAGGAGAATCAGAGCTAGTCTCGGGCTTCAACGTAGAATATGCAGCAGGACCATTTGCCCTCTTCTTCATAGCAGAGTACGCAAATATTATCATAATAAATATCTTTACAGCAATTTTATTCCTAGGAACATCCCACAATCCACACATACCAGAACTCTACACAATCAATTTTACCATTAAATCCCTACTGCTCACAATATCCTTCCTATGAATCCGAGCATCCTACCCTCGATTTCGCTATGACCAACTAATACACTTACTATGAAAAAATTTTCTACCTCTGACACTAGCCCTGTGCATGTGACACGTATCCCTACCCATCCTTACATCAGGCATCCCACCACAAACATAAGAAATATGTCTGACAAAAGAGTTACTTTGATAGAGTAAATAATAGAGGTTCAAACCCTCTTATTTCTAGAACTATAGGAATCGAACCTACTCCTAAGAATCCAAAACTCTTCGTGCTCCCAATTACACCAAATTCTATTAGTAAGGTCAGCTAATTAAGCTATCGGGCCCATACCCCGAAAATGTTGGTTTATATCCTTCCCGTACTAATAAACCCAATTATCTTTATTATTATTCTACTAACCATTATACTAGGAACTATTATTGTCATAATCAGTTCTCACTGACTACTTGTCTGAATCGGGTTTGAAATAAATATACTCGCCATCATCCCCATCATAATAAAAAATCACAACCCACGAGCTACAGAAGCATCAACTAAATATTTTTTGACTCAATCAACAGCCTCAATACTACTAATAATAGCCGTCATCATTAACCTAATATTCTCAGGCCAATGAACCGTAATAAAACTATTTAACCCAATAGCCTCAATACTTATAACGATAGCCCTAGCTATAAAACTAGGAATAGCCCCATTTCACTTCTGAGTCCCAGAAGTAACACAGGGCATCCCCCTATCCTCAGGCCTTATCCTACTGACATGACAAAAACTAGCACCTATATCTGTACTTTACCAAATCTTCCCATCAATTAACCTAAACTTAATTCTAACCCTATCAGTTTTATCAATCCTAATTGGAGGCTGAGGGGGACTAAACCAAACACAACTCCGAAAAATCATAGCCTACTCATCAATCGCTCATATAGGCTGAATAACAGCAGTACTACCATATAACCCCACCATAACATTGCTAAACTTAATTATCTATATCATTATAACTTCCACCATATTTACCATATTTATAGCCAATTCCACCACCACTACCCTGTCATTATCACACACATGAAATAAAACACCCATTATAACCGTCCTAATTCTTGCCACTCTCCTATCCATAGGAGGACTCCCTCCCCTATCTGGGTTTATACCAAAATGAATAATCATCCAAGAGATAACAAAAAATAACAGCATCATTCTACCCACTTTCATAGCAATCACAGCTCTACTAAACTTATATTTTTATATACGACTCACGTATTCTACCACACTAACAATATTTCCCTCCACAAACAACATAAAAATAAAATGACAATTTCCCCTTATGAAAAAAATAACTTTTCTACCAACAATAGTCGTATTATCTACCATAATACTACCACTCACGCCAATACTATCAGTGTTAGAATAGGAATTTAGGTTAAACAGACCAAGAGCCTTCAAAGCCCTAAGCAAGTACAATTTACTTAATTCCTGATAAGGATTGCAAGACTACACCTTACATCAATTGAATGCAAATCAACCACTTTAATTAAGCTAAATCCTCACTAGACTGGTGGGCTCCACCCCCACGAAACTTTAGTTAACAGCTAAACACCCTAGCTAACT-GGCTTCAATCTACTTCTCCCGCCGCAAGAAAAAAAA-GGCGGGAGAAGCCCCGGCAGAATTGAAGCTGCTTCTCTGAATTTGCAATTCAACGTGTAAATTCACCACAGGGCTTGGTAAAAAGAGGAGTCAAACCTCTATCTTTAGATTTACAGTCTAATGCTTTGCTCAGCCATTTTACCCATGTTCATTAACCGCTGACTATTCTCAACCAACCATAAAGATATTGGTACCCTTTATCTACTATTTGGTGCTTGGGCCGGTATAGTAGGAACAGCTCTAAGCCTTCTAATTCGCGCTGAATTAGGCCAACCCGGAACTCTGCTCGGAGACGACCAAATCTACAACGTAGTTGTAACCGCACACGCATTTGTAATAATCTTCTTCATAGTAATACCAATCATAATTGGAGGATTCGGTAACTGACTTGTTCCCCTAATAATTGGTGCTCCCGATATAGCATTTCCCCGAATAAATAATATAAGCTTCTGACTCCTCCCTCCCTCATTCCTACTACTCCTCGCATCCTCTATAGTTGAAGCTGGGGCAGGAACAGGCTGAACCGTGTACCCTCCCTTAGCAGGCAACCTAGCCCATGCAGGAGCTTCAGTAGATCTAACCATTTTCTCTTTACACTTAGCAGGAGTTTCCTCAATTTTAGGAGCCATCAACTTCATTACAACAATTATCAACATAAAGCCCCCCGCAATGTCACAATACCAAACCCCTCTGTTCGTATGATCCGTAATAATTACCGCCGTACTACTACTACTCTCGCTCCCTGTATTAGCAGCCGGCATCACAATGCTATTAACAGACCGGAACCTAAATACAACCTTCTTCGACCCGGCAGGAGGAGGAGACCCTATTCTATATCAACACTTATTCTGATTCTTTGGACACCCCGAAGTCTATATTTTAATCTTACCTGGGTTTGGAATAATCTCTCATATCGTGACCTACTACTCAGGAAAAAAAGAACCATTCGGATATATGGGAATAGTTTGGGCTATAATGTCAATCGGATTTCTAGGTTTCATCGTATGAGCCCACCATATATTCACTGTCGGAATAGACGTCGACACACGAGCCTACTTCACATCAGCCACTATAATTATTGCTATTCCAACCGGGGTAAAAGTCTTCAGCTGATTGGCAACACTTCATGGAGGTAATATCAAATGGTCTCCTGCTATAATGTGAGCCCTAGGCTTTATTTTCTTATTTACAGTAGGGGGTTTAACTGGAATTGTCTTAGCCAACTCTTCCCTCGATATTGTTCTTCACGACACATACTACGTTGTCGCACATTTCCACTATGTTTTATCAATAGGAGCTGTATTTGCTATTATAGGGGGATTTGTTCATTGATTCCCACTATTCTCAGGTTATACTCTCAACGATACATGAGCCAAAATCCACTTCGCAATTATATTTGTAGGCGTCAATATAACCTTCTTCCCACAACACTTTCTAGGACTATCTGGCATGCCTCGACGATACTCCGACTACCCAGATGCATACACAATATGAAATACTATCTCATCAATAGGCTCATTCATTTCCCTAACAGCAGTTATACTAATAGTTTTCATCATCTGAGAAGCATTTGCATCTAAACGAGAAGTCTTGACTGTAGACTTAACCACGACAAATCTAGAATGATTAAACGGATGCCCTCCACCATATCACACATTTGAAGAACCCACCTATGTTAACCTAAAATAAGAAAGGAAGGAATCGAACCCCCTACTATTGGTTTCAAGCCAACATCATAACCTCTATGTCTCTCTC--AATAAACGAGGTGTTAGTAAAACATTATATAATTTTGTCAAAGTTAAGTTACAAGTGAAAGTCCTGTACACCTCATATGGCATATCCCATACAACTAGGATTCCAAGATGCAACATCACCAATCATAGAAGAACTACTTCACTTTCATGACCACACGCTAATAATTGTCTTCTTAATTAGCTCATTAGTACTTTACATTATTTCACTAATACTAACGACAAAGCTGACCCATACAAGCACGATAGATGCACAAGAAGTAGAGACAATCTGAACCATTCTGCCCGCCATCATCTTAATTCTAATTGCTCTTCCTTCTTTACGAATTCTATACATAATAGATGAAATCAATAACCCATCTCTTACAGTAAAAACCATAGGACATCAGTGATACTGAAGCTATGAGTATACAGATTATGAGGACTTAAGCTTCGACTCCTACATAATTCCAACATCAGAATTAAAGCCAGGGGAGCTACGACTATTAGAAGTCGATAATCGAGTTGTACTACCAATAGAAATAACAATCCGAATGTTAGTCTCCTCTGAAGACGTATTACACTCATGAGCTGTGCCCTCTCTAGGACTAAAAACAGACGCAATCCCAGGCCGTCTAAACCAAACAACCCTTATATCGTCCCGTCCAGGCTTATATTACGGTCAATGCTCAGAAATTTGCGGGTCAAACCACAGTTTCATACCCATTGTCCTTGAGTTAGTCCCACTAAAGTACTTTGAAAAATGATCTGCGTCAATATTATAAAATCACTAAGAAGCTATATAGCACTAACCTTTTAAGTTAGAGATTGAGAGCCATATACTCTCCTTGGTGACATGCCGCAACTAGACACGTCAACATGACTGACAATGATCTTATCAATATTCTTGACCCTTTTTATCATCTTTCAACTAAAAGTTTCAAAACACAACTTTTATCACAATCCAGAACTGACACCAACAAAAATATTAAAACAAAACACCCCTTGAGAAACAAAATGAACGAAAATTTATTTACCTCTTTTATTACCCCTGTAATTTTAGGTCTCCCTCTCGTAACCCTTATCGTACTATTCCCAAGCCTACTATTCCCAACATCAAACCGACTAGTAAGCAATCGCTTTGTAACCCTCCAACAATGAATACTTCAACTTGTATCAAAACAAATAATGAGTATCCACAATTCTAAAGGACAAACATGAACATTAATATTAATATCTCTGATCCTATTTATTGGATCAACAAACCTACTAGGCCTATTACCCCATTCATTCACACCAACAACACAACTATCAATAAACCTAGGCATAGCCATCCCCCTGTGAGCAGGAGCCGTAATTACAGGATTCCGCAATAAAACTAAAGCATCACTTGCCCATTTCTTACCACAAGGAACACCCACTCCACTAATCCCAATACTAGTAATTATTGAAACTATCAGCCTTTTTATTCAACCTATAGCCCTCGCCGTGCGGTTAACAGCTAACATCACTGCAGGACACCTATTAATTCACCTAATCGGAGGAGCTACACTTGCACTAATAAGCATTAGCACTACAACAGCTCTAATTACATTCACCATTCTAATCCTACTAACAATTCTAGAGTTTGCAGTAGCTATAATCCAAGCCTATGTATTCACTCTCCTAGTCAGCCTATATCTGCATGACAACACATAATGACACACCAAACTCATGCTTATCATATAGTAAACCCAAGCCCTTGACCTCTTACAGGAGCTTTGTCTGCCCTCTTAATAACATCCGGCCTAACCATGTGATTTCACTTTAACTCAATGACCCTGCTAATAATTGGCCTAACAACAAATATACTAACAATATACCAATGATGACGAGATGTTATCCGAGAAAGCACCTTCCAAGGGCACCATACCCCAGCTGTCCAAAAAGGCCTCCGTTATGGAATAATTCTTTTTATTATCTCCGAAGTACTATTCTTTACCGGATTTTTCTGAGCTTTCTACCACTCAAGCCTCGCCCCCACCCCTGAACTAGGCGGCTGCTGACCCCCAACAGGCATTCACCCACTAAACCCCCTAGAAGTCCCACTGCTCAACACCTCTGTCCTATTGGCTTCCGGAGTTTCTATTACCTGAGCCCATCATAGTTTAATAGAAGGGGACCGAAAGCATATACTACAAGCCCTATTTATCACCATCACATTAGGAGTCTACTTCACACTACTACAAGCCTCAGAATACTATGAAGCACCTTTTACTATCTCCGACGGAGTTTACGGCTCAACTTTTTTTGTAGCCACAGGCTTCCACGGCCTCCACGTCATCATTGGGTCCACCTTCTTAATTGTCTGCTTCTTCCGCCAATTAAAATTTCATTTTACTTCTAACCACCACTTCGGCTTTGAAGCCGCTGCCTGATACTGACATTTCGTAGACGTAGTCTGACTTTTCCTCTATGTTTCTATCTATTGATGAGGCTCCTATTCTTTTAGTATTAACTAGTACAGCTGACTTCCAATCAGCTAGTTTCGGTCTAGTCCGAAAAAGAATAATAAATTTAATACTAGCCCTCCTGACCAATTTTACACTAGCCACCCTACTCGTCATCATCGCATTCTGACTTCCCCAACTAAATGTATACTCTGAGAAAACAAGCCCATACGAATGTGGATTTGACCCCATAGGATCAGCCCGCCTTCCCTTCTCTATAAAATTCTTTCTGGTAGCCATCACATTCCTCTTATTTGACCTAGAAATTGCACTCCTCCTACCACTGCCATGAGCCTCACAAACAGCAAATCTAAACACAATGCTTACCATAGCCCTCTTCCTAATTATCCTCCTAGCTGTAAGCCTAGCCTATGAGTGAACTCAAAAAGGACTAGAATGAACCGAATATGGTACTTAGTTTAAAATAAAATAAATGATTTCGACTCATTAGATTATGATTTAATTCATAATTACCAAATGTCTATAGTATACATAAACATTATAATAGCATTCACAGTATCTCTTGTAGGACTACTAATATACCGATCCCACCTAATATCCTCCCTTCTATGCTTAGAAGGAATAATGCTATCCCTATTCGTTATAGCAGCCCTAACAATCCTCAACTCACATTTTACATTAGCTAGCATAATACCTATTATCCTACTAGTCTTCGCAGCCTGTGAAGCAGCCCTAGGTCTATCTCTACTAGTAATAGTATCAAATACATATGGTACTGATTATGTACAAAACCTCAACTTACTCCAATGCTAAAATACATTATTCCAACAATTATACTTATACCCCTAACCTGGTTATCAAAAAATAATATAATTTGGGTTAACTCCACAGCACACAGCCTTCTAATTAGCTTTACAAGCCTCCTCCTCATAAACCAGTTTGGCGACAACAGCCTTAATTTTTCACTACTATTTTTCTCCGACTCCCTATCCACTCCACTACTAATTTTAACCATATGGCTCCTCCCTCTAATACTAATAGCTAGCCAACATCATCTATCAAAAGAAAACCTAACCCGAAAAAAACTATTTATTACTATGCTGATCTCACTACAACTATTCCTAATTATAACCTTTACCGCCATGGAACTAATCTTATTTTATATTCTATTTGAAGCAACACTAGTCCCAACACTCATTATTATTACCCGATGAGGAAACCAAACAGAACGCCTAAACGCCGGACTCTATTTCCTATTCTATACACTAGCTGGCTCCCTACCCCTATTAGTCGCACTAATTTATATCCAAAACACAGTAGGATCCCTAAATTTCCTAATATTACAGTACTGAGTACAACCTGTTCATAACTCTTGATCTAATGTCTTCATATGACTAGCATGTATAATAGCTTTCATAGTAAAAATACCACTATATGGCCTCCACCTTTGACTACCTAAAGCTCACGTAGAAGCCCCCATCGCAGGCTCCATAGTCCTTGCAGCAGTTCTACTAAAACTAGGGGGGTACGGTATGCTACGAATCACACTAATTCTAAACCCTATGACCGACTTTATAGCATACCCATTCATTATACTCTCCCTATGAGGCATAATTATAACCAGCTCAATCTGCCTCCGTCAAACGGACCTAAAATCACTCATCGCATACTCCTCTGTAAGCCACATAGCACTCGTTATCGTAGCCATCCTTATCCAGACACCTTGAAGCTACATAGGAGCAACCGCCCTTATGATTGCCCACGGCCTCACATCCTCCATACTTTTCTGTCTAGCAAACTCAAACTACGAACGAATCCACAGCCGAACCATAATTCTAGCTCGAGGCCTACAAACGCTCCTTCCACTAATAGCCACCTGATGACTACTAGCAAGTCTAACCAACTTAGCTCTACCCCCAACAATCAACTTAATTGGAGAACTATTTGTAGTAATGTCAACCTTTTCATGATCTAACATTACAATTATTCTAATAGGAGTAAATATAGTAATCACCGCCCTATATTCTCTATACATGCTAATTATAACCCAACGAGGAAAATATACCTACCACATTAATAATATCTCGCCTTCCTTTACACGGGAAAATGCACTCATATCATTACACATCCTACCCCTACTACTCCTAACCCTAAACCCAAAAATTATTCTAGGACCTCTATACTGTAAATATAGTTTAACAAAAACATTAGATTGTGAATCTAACAATAGAAACTCATTACCTTCTTATTTACCGAAAAAGTATGCAAGAACTGCTAATTCTATGCTCCCATATCTAATAGTATGGCTTTTTCGAACTTTTAAAGGATAGTAGTTTATCCGTTGGTCTTAGGAACCAAAAAATTGGTGCAACTCCAAATAAAAGTAATAAACATATTCTCCTCACTCTCACTAGTTACTTTACTCTTACTAACTATACCCATTATAATAATAAGCTTTAACACCTACAAACCTTCCAACTACCCACTCTACGTAAAAACAGCTATCTCATACGCCTTCATTACCAGCATAATTCCCACAATAATATTTATCCACTCAGGCCAAGAACTAATTATTTCAAACTGACACTGACTAACCATCCAAACTCTTAAATTATCCCTCAGCTTTAAAATAGACTATTTCTCAATAATATTTATCCCAGTAGCACTATTCGTCACATGATCTATTATAGAATTCTCAATATGATATATATACTCAGACCCCAATATTAACAAATTCTTCAAATATCTACTCCTATTCCTCATTACTATGCTCATCCTTGTAACCGCAAACAACCTCTTCCAGCTATTCATTGGCTGAGAAGGCGTCGGAATCATATCATTTCTACTCATCGGATGATGATACGGACGAGCAGATGCAAACACAGCAGCCCTACAAGCAATCTTATATAACCGCATCGGCGACATTGGTTTCATTTTAGCAATAGCATGGTTCCTAACAAATCTCAATACCTGAGACCTCCAACAGATCTTCATACTAAACCCAAGCGACTCAAACATACCCTTGATTGGACTAGCATTAGCTGCAACCGGAAAATCCGCCCAATTTGGCCTCCACCCGTGACTTCCCTCTGCAATAGAAGGCCCAACTCCCGTCTCAGCACTACTCCATTCAAGCACAATAGTGGTAGCAGGTATCTTCCTACTAATCCGTTTCTATCCCCTCACAGAAAACAATAAATACATCCAATCTATTACATTATGCTTAGGAGCCATTACCACACTATTTACAGCAATATGCGCCCTCACCCAAAATGACATTAAAAAAATCATCGCCTTCTCCACATCCAGTCAACTGGGCCTTATAATAGTAACTATTGGCATTAACCAACCTTACCTAGCTTTCCTCCACATCTGTACCCACGCCTTTTTCAAAGCTATACTATTCATATGCTCCGGTTCCATTATTCACAGCCTAAACGACGAACAAGATATTCGAAAAATAGGAGGCCTATTTAAAGCCATGCCATTCACCACAACAGCCCTCATTGTTGGCAGTCTCGCACTAACAGGAATACCCTTCCTCACAGGATTCTACTCCAAAGACCTAATCATCGAAGCCGCCAACACGTCTTATACCAACGCCTGAGCCCTTCTAATAACATTAATTGCCACCTCTTTCACAGCTATTTACAGCACCCGTATTATTTTTTTCGCACTTCTAGGACAACCCCGATTCCCTACCCTAGTTAATATTAACGAAAACAACCCCCTTCTGATCAACTCTATCAAACGCTTACTAATTGGAAGCCTCTTCGCAGGATACATCATTTCCAACAATATTCCTCCAACAACAATTCCCCAAATAACTATGCCCTACTACCTAAAAACAACAGCCCTAATTGTTACAATCCTAGGCTTCATCTTAGCCCTAGAAATCAGTAATATAACTAAAAATCTAAAATATCACTACCCCTCAAACGCCTTCAAGTTCTCAACCTTGCTAGGGTATTTCCCCACAATTATACATCGCCTAGCTCCATACATAAATTTATCAATAAGCCAAAAATCAGCATCCTCCCTTCTAGACCTAATCTGACTAGAAGCCATCCTACCAAAAACCATCTCACTCGCCCAAATAAAAGCATCTACCCTGGTCACAAACCAAAAAGGCCTGATCAAACTATATTTCCTCTCCTTCTTAATCACAATCCTTATCAGCATAATCTTATTTAATTTCCACGAGTAATTTCTATAATAACCACAACACCAATTAATAAAGACCACCCAGTTACAATAACTAATCAGGTACCATAACTGTATAAAGCCGCAATCCCTATGGCCTCTTCACTAAAGAACCCAGAATCCCCTGTATCATAAATCACCCAATCCCCTAAGCCATTAAACTCAAACACAACCTCAACTTCTTTATCCTTTAATACATAATAGACCATAAAGAACTCCATCAACAAGCCAGTAACAAATGCCCCTAAAACAGCCTTATTAGAAAGCCAAATTTCAGGATACTGTTCTGTAGCCATAGCCGTCGTATAACCAAAAACTACCATCATACCTCCCAAATAAATTAAAAAGACCATCAACCCCAAAAAGGATCCACCAAAATTCAATACAATTCCACAGCCAACCCCACCACTCACAATTAACCCTAACCCCCCATAAATAGGTGAAGGTTTCGAAGAAAACCCCACAAAACCTATCACGAAAATAACGCTTAGAATAAATACAATGTATAGTATCATTATTCTTACATGGAATCTAACCATGACTAATGATATGAAAAACCATCGTTGTCATTCAACTACAAGAACACTAATGACTAACATTCGAAAGTCCCACCCACTAATAAAAATTGTAAACAACGCATTCATCGACCTTCCAGCCCCATCAAACATTTCATCATGATGAAATTTCGGTTCCCTCCTGGGAATCTGCCTAATCCTACAAATCCTCACAGGCCTATTCCTAGCAATACACTACACATCCGACACAACAACAGCATTCTCCTCTGTTACCCATATCTGCCGAGACGTGAACTACGGCTGAATCATCCGATACATACACGCAAACGGAGCTTCAATGTTTTTTATCTGCTTATATATGCACGTAGGACGAGGCTTATATTACGGGTCTTACACTTTTCTAGAAACATGAAATATTGGAGTAATCCTTCTGCTCACAGTAATAGCCACAGCATTTATAGGATACGTCCTACCATGAGGACAAATATCATTCTGAGGAGCAACAGTCATCACCAACCTCTTATCAGCAATCCCATACATCGGCACAAATTTAGTCGAATGAATCTGAGGCGGATTCTCAGTAGACAAAGCAACCCTTACCCGATTCTTCGCTTTCCATTTTATCCTTCCATTTATCATCATAGCAATTGCCATAGTCCACTTACTATTCCTCCACGAAACAGGCTCCAACAACCCAACAGGAATTTCCTCAGACGTAGACAAAATCCCATTCCACCCCTACTATACCATTAAGGACATCTTAGGGGCCCTCTTGCTAATTCTAGCTCTAATACTACTAGTACTATTCGCACCCGACCTCCTCGGAGACCCAGATAACTACACCCCAGCCAATCCACTCAACACACCCCCTCACATCAAACCCGAGTGATACTTCTTATTTGCATACGCAATCTTACGATCAATCCCCAACAAACTAGGAGGAGTGCTAGCCCTAGCCTTCTCTATCCTAATTCTTGCTCTAATCCCCCTACTACACACCTCCAAACAACGAAGCATAATATTCCGACCACTCAGCCAATGCCTATTCTGAGCCCTAGTAGCAGACCTACTGACACTCACATGAATTGGAGGACAACCAGTCGAACACCCATATATCACCATCGGACAACTAGCATCTGTCCTATACTTTCTCCTCATCCTAGTGCTAATACCAACGGCCGGCACAATCGAAAACAAATTACTAAAATGAAGACAGGTCTTTGTAGTACATCTAATATACTGGTCTTGTAAACCAGAGAAGGAGAACAACTAACCTCCCTAAGACTCAAGGAAGAAACTGCAGTCTCACCATCAACCCCCAAAGCTGAAGTTCTATTTAAACTATTCCCTG
		</sequence>
		<sequence>
			<taxon idref="49"/>
			TTGATGTAGCTTAACCCAAAGCAAGGCACTGAAAATGCCTAGATGAGTCTCCCAACTCCATAAACACATAGGTTTGGTCCCAGCCTTCCTGTTAACTCTTAATAAACTTACACATGCAAGCATCTACACCCCAGTGAGAATGCCCTCTAGGTTATTAAAACTAAGAGGAGCTGGCATCAAGCACACACCCTGTAGCTCACGACGCCTTGCTTAACCACACCCCCACGGGAAACAGCAGTGACAAAAATTAAGCCATAAACGAAAGTTTGACTAAGTTATATTAATTAGGGTTGGTAAATCTCGTGCCAGCCACCGCGGTCATACGATTAACCCAAGCTAACAGGAGTACGGCGTAAAACGTGTTAAAGCACCATACCAAATAGGGTTAAATTCTAACTAAGCTGTAAAAAGCCATGATTAAAATAAAAATAAATGACGAAAGTGACCCTACAATAGCCGACGCACTATAGCTAAGACCCAAACTGGGATTAGATACCCCACTATGCTTAGCCCTAAACACAGATAATTACATAAACAAAATTATTCGCCAGAGTACTACTAGCAACAGCTTAAAACTCAAAGGACTTGGCGGTGCTTTATATCCTTCTAGAGGAGCCTGTTCTATAATCGATAAACCCCGATAAACCTCACCAATTCTTGCTAATACAGTCTATATACCGCCATCTTCAGCAAACCCTAAAAA-GGAAAAAAAGTAAGCGTAATTATGATACATAAAAACGTTAGGTCAAGGTGTAACCTATGAAATGGGAAGAAATGGGCTACATTCTCTACACCAAGAGAATCAA-GCACGAAAGTTATTATGAAACCAATAACCAAAGGAGGATTTAGCAGTAAACTAAGAATAGAGTGCTTAGTTGAATTAGGCCATGAAGCACGCACACACCGCCCGTCACCCTCCTCAAATAGATTCAGTGCATCTAACCCTATTTAAACGCACTAGCTACATGAGAGGAGACAAGTCGTAACAAGGTAAGCATACTGGAAAGTGTGCTTGGATAAATCAAGATATAGCTTAAACAAAGCATCCAGTTTACACCTAGAAGACTTCATTCATTATGAATATCTTGAACTAGACCTAGCCCAAAGATACCCTCTCGACTAAACAACCAAGATAGAATAAAACAAAACATTTAATCCCAATTTAAAGTATAGGAGATAGAAATCTA-AGTACGGCGCTATAGAGAAAGTACCGCAAGGGAACGATGAAAGAAAAAA---CTAAAAGTATAAAAAAGCAAAGATTACCCCTTGTACCTTTTGCATAATGAATTAACTAGTATAAGACTTAACAAAATGAATTTTAGCTAAGCAGCCCGAAACCAGACGAGCTACTCACAAACAGTTTACCAAGAACTAACTCATCTATGTGGCAAAATAGTGAGAAGATTTGTAAGTAGAGGTGACATGCCTAACGAGCCTGGTGATAGCTGGTTGTCCAGAAAATGAATCTAAGTTCAGCTTTAAAGATACCAAAAA-TTCAAATAAACCCCACTGTAGCTTTAAAAGTTAGTCTAAAAAGGTACAGCCTTTTAGAAACGGATACAACCTTGACTAGAGAGTAAAATTTAACACTACCATAGTAGGCCTAAAAGCAGCCATCAATTAAGAAAGCGTTAAAGCTCAACAACAAAAATTAAATAGATTCCAACAACAAATGATTAACTCCTAGCCCC-AATACTGGACTAATCTATTATAGAATAGAAGCAATAATGTTAATATGAGTAACAAGAAAAATTTTCTCCTTGCATAAGTCTAAGTCAGTGCCTGATAATACTCTGACCACTAACAGTCAATAAAAATAATCCAACAATAAACAATTTATTGATTATACTGTTAACCCAACACAGGAGTGCATCTAAGGAAAGATTAAAAGAAGTAAAAGGAACTCGGCAAACACAAACCCCGCCTGTTTACCAAAAACATCACCTCCAGCATTCCCAGTATTGGAGGCATTGCCTGCCCAGTGACAACTGTTTAACGGCCGCGGTATCCTGACCGTGCAAAGGTAGCATAATCATTTGTTCTCTAAATAAGGACTTGTATGAATGGCCGCACGAGGGTTTTACTGTCTCTTACTTCCAATCAGTGAAATTGACCTTCCCGTGAAGAGGCGGGAATGCACAAATAAGACGAGAAGACCCTATGGAGCTTTAACTAACCAACCCAAAGAGAATAGATTTAACCATTAAGGAATAACAACAATCTCCATGAGTTGGTAGTTTCGGTTGGGGTGACCTCGGAGAATAAAAAATCCTCCGAGCGATTTTAAAGACTAGACCCACAAGTCAAATCACTCTATCGCTCATTGATCCAAAAAC-TTGATCAACGGAACAAGTTACCCTAGGGATAACAGCGCAATCCTATTCAAGAGTCCATATCGACAATAGGGTTTACGACCTCGATGTTGGATCAGGACATCCTGATGGTGCAACCGCTATCAAAGGTTCGTTTGTTCAACGATTAAAGTCCTACGTGATCTGAGTTCAGACCGGAGTAATCCAGGTCGGTTTCTATCTATTACGTATTTCTCCCAGTACGAAAGGACAAGAGAAATAAGGCCAACTTTAAATCAAGCGCCTTAAGACAACCAATGATAACATCTCAACTGACAACACAAAACCCTGCCCTAGAACAGGGCTTAGTTAAGGTGGCAGAGCCCGGTAATTGCATAAAACTTAAACTTTTATATCCAGAGATTCAAATCCTCTCCTTAACAAAATGTTCATAATTAACATCTTAATACTAATTATTCCCATCCTATTGGCCGTAGCATTCCTTACGTTAGTGGAACGAAAAGTTCTAGGCTATATACAACTCCGAAAAGGTCCAAATGTCGTAGGTCCATATGGCCTACTTCAACCCATCGCCGATGCAATCAAACTTTTCATTAAAGAACCACTACGACCCGCTACATCTTCAGCCTCAATATTTATCCTAGCACCTATCATAGCTTTAGGCCTAGCCTTAACCATGTGAATTCCCCTACCAATACCCTATCCTCTTATCAACATAAACCTAGGAGTCCTATTTATACTAGCCATATCAAGCCTAGCCGTATACTCCATTCTCTGATCAGGCTGAGCTTCCAACTCAAAATACGCACTAATCGGAGCCCTACGAGCAGTAGCACAAACAATCTCATACGAAGTAACGCTAGCAATTATCCTGTTATCAGTACTCCTAATAAGTGGGTCCTTTACCCTCTCCACATTAATTACTACACAAGAACAAATATGGTTAATCCTCCCAGCATGGCCTCTAGCAATAATATGATTTATCTCAACACTAGCAGAAACAAACCGAGCTCCATTTGATTTAACTGAAGGAGAATCAGAGCTAGTCTCGGGCTTCAACGTAGAATATGCAGCAGGACCATTTGCCCTCTTCTTCATAGCAGAGTACGCAAATATTATCATAATAAATATCTTTACAGCAATTTTATTCCTAGGAACATCCCACAATCCACACATACCAGAACTCTACACAATCAATTTTACCATTAAATCCCTACTGCTCACAATATCCTTCCTATGAATCCGAGCATCCTACCCTCGATTTCGCTATGACCAACTAATACACTTACTATGAAAAAATTTTCTACCTCTGACACTAGCCCTGTGCATGTGACACGTATCCCTACCCATCCTTACATCAGGCATCCCACCACAAACATAAGAAATATGTCTGACAAAAGAGTTACTTTGATAGAGTAAATAATAGAGGTTCAAACCCTCTTATTTCTAGAACTATAGGAATCGAACCTACTCCTAAGAATCCAAAACTCTTCGTGCTCCCAATTACACCAAATTCTATTAGTAAGGTCAGCTAATTAAGCTATCGGGCCCATACCCCGAAAATGTTGGTTTATATCCTTCCCGTACTAATAAACCCAATTATCTTTATTATTATTCTACTAACCATTATACTAGGAACTATTATTGTCATAATCAGTTCTCACTGACTACTTGTCTGAATCGGGTTTGAAATAAATATACTCGCCATCATCCCCATCATAATAAAAAATCACAACCCACGAGCTACAGAAGCATCAACTAAATATTTTTTGACTCAATCAACAGCCTCAATACTACTAATAATAGCCGTCATCATTAACCTAATATTCTCAGGCCAATGAACCGTAATAAAACTATTTAACCCAATAGCCTCAATACTTATAACGATAGCCCTAGCTATAAAACTAGGAATAGCCCCATTTCACTTCTGAGTCCCAGAAGTAACACAGGGCATCCCCCTATCCTCAGGCCTTATCCTACTGACATGACAAAAACTAGCACCTATATCTGTACTTTACCAAATCTTCCCATCAATTAACCTAAACTTAATTCTAACCCTATCAGTTTTATCAATCCTAATTGGAGGCTGAGGGGGACTAAACCAAACACAACTCCGAAAAATCATAGCCTACTCATCAATCGCTCATATAGGCTGAATAACAGCAGTACTACCATATAACCCCACCATAACATTGCTAAACTTAATTATCTATATCATTATAACTTCCACCATATTTACCATATTTATAGCCAATTCCACCACCACTACCCTGTCATTATCACACACATGAAATAAAACACCCATTATAACCGTCCTAATTCTTGCCACTCTCCTATCCATAGGAGGACTCCCTCCCCTATCTGGGTTTATACCAAAATGAATAATCATCCAAGAGATAACAAAAAATAACAGCATCATTCTACCTACTTTCATAGCAATCACAGCTCTACTAAACTTATATTTTTATATACGACTCACGTATTCTACCACACTAACAATATTTCCCTCCACAAACAACATAAAAATAAAATGACAATTTCCCCTTATGAAAAAAATAACTTTTCTACCAACAATAGTCGTATTATCTACCATAATACTACCACTCACGCCAATACTATCAGTGTTAGAATAGGAATTTAGGTTAAACAGACCAAGAGCCTTCAAAGCCCTAAGCAAGTACAATTTACTTAATTCCTGATAAGGATTGCAAGACTACACCTTACATCAATTGAATGCAAATCAACCACTTTAATTAAGCTAAATCCTCACTAGACTGGTGGGCTCCACCCCCACGAAACTTTAGTTAACAGCTAAACACCCTAGCTAACT-GGCTTCAATCTACTTCTCCCGCCGCAAGAAAAAAAA-GGCGGGAGAAGCCCCGGCAGAATTGAAGCTGCTTCTCTGAATTTGCAATTCAACGTGTAAATTCACCACAGGGCTTGGTAAAAAGAGGAGTCAAACCTCTATCTTTAGATTTACAGTCTAATGCTTTGCTCAGCCATTTTACCCATGTTCATTAACCGCTGACTATTCTCAACCAACCATAAAGATATTGGTACCCTTTATCTACTATTTGGTGCTTGGGCCGGTATAGTAGGAACAGCTCTAAGCCTTCTAATTCGCGCTGAATTAGGCCAACCCGGAACTCTGCTCGGAGACGACCAAATCTACAACGTAGTTGTAACCGCACACGCATTTGTAATAATCTTCTTCATAGTAATACCAATCATAATTGGAGGATTCGGTAACTGACTTGTTCCCCTAATAATTGGTGCTCCCGATATAGCATTTCCCCGAATAAATAATATAAGCTTCTGACTCCTCCCTCCCTCATTCCTACTACTCCTCGCATCCTCTATAGTTGAAGCTGGGGCAGGAACAGGCTGAACCGTGTACCCTCCCTTAGCAGGCAACCTAGCCCATGCAGGAGCTTCAGTAGATCTAACCATTTTCTCTTTACACTTAGCAGGAGTTTCCTCAATTTTAGGAGCCATCAACTTCATTACAACAATTATCAACATAAAGCCCCCCGCAATGTCACAATACCAAACCCCTCTGTTCGTATGATCCGTAATAATTACCGCCGTACTACTACTACTCTCGCTCCCTGTATTAGCAGCCGGCATCACAATGCTATTAACAGACCGGAACCTAAATACAACCTTCTTCGACCCGGCAGGAGGAGGAGACCCTATTCTATATCAACACTTATTCTGATTCTTTGGACACCCCGAAGTCTATATTTTAATCTTACCTGGGTTTGGAATAATCTCTCATATCGTGACCTACTACTCAGGAAAAAAAGAACCATTCGGATATATGGGAATAGTTTGGGCTATAATGTCAATCGGATTTCTAGGTTTCATCGTATGAGCCCACCATATATTCACTGTCGGAATAGACGTCGACACACGAGCCTACTTCACATCAGCCACTATAATTATTGCTATTCCAACCGGGGTAAAAGTCTTCAGCTGATTGGCAACACTTCATGGAGGTAATATCAAATGGTCTCCTGCTATAATGTGAGCCCTAGGCTTTATTTTCTTATTTACAGTAGGGGGTTTAACTGGAATTGTCTTAGCCAACTCTTCCCTCGATATTGTTCTTCACGACACATACTACGTTGTCGCACATTTCCACTATGTTTTATCAATAGGAGCTGTATTTGCTATTATAGGGGGATTTGTTCATTGATTCCCACTATTCTCAGGTTATACTCTCAACGATACATGAGCCAAAATCCACTTCGCAATTATATTTGTAGGCGTCAATATAACCTTCTTCCCACAACACTTTCTAGGACTATCTGGCATGCCTCGACGATACTCCGACTACCCAGATGCATACACAATATGAAATACTATCTCATCAATAGGCTCATTCATTTCCCTAACAGCAGTTATACTAATAGTTTTCATCATCTGAGAAGCATTTGCATCTAAACGAGAAGTCTTGACTGTAGACTTAACCACGACAAATCTAGAATGATTAAACGGATGCCCTCCACCATATCACACATTTGAAGAACCCACCTATGTTAACCTAAAATAAGAAAGGAAGGAATCGAACCCCCTACTATTGGTTTCAAGCCAACATCATAACCTCTATGTCTCTCTC--AATAAACGAGGTGTTAGTAAAACATTATATAATTTTGTCAAAGTTAAGTTACAAGTGAAAGTCCTGTACACCTCATATGGCATATCCCATACAACTAGGATTCCAAGATGCAACATCACCAATCATAGAAGAACTACTTCACTTTCATGACCACACGCTAATAATTGTCTTCTTAATTAGCTCATTAGTACTTTACATTATTTCACTAATACTAACGACAAAGCTGACCCATACAAGCACGATAGATGCACAAGAAGTAGAGACAATCTGAACCATTCTGCCCGCCATCATCTTAATTCTAATTGCTCTTCCTTCTTTACGAATTCTATACATAATAGATGAAATCAATAACCCATCTCTTACAGTAAAAACCATAGGACATCAGTGATACTGAAGCTATGAGTATACAGATTATGAGGACTTAAGCTTCGACTCCTACATAATTCCAACATCAGAATTAAAGCCAGGGGAGCTACGACTATTAGAAGTCGATAATCGAGTTGTACTACCAATAGAAATAACAATCCGAATGTTAGTCTCCTCTGAAGACGTATTACACTCATGAGCTGTGCCCTCTCTAGGACTAAAAACAGACGCAATCCCAGGCCGTCTAAACCAAACAACCCTTATATCGTCCCGTCCAGGCTTATATTACGGTCAATGCTCAGAAATTTGCGGGTCAAACCACAGTTTCATACCCATTGTCCTTGAGTTAGTCCCACTAAAGTACTTTGAAAAATGATCTGCGTCAATATTATAAAATCACTAAGAAGCTATATAGCACTAACCTTTTAAGTTAGAGATTGAGAGCCATATACTCTCCTTGGTGACATGCCGCAACTAGACACGTCAACATGACTGACAATGATCTTATCAATATTCTTGACCCTTTTTATCATCTTTCAACTAAAAGTTTCAAAACACAACTTTTATCACAATCCAGAACTGACACCAACAAAAATATTAAAACAAAACACCCCTTGAGAAACAAAATGAACGAAAATTTATTTACCTCTTTTATTACCCCTGTAATTTTAGGTCTCCCTCTCGTAACCCTTATCGTACTATTCCCAAGCCTACTATTCCCAACATCAAACCGACTAGTAAGCAATCGCTTTGTAACCCTCCAACAATGAATACTTCAACTTGTATCAAAACAAATAATGAGTATCCACAATTCTAAAGGACAAACATGAACATTAATATTAATATCTCTGATCCTATTTATTGGATCAACAAACCTACTAGGCCTATTACCCCATTCATTCACACCAACAACACAACTATCAATAAACCTAGGCATAGCCATCCCCCTGTGAGCAGGAGCCGTAATTACAGGATTCCGCAATAAAACTAAAGCATCACTTGCCCATTTCTTACCACAAGGAACACCCACTCCACTAATCCCAATACTAGTAATTATTGAAACTATCAGCCTTTTTATTCAACCTATAGCCCTCGCCGTGCGGTTAACAGCTAACATCACTGCAGGACACCTATTAATTCACCTAATCGGAGGAGCTACACTTGCACTAATAAGCATTAGCACTACAACAGCTCTAATTACATTCACCATTCTAATCCTACTAACAATTCTAGAGTTTGCAGTAGCTATAATCCAAGCCTATGTATTCACTCTCCTAGTCAGCCTATATCTGCATGACAACACATAATGACACACCAAACTCATGCTTATCATATAGTAAACCCAAGCCCTTGACCTCTTACAGGAGCTTTGTCTGCCCTCTTAATAACATCCGGCCTAACCATGTGATTTCACTTTAACTCAATGACCCTGCTAATAATTGGCCTAACAACAAATATACTAACAATATACCAATGATGACGAGATGTTATCCGAGAAAGCACCTTCCAAGGGCACCATACCCCAGCTGTCCAAAAAGGCCTCCGTTATGGAATAATTCTTTTTATTATCTCCGAAGTACTATTCTTTACCGGATTTTTCTGAGCTTTCTACCACTCAAGCCTCGCCCCCACCCCTGAACTAGGCGGCTGCTGACCCCCAACAGGCATTCACCCACTAAACCCCCTAGAAGTCCCACTGCTCAACACCTCTGTCCTATTGGCTTCCGGAGTTTCTATTACCTGAGCCCATCATAGTTTAATAGAAGGGGACCGAAAGCATATATTACAAGCCCTATTTATCACCATCACATTAGGAGTCTACTTCACACTACTACAAGCCTCAGAATACTATGAAGCACCTTTTACTATCTCCGACGGAGTTTACGGCTCAACTTTTTTTGTAGCCACAGGCTTCCACGGCCTCCACGTCATCATTGGGTCCACCTTCTTAATTGTCTGCTTCTTCCGCCAATTAAAATTTCATTTTACTTCTAACCACCACTTCGGCTTTGAAGCCGCTGCCTGATACTGACATTTCGTAGACGTAGTCTGACTTTTCCTCTATGTTTCTATCTATTGATGAGGCTCCTATTCTTTTAGTATTAACTAGTACAGCTGACTTCCAATCAGCTAGTTTCGGTCTAGTCCGAAAAAGAATAATAAATTTAATACTAGCCCTCCTGACCAATTTTACACTAGCCACCCTACTCGTCATCATCGCATTCTGACTTCCCCAACTAAATGTATACTCTGAGAAAACAAGCCCATACGAATGTGGATTTGACCCCATAGGATCAGCCCGCCTTCCCTTCTCTATAAAATTCTTTCTGGTAGCCATCACATTCCTCTTATTTGACCTAGAAATTGCACTCCTCCTACCACTGCCATGAGCCTCACAAACAGCAAATCTAAACACAATGCTTACCATAGCCCTCTTCCTAATTATCCTCCTAGCTGTAAGCCTAGCCTATGAGTGAACTCAAAAAGGACTAGAATGAACCGAATATGGTACTTAGTTTAAAATAAAATAAATGATTTCGACTCATTAGATTATGATTTAATTCATAATTACCAAATGTCTATAGTATACATAAACATTATAATAGCATTCACAGTATCTCTTGTAGGACTACTAATATACCGATCCCACCTAATATCCTCCCTTCTATGCTTAGAAGGAATAATGCTATCCCTATTCGTTATAGCAGCCCTAACAATCCTCAACTCACATTTTACATTAGCTAGCATAATACCTATTATCCTACTAGTCTTCGCAGCCTGTGAAGCAGCCCTAGGTCTATCTCTACTAGTAATAGTATCAAATACATATGGTACTGATTATGTACAAAACCTCAACTTACTCCAATGCTAAAATACATTATTCCAACAATTATACTTATACCCCTAACCTGGTTATCAAAAAATAATATAATTTGGGTTAACTCCACAGCACACAGCCTTCTAATTAGCTTTACAAGCCTCCTCCTCATAAACCAGTTTGGCGACAACAGCCTTAATTTTTCACTACTATTTTTCTCCGACTCCCTATCCACTCCACTACTAATTTTAACCATATGGCTCCTCCCTCTAATACTAATAGCTAGCCAACATCATCTATCAAAAGAAAACCTAACCCGAAAAAAACTATTTATTACTATGCTGATCTCACTACAACTATTCCTAATTATAACCTTTACCGCCATGGAACTAATCTTATTTTATATTCTATTTGAAGCAACACTAGTCCCAACACTCATTATTATTACCCGATGAGGAAACCAAACAGAACGCCTAAACGCCGGACTCTATTTCCTATTCTATACACTAGCTGGCTCCCTACCCCTATTAGTCGCACTAATTTATATCCAAAACACAGTAGGATCCCTAAATTTCCTAATATTACAGTACTGAGTACAACCTGTTCATAACTCTTGATCTAATGTCTTCATATGACTAGCATGTATAATAGCTTTCATAGTAAAAATACCACTATATGGCCTCCACCTTTGACTACCTAAAGCTCACGTAGAAGCCCCCATCGCAGGCTCCATAGTCCTTGCAGCAGTTCTACTAAAACTAGGGGGGTACGGTATGCTACGAATCACACTAATTCTAAACCCTATGACCGACTTTATAGCATACCCATTCATTATACTCTCCCTATGAGGCATAATTATAACCAGCTCAATCTGCCTCCGTCAAACGGACCTAAAATCACTCATCGCATACTCCTCTGTAAGCCACATAGCACTCGTTATCGTAGCCATCCTTATCCAGACACCTTGAAGCTACATAGGAGCAACCGCCCTTATGATTGCCCACGGCCTCACATCCTCCATACTTTTCTGTCTAGCAAACTCAAACTACGAACGAATCCACAGCCGAACCATAATTCTAGCTCGAGGCCTACAAACGCTCCTTCCACTAATAGCCACCTGATGACTACTAGCAAGTCTAACCAACTTAGCTCTACCCCCAACAATCAACTTAATTGGAGAACTATTTGTAGTAATGTCAACCTTTTCATGATCTAACATTACAATTATTCTAATAGGAGTAAATATAGTAATCACCGCCCTATATTCTCTATACATGCTAATTATAACCCAACGAGGAAAATATACCTACCACATTAATAATATCTCGCCTTCCTTTACACGGGAAAATGCACTCATATCATTACACATCCTACCCCTACTACTCCTAACCCTAAACCCAAAAATTATTCTAGGACCTCTATACTGTAAATATAGTTTAACAAAAACATTAGATTGTGAATCTAACAATAGAAACTCATTACCTTCTTATTTACCGAAAAAGTATGCAAGAACTGCTAATTCTATGCTCCCATATCTAATAGTATGGCTTTTTCGAACTTTTAAAGGATAGTAGTTTATCCGTTGGTCTTAGGAACCAAAAAATTGGTGCAACTCCAAATAAAAGTAATAAACATATTCTCCTCACTCTCACTAGTTACTTTACTCTTACTAACTATACCCATTATAATAATAAGCTTTAACACCTACAAACCTTCCAACTACCCACTCTACGTAAAAACAGCTATCTCATACGCCTTCATTACCAGCATAATTCCCACAATAATATTTATCCACTCAGGCCAAGAACTAATTATTTCAAACTGACACTGACTAACCATCCAAACTCTTAAATTATCCCTCAGCTTTAAAATAGACTATTTCTCAATAATATTTATCCCAGTAGCACTATTCGTCACATGATCTATTATAGAATTCTCAATATGATATATATACTCAGACCCCAATATTAACAAATTCTTCAAATATCTACTCCTATTCCTCATTACTATGCTCATCCTTGTAACCGCAAACAACCTCTTCCAGCTATTCATTGGCTGAGAAGGCGTCGGAATCATATCATTTCTACTCATCGGATGATGATACGGACGAGCAGATGCAAACACAGCAGCCCTACAAGCAATCTTATATAACCGCATCGGCGACATTGGTTTCATTTTAGCAATAGCATGGTTCCTAACAAATCTCAATACCTGAGACCTCCAACAGATCTTCATACTAAACCCAAGCGACTCAAACATACCCTTGATTGGACTAGCATTAGCTGCAACCGGAAAATCCGCCCAATTTGGCCTCCACCCGTGACTTCCCTCTGCAATAGAAGGCCCAACTCCCGTCTCAGCACTACTCCATTCAAGCACAATAGTGGTAGCAGGTATCTTCCTACTAATCCGTTTCTATCCCCTCACAGAAAACAATAAATACATCCAATCTATTACATTATGCTTAGGAGCCATTACCACACTATTTACAGCAATATGCGCCCTCACCCAAAATGACATTAAAAAAATCATCGCCTTCTCCACATCCAGTCAACTGGGCCTTATAATAGTAACTATTGGCATTAACCAACCTTACCTAGCTTTCCTCCACATCTGTACCCACGCCTTTTTCAAAGCTATACTATTCATATGCTCCGGTTCCATTATTCACAGCCTAAACGACGAACAAGATATTCGAAAAATAGGAGGCCTATTTAAAGCCATGCCATTCACCACAACAGCCCTCATTGTTGGCAGTCTCGCACTAACAGGAATACCCTTCCTCACAGGATTCTACTCCAAAGACCTAATCATCGAAGCCGCCAACACGTCTTATACCAACGCCTGAGCCCTTCTAATAACATTAATTGCCACCTCTTTCACAGCTATTTACAGCACCCGTATTATTTTTTTCGCACTTCTAGGACAACCCCGATTCCCTACCCTAGTTAATATTAACGAAAACAACCCCCTTCTGATCAACTCTATCAAACGCTTACTAATTGGAAGCCTCTTCGCAGGATACATCATTTCCAACAATATTCCTCCAACAACAATTCCCCAAATAACTATGCCCTACTACCTAAAAACAACAGCCCTAATTGTTACAATCCTAGGCTTCATCTTAGCCCTAGAAATCAGTAATATAACTAAAAATCTAAAATATCACTACCCCTCAAACGCCTTCAAGTTCTCAACCTTGCTAGGGTATTTCCCCACAATTATACATCGCCTAGCTCCATACATAAATTTATCAATAAGCCAAAAATCAGCATCCTCCCTTCTAGACCTAATCTGACTAGAAGCCATCCTACCAAAAACCATCTCACTCGCCCAAATAAAAGCATCTACCCTGGTCACAAACCAAAAAGGCCTGATCAAACTATATTTCCTCTCCTTCTTAATCACAATCCTTATCAGCATAATCTTATTTAATTTCCACGAGTAATTTCTATAATAACCACAACACCAATTAATAAAGACCACCCAGTTACAATAACTAATCAGGTACCATAACTGTATAAAGCCGCAATCCCTATGGCCTCTTCACTAAAGAACCCAGAATCCCCTGTATCATAAATCACCCAATCCCCTAAACCATTAAACTCAAACACAACCTCAACTTCTTTATCCTTTAATACATAATAGACCATAAAGAACTCCATCAACAAGCCAGTAACAAATGCCCCTAAAACAGCCTTATTAGAAAGCCAAATTTCAGGATACTGTTCTGTAGCCATAGCCGTTGTATAACCAAAAACTACCATCATACCTCCCAAATAAATTAAAAAGACCATCAACCCCAAAAAGGATCCACCAAAATTCAATACAATTCCACAGCCAACCCCACCACTCACAATTAACCCTAACCCCCCATAAATAGGTGAAGGTTTCGAAGAAAACCCCACAAAACCTATCACGAAAATAACGCTTAGAATAAATACAATGTATAGTATCATTATTCTTACATGGAATCTAACCATGACTAATGATATGAAAAACCATCGTTGTCATTCAACTACAAGAACACTAATGACTAACATTCGAAAGTCCCACCCACTAATAAAAATTGTAAACAATGCATTCATCGACCTTCCAGCCCCATCAAACATCTCATCATGATGAAATTTCGGTTCCCTCCTGGGAATCTGCCTAATCCTACAAATCCTCACAGGCCTATTCCTAGCAATACACTACACATCCGACACAACAACAGCATTCTCCTCTGTTACCCATATCTGCCGAGACGTGAACTACGGCTGAATCATCCGATACATACACGCAAACGGAGCTTCAATGTTTTTTATCTGCTTATATATGCACGTAGGACGAGGCTTATATTACGGGTCTTACACTTTTCTAGAAACATGAAATATTGGAGTAATCCTTCTGCTCACAGTAATAGCCACAGCATTTATAGGATACGTCCTACCATGAGGACAAATATCATTCTGAGGAGCAACAGTCATCACCAACCTCTTATCAGCAATCCCATACATCGGCACAAATTTAGTCGAATGAATCTGAGGCGGATTCTCAGTAGACAAAGCAACCCTTACCCGATTCTTCGCTTTCCATTTTATCCTTCCATTTATCATCATAGCAATTGCCATAGTCCACCTACTATTCCTCCACGAAACAGGCTCCAACAACCCAACAGGAATTTCCTCAGACGTAGACAAAATCCCATTCCACCCCTACTATACCATTAAGGACATCTTAGGGGCCCTCTTACTAATTCTAGCTCTAATACTACTAGTACTATTCGCACCCGACCTCCTCGGAGACCCAGATAACTACACCCCAGCCAATCCACTCAACACACCCCCTCACATCAAACCCGAGTGATACTTCTTATTTGCATACGCAATCTTACGATCAATCCCCAACAAACTAGGAGGAGTACTAGCCCTAGCCTTCTCTATCCTAATTCTTGCTCTAATCCCCCTACTACACACCTCCAAACAACGAAGCATAATATTCCGACCACTCAGCCAATGCCTATTCTGAGCCCTAGTAGCAGACCTACTGACACTCACATGAATTGGAGGACAACCAGTCGAACACCCATATATCACCATCGGACAACTAGCATCTGTCCTATACTTTCTCCTCATCCTAGTGCTAATACCAACGGCCGGCACAATCGAAAACAAATTACTAAAATGAAGACAGGTCTTTGTAGTACATCTAATATACTGGTCTTGTAAACCAGAGAAGGAGAACAACTAACCTCCCTAAGACTCAAGGAAGAAACTGCAGTCTCACCATCAACCCCCAAAGCTGAAGTTCTATTTAAACTATTCCCTG
		</sequence>
		<sequence>
			<taxon idref="5"/>
			TTGATGTAGCTTAACCCAAAGCAAGGCACTGAAAATGCCTAGATGAGTCTCCCAACTCCATAAACACATAGGTTTGGTCCCAGCCTTCCTGTTAACTCTTAATAAACTTACACATGCAAGCATCTACACCCCAGTGAGAATGCCCTCTAGGTTATTAAAACTAAGAGGAGCTGGCATCAAGCACACACCCTGTAGCTCACGACGCCTTGCTTAACCACACCCCCACGGGAAACAGCAGTGACAAAAATTAAGCCATAAACGAAAGTTTGACTAAGTTATATTAATTAGGGTTGGTAAATCTCGTGCCAGCCACCGCGGTCATACGATTAACCCAAGCTAACAGGAGTACGGCGTAAAACGTGTTAAAGCACCATACCAAATAGGGTTAAATTCTAACTAAGCTGTAAAAAGCCATGATTAAAATAAAAATAAATGACGAAAGTGACCCTACAATAGCCGACGCACTATAGCTAAGACCCAAACTGGGATTAGATACCCCACTATGCTTAGCCCTAAACACAGATAATTACATAAACAAAATTATTCGCCAGAGTACTACTAGCAACAGCTTAAAACTCAAAGGACTTGGCGGTGCTTTATATCCTTCTAGAGGAGCCTGTTCTATAATCGATAAACCCCGATAAACCTCACCAATTCTTGCTAATACAGTCTATATACCGCCATCTTCAGCAAACCCTAAAAA-GGAAAAAAAGTAAGCGTAATTATGATACATAAAAACGTTAGGTCAAGGTGTAACCTATGAAATGGGAAGAAATGGGCTACATTCTCTACACCAAGAGAATCAA-GCACGAAAGTTATTATGAAACCAATAACCAAAGGAGGATTTAGCAGTAAACTAAGAATAGAGTGCTTAGTTGAATTAGGCCATGAAGCACGCACACACCGCCCGTCACCCTCCTCAAATAGATTCAGTGCATCTAACCCTATTTAAACGCACTAGCTACATGAGAGGAGACAAGTCGTAACAAGGTAAGCATACTGGAAAGTGTGCTTGGATAAATCAAGATATAGCTTAAACAAAGCATCCAGTTTACACCTAGAAGACTTCATTCATTATGAATATCTTGAACTAGACCTAGCCCAAAGATACCCTCTCGACTAAACAACCAAGATAGAATAAAACAAAACATTTAATCCCAATTTAAAGTATAGGAGATAGAAATCTA-AGTACGGCGCTATAGAGAAAGTACCGCAAGGGAACGATGAAAGAAAAAAA--CTAAAAGTATAAAAAAGCAAAGATTACCCCTTGTACCTTTTGCATAATGAATTAACTAGTATAAGACTTAACAAAATGAATTTTAGCTAAGCAGCCCGAAACCAGACGAGCTACTCACAAACAGTTTACCAAGAACTAACTCATCTATGTGGCAAAATAGTGAGAAGATTTGTAAGTAGAGGTGACATGCCTAACGAGCCTGGTGATAGCTGGTTGTCCAGAAAATGAATCTAAGTTCAGCTTTAAAGATACCAAAAA-TTCAAATAAACCCCACTGTAGCTTTAAAAGTTAGTCTAAAAAGGTACAGCCTTTTAGAAACGGATACAACCTTGACTAGAGAGTAAAATTTAACACTACCATAGTAGGCCTAAAAGCAGCCATCAATTAAGAAAGCGTTAAAGCTCAACAACAAAAATTAAATAGATTCCAACAACAAATGATTAACTCCTAGCCCC-AATACTGGACTAATCTATTATAGAATAGAAGCAATAATGTTAATATGAGTAACAAGAAAAATTTTCTCCTTGCATAAGTCTAAGTCAGTGCCTGATAATACTCTGACCACTAACAGTCAATAAAAATAATCCAACAATAAACAATTTATTGATTATACTGTTAACCCAACACAGGAGTGCATCTAAGGAAAGATTAAAAGAAGTAAAAGGAACTCGGCAAACACAAACCCCGCCTGTTTACCAAAAACATCACCTCCAGCATTCCCAGTATTGGAGGCATTGCCTGCCCAGTGACAACTGTTTAACGGCCGCGGTATCCTGACCGTGCAAAGGTAGCATAATCATTTGTTCTCTAAATAAGGACTTGTATGAATGGCCGCACGAGGGTTTTACTGTCTCTTACTTCCAATCAGTGAAATTGACCTTCCCGTGAAGAGGCGGGAATGCACAAATAAGACGAGAAGACCCTATGGAGCTTTAACTAACCAACCCAAAGAGAATAGATTTAACCATTAAGGAATAACAACAATCTCCATGAGTTGGTAGTTTCGGTTGGGGTGACCTCGGAGAATAAAAAATCCTCCGAGCGATTTTAAAGACTAGACCCACAAGTCAAATCACTCTATCGCTCATTGATCCAAAAAC-TTGATCAACGGAACAAGTTACCCTAGGGATAACAGCGCAATCCTATTCAAGAGTCCATATCGACAATAGGGTTTACGACCTCGATGTTGGATCAGGACATCCTGATGGTGCAACCGCTATCAAAGGTTCGTTTGTTCAACGATTAAAGTCCTACGTGATCTGAGTTCAGACCGGAGTAATCCAGGTCGGTTTCTATCTATTACGTATTTCTCCCAGTACGAAAGGACAAGAGAAATAAGGCCAACTTTAAATCAAGCGCCTTAAGACAACCAATGATAACATCTCAACTGACAACACAAAACCCTGCCCTAGAACAGGGCTTAGTTAAGGTGGCAGAGCCCGGTAATTGCATAAAACTTAAACTTTTATATCCAGAGATTCAAATCCTCTCCTTAACAAAATGTTCATAATTAACATCTTAATACTAATTATTCCCATCCTATTGGCCGTAGCATTCCTTACGTTAGTGGAACGAAAAGTTCTAGGCTATATACAACTCCGAAAAGGTCCAAATGTCGTAGGTCCATATGGCCTACTTCAACCCATCGCCGATGCAATCAAACTTTTCATTAAAGAACCACTACGACCCGCTACATCTTCAGCCTCAATATTTATCCTAGCACCTATCATAGCTTTAGGCCTAGCCTTAACCATGTGAATTCCCCTACCAATACCCTATCCTCTTATCAACATAAACCTAGGAGTCCTATTTATACTAGCCATATCAAGCCTAGCCGTATACTCCATTCTCTGATCAGGCTGAGCTTCCAACTCAAAATACGCACTAATCGGAGCCCTACGAGCAGTAGCACAAACAATCTCATACGAAGTAACGCTAGCAATTATCCTGTTATCAGTACTCCTAATAAGTGGGTCCTTTACCCTCTCCACATTAATTACTACACAAGAACAAATATGGTTAATCCTCCCAGCATGGCCTCTAGCAATAATATGATTTATCTCAACACTAGCAGAAACAAACCGAGCTCCATTTGATTTAACTGAAGGAGAATCAGAGCTAGTCTCAGGCTTCAACGTAGAATATGCAGCAGGACCATTTGCCCTCTTCTTCATAGCAGAGTACGCAAATATTATCATAATAAATATCTTTACAGCAATTTTATTCCTAGGAACATCCCACAATCCACACATACCAGAACTCTACACAATCAATTTTACCATTAAATCCCTACTGCTCACAATATCCTTCCTATGAATCCGAGCATCCTACCCTCGATTTCGCTATGACCAACTAATACACTTACTATGAAAAAATTTTCTACCTCTGACACTAGCCCTGTGCATGTGACACGTATCCCTACCCATCCTTACATCAGGCATCCCACCACAAACATAAGAAATATGTCTGACAAAAGAGTTACTTTGATAGAGTAAATAATAGAGGTTCAAACCCTCTTATTTCTAGAACTATAGGAATCGAACCTACTCCTAAGAATCCAAAACTCTTCGTGCTCCCAATTACACCAAATTCTATTAGTAAGGTCAGCTAATTAAGCTATCGGGCCCATACCCCGAAAATGTTGGTTTATATCCTTCCCGTACTAATAAACCCAATTATCTTTATTATTATTCTACTAACCATTATACTAGGAACTATTATTGTCATAATCAGTTCTCACTGACTACTTGTCTGAATCGGGTTTGAAATAAATATACTCGCCATCATCCCCATCATAATAAAAAATCACAACCCACGAGCTACAGAAGCATCAACTAAATATTTTTTGACTCAATCAACAGCCTCAATACTACTAATAATAGCCGTCATCATTAACCTAATATTCTCAGGCCAATGAACCGTAATAAAACTATTTAACCCAATAGCCTCAATACTTATAACGATAGCCCTAGCTATAAAACTAGGAATAGCCCCATTTCACTTCTGAGTCCCAGAAGTAACACAGGGCATCCCCCTATCCTCAGGCCTTATCCTACTGACATGACAAAAACTAGCACCTATATCTGTACTTTACCAAATCTTCCCATCAATTAACCTAAACTTAATTCTAACCCTATCAGTTTTATCAATCCTAATTGGAGGCTGAGGGGGACTAAACCAAACACAACTCCGAAAAATCATAGCCTACTCATCAATCGCTCATATAGGCTGAATAACAGCAGTACTACCATATAACCCCACCATAACATTGCTAAACTTAATTATCTATATCATTATAACTTCCACCATATTTACCATATTTATAGCCAATTCCACCACCACTACCCTGTCATTATCACACACATGAAATAAAACACCCATTATAACCGTCCTAATTCTTGCCACTCTCCTATCCATAGGAGGACTCCCTCCCCTATCTGGGTTTATACCAAAATGAATAATCATCCAAGAGATAACAAAAAATAACAGCATCATTCTACCCACTTTCATAGCAATCACAGCTCTACTAAACTTATATTTTTATATACGACTCACGTATTCTACCACACTAACAATATTTCCCTCCACAAACAACATAAAAATAAAATGACAATTTCCCCTTATGAAAAAAATAACTTTTCTACCAACAATAGTCGTATTATCTACCATAATACTACCACTCACGCCAATACTATCAGTGTTAGAATAGGAATTTAGGTTAAACAGACCAAGAGCCTTCAAAGCCCTAAGCAAGTACAATTTACTTAATTCCTGATAAGGATTGCAAGACTACACCTTACATCAATTGAATGCAAATCAACCACTTTAATTAAGCTAAATCCTCACTAGACTGGTGGGCTCCACCCCCACGAAACTTTAGTTAACAGCTAAACACCCTAGCTAACT-GGCTTCAATCTACTTCTCCCGCCGCAAGAAAAAAAA-GGCGGGAGAAGCCCCGGCAGAATTGAAGCTGCTTCTCTGAATTTGCAATTCAACGTGTAAATTCACCACAGGGCTTGGTAAAAAGAGGAGTCAAACCTCTATCTTTAGATTTACAGTCTAATGCTTTGCTCAGCCATTTTACCCATGTTCATTAACCGCTGACTATTCTCAACCAACCATAAAGATATTGGTACCCTTTATCTACTATTTGGTGCTTGGGCCGGTATAGTAGGAACAGCTCTAAGCCTTCTAATTCGCGCTGAATTAGGCCAACCCGGAACTCTGCTCGGAGACGACCAAATCTACAACGTAGTTGTAACCGCACACGCATTTGTAATAATCTTCTTCATAGTAATACCAATCATAATTGGAGGATTCGGTAACTGACTTGTTCCCCTAATAATTGGTGCTCCCGATATAGCATTTCCCCGAATAAATAATATAAGCTTCTGACTCCTCCCTCCCTCATTCCTACTACTCCTCGCATCCTCTATAGTTGAAGCTGGGGCAGGAACAGGCTGAACCGTGTACCCTCCCTTAGCAGGCAACCTAGCCCATGCAGGAGCTTCAGTAGATCTAACCATTTTCTCTTTACACTTAGCAGGAGTTTCCTCAATTTTAGGAGCCATCAACTTCATTACAACAATTATCAACATAAAGCCCCCCGCAATGTCACAATACCAAACCCCTCTGTTCGTATGATCCGTAATAATTACCGCCGTACTACTACTACTCTCGCTCCCTGTATTAGCAGCCGGCATCACAATGCTATTAACAGACCGGAACCTAAATACAACCTTCTTCGACCCGGCAGGAGGAGGAGACCCTATTCTATATCAACACTTATTCTGATTCTTTGGACACCCCGAAGTCTATATTTTAATCTTACCTGGGTTTGGAATAATCTCTCATATCGTGACCTACTACTCAGGAAAAAAAGAACCATTCGGATATATGGGAATAGTTTGGGCTATAATGTCAATCGGATTTCTAGGTTTCATCGTATGAGCCCACCATATATTCACTGTCGGAATAGACGTCGACACACGAGCCTACTTCACATCAGCCACTATAATTATTGCTATTCCAACCGGGGTAAAAGTCTTCAGCTGATTGGCAACACTTCATGGAGGTAATATCAAATGGTCTCCTGCTATAATGTGAGCCCTAGGCTTTATTTTCTTATTTACAGTAGGGGGTTTAACTGGAATTGTCTTAGCCAACTCTTCCCTCGATATTGTTCTTCACGACACATACTACGTTGTCGCACATTTCCACTATGTTTTATCAATAGGAGCTGTATTTGCTATTATAGGGGGATTTGTTCATTGATTCCCACTATTCTCAGGTTATACTCTCAACGATACATGAGCCAAAATCCACTTCGCAATTATATTTGTAGGCGTCAATATAACCTTCTTCCCACAACACTTTCTAGGACTATCTGGCATGCCTCGACGATACTCCGACTACCCAGATGCATACACAATATGAAATACTATCTCATCAATAGGCTCATTCATTTCCCTAACAGCAGTTATACTAATAGTTTTCATCATCTGAGAAGCATTTGCATCTAAACGAGAAGTCTTGACTGTAGACTTAACCACGACAAATCTAGAATGATTAAACGGATGCCCTCCACCATATCACACATTTGAAGAACCCACCTATGTTAACCTAAAATAAGAAAGGAAGGAATCGAACCCCCTACTATTGGTTTCAAGCCAACATCATAACCTCTATGTCTCTCTC--AATAAACGAGGTGTTAGTAAAACATTATATAATTTTGTCAAAGTTAAGTTACAAGTGAAAGTCCTGTACACCTCATATGGCATATCCCATACAACTAGGATTCCAAGATGCAACATCACCAATCATAGAAGAACTACTTCACTTTCATGACCACACGCTAATAATTGTCTTCTTAATTAGCTCATTAGTACTTTACATTATTTCACTAATACTAACGACAAAGCTGACCCATACAAGCACGATAGATGCACAAGAAGTAGAGACAATCTGAACCATTCTGCCCGCCATCATCTTAATTCTAATTGCTCTTCCTTCTTTACGAATTCTATACATAATAGATGAAATCAATAACCCATCTCTTACAGTAAAAACCATAGGACATCAGTGATACTGAAGCTATGAGTATACAGATTATGAGGACTTAAGCTTCGACTCCTACATAATTCCAACATCAGAATTAAAGCCAGGGGAGCTACGACTATTAGAAGTCGATAATCGAGTTGTACTACCAATAGAAATAACAATCCGAATGTTAGTCTCCTCTGAAGACGTATTACACTCATGAGCTGTGCCCTCTCTAGGACTAAAAACAGACGCAATCCCAGGCCGTCTAAACCAAACAACCCTTATATCGTCCCGTCCAGGCTTATATTACGGTCAATGCTCAGAAATTTGCGGGTCAAACCACAGTTTCATACCCATTGTCCTTGAGTTAGTCCCACTAAAGTACTTTGAAAAATGATCTGCGTCAATATTATAAAATCACTAAGAAGCTATATAGCACTAACCTTTTAAGTTAGAGATTGAGAGCCATATACTCTCCTTGGTGACATGCCGCAACTAGACACGTCAACATGACTGACAATGATCTTATCAATATTCTTGACCCTTTTTATCATCTTTCAACTAAAAGTTTCAAAACACAACTTTTATCACAATCCAGAACTGACACCAACAAAAATATTAAAACAAAACACCCCTTGAGAAACAAAATGAACGAAAATTTATTTACCTCTTTTATTACCCCTGTAATTTTAGGTCTCCCTCTCGTAACCCTTATCGTACTATTCCCAAGCCTACTATTCCCAACATCAAACCGACTAGTAAGCAATCGCTTTGTAACCCTCCAACAATGAATACTTCAACTTGTATCAAAACAAATAATGAGTATCCACAATTCTAAAGGACAAACATGAACATTAATATTAATATCTCTGATCCTATTTATTGGATCAACAAACCTACTAGGCCTATTACCCCATTCATTCACACCAACAACACAACTATCAATAAACCTAGGCATAGCCATCCCCCTGTGAGCAGGAGCCGTAATTACAGGATTCCGCAATAAAACTAAAGCATCACTTGCCCATTTCTTACCACAAGGAACACCCACTCCACTAATCCCAATACTAGTAATTATTGAAACTATCAGCCTTTTTATTCAACCTATAGCCCTCGCCGTGCGGTTAACAGCTAACATCACTGCAGGACACCTATTAATTCACCTAATCGGAGGAGCTACACTTGCACTAATAAGCATTAGCACTACAACAGCTCTAATTACATTCACCATTCTAATCCTACTAACAATTCTAGAGTTTGCAGTAGCTATAATCCAAGCCTATGTATTCACTCTCCTAGTCAGCCTATATCTGCATGACAACACATAATGACACACCAAACTCATGCTTATCATATAGTAAACCCAAGCCCTTGACCTCTTACAGGAGCTTTGTCTGCCCTCTTAATAACATCCGGCCTAACCATGTGATTTCACTTTAACTCAATGACCCTGCTAATAATTGGCCTAACAACAAATATACTAACAATATACCAATGATGACGAGATGTTATCCGAGAAAGCACCTTCCAAGGGCACCATACCCCAGCTGTCCAAAAAGGCCTCCGTTATGGAATAATTCTTTTTATTATCTCCGAAGTACTATTCTTTACCGGATTTTTCTGAGCTTTCTACCACTCAAGCCTCGCCCCCACCCCTGAACTAGGCGGCTGCTGACCCCCAACAGGCATTCACCCACTAAACCCCCTAGAAGTCCCACTGCTCAACACCTCTGTCCTATTGGCTTCCGGAGTTTCTATTACCTGAGCCCATCATAGTTTAATAGAAGGGGACCGAAAGCATATATTACAAGCCCTATTTATCACCATCACATTAGGAGTCTACTTCACACTACTACAAGCCTCAGAATACTATGAAGCACCTTTTACTATCTCCGACGGAGTTTACGGCTCAACTTTTTTTGTAGCCACAGGCTTCCACGGCCTCCACGTCATCATTGGGTCCACCTTCTTAATTGTCTGCTTCTTCCGCCAATTAAAATTTCATTTTACTTCTAACCACCACTTCGGCTTTGAAGCCGCTGCCTGATACTGACATTTCGTAGACGTAGTCTGACTTTTCCTCTATGTTTCTATCTATTGATGAGGCTCCTATTCTTTTAGTATTAACTAGTACAGCTGACTTCCAATCAGCTAGTTTCGGTCTAGTCCGAAAAAGAATAATAAATTTAATACTAGCCCTCCTGACCAATTTTACACTAGCCACCCTACTCGTCATCATCGCATTCTGACTTCCCCAACTAAATGTATACTCTGAGAAAACAAGCCCATACGAATGTGGATTTGACCCCATAGGATCAGCCCGCCTTCCCTTCTCTATAAAATTCTTTCTGGTAGCCATCACATTCCTCTTATTTGACCTAGAAATTGCACTCCTCCTACCACTGCCATGAGCCTCACAAACAGCAAATCTAAACACAATGCTTACCATAGCCCTCTTCCTAATTATCCTCCTAGCTGTAAGCCTAGCCTATGAGTGAACTCAAAAAGGACTAGAATGAACCGAATATGGTACTTAGTTTAAAATAAAATAAATGATTTCGACTCATTAGATTATGATTTAATTCATAATTACCAAATGTCTATAGTATACATAAACATTATAATAGCATTCACAGTATCTCTTGTAGGACTACTAATATACCGATCCCACCTAATATCCTCCCTTCTATGCTTAGAAGGAATAATGCTATCCCTATTCGTTATAGCAGCCCTAACAATCCTCAACTCACATTTTACATTAGCTAGCATAATACCTATTATCCTACTAGTCTTCGCAGCCTGTGAAGCAGCCCTAGGTCTATCTCTACTAGTAATAGTATCAAATACATATGGTACTGATTATGTACAAAACCTCAACTTACTCCAATGCTAAAATACATTATTCCAACAATTATACTTATACCCCTAACCTGGTTATCAAAAAATAATATAATTTGGGTTAACTCCACAGCACACAGCCTTCTAATTAGCTTTACAAGCCTCCTCCTCATAAACCAGTTTGGCGACAACAGCCTTAATTTTTCACTACTATTTTTCTCCGACTCCCTATCCACTCCACTACTAATTTTAACCATATGGCTCCTCCCTCTAATACTAATAGCTAGCCAACATCATCTATCAAAAGAAAACCTAACCCGAAAAAAACTATTTATTACTATGCTGATCTCACTACAACTATTCCTAATTATAACCTTTACCGCCATGGAACTAATCTTATTTTATATTCTATTTGAAGCAACACTAGTCCCAACACTCATTATTATTACCCGATGAGGAAACCAAACAGAACGCCTAAACGCCGGACTCTATTTCCTATTCTATACACTAGCTGGCTCCCTACCCCTATTAGTCGCACTAATTTATATCCAAAACACAGTAGGATCCCTAAATTTCCTAATATTACAGTACTGAGTACAACCTGTTCATAACTCTTGATCTAATGTCTTCATATGACTAGCATGTATAATAGCTTTCATAGTAAAAATACCACTATATGGCCTCCACCTTTGACTACCTAAAGCTCACGTAGAAGCCCCCATCGCAGGCTCCATAGTCCTTGCAGCAGTTCTACTAAAACTAGGGGGGTACGGTATGCTACGAATCACACTAATTCTAAACCCTATGACCGACTTTATAGCATACCCATTCATTATACTCTCCCTATGAGGCATAATTATAACCAGCTCAATCTGCCTCCGTCAAACGGACCTAAAATCACTCATCGCATACTCCTCTGTAAGCCACATAGCACTCGTTATCGTAGCCATCCTTATCCAGACACCTTGAAGCTACATAGGAGCAACCGCCCTTATGATTGCCCACGGCCTCACATCCTCCATACTTTTCTGTCTAGCAAACTCAAACTACGAACGAATCCACAGCCGAACCATAATTCTAGCTCGAGGCCTACAAACGCTCCTTCCACTAATAGCCACCTGATGACTACTAGCAAGTCTAACCAACTTAGCTCTACCCCCAACAATCAACTTAATTGGAGAACTATTTGTAGTAATGTCAACCTTTTCATGATCTAACATTACAATTATTCTAATAGGAGTAAATATAGTAATCACCGCCCTATATTCTCTATACATGCTAATTATAACCCAACGAGGAAAATATACCTACCACATTAATAATATCTCGCCTTCCTTTACACGGGAAAATGCACTCATATCATTACACATCCTACCCCTACTACTCCTAACCCTAAACCCAAAAATTATTCTAGGACCTCTATACTGTAAATATAGTTTAACAAAAACATTAGATTGTGAATCTAACAATAGAAACTCATTACCTTCTTATTTACCGAAAAAGTATGCAAGAACTGCTAATTCTATGCTCCCATATCTAATAGTATGGCTTTTTCGAACTTTTAAAGGATAGTAGTTTATCCGTTGGTCTTAGGAACCAAAAAATTGGTGCAACTCCAAATAAAAGTAATAAACATATTCTCCTCACTCTCACTAGTTACTTTACTCTTACTAACTATACCCATTATAATAATAAGCTTTAACACCTACAAACCTTCCAACTACCCACTCTACGTAAAAACAGCTATCTCATACGCCTTCATTACCAGCATAATTCCCACAATAATATTTATCCACTCAGGCCAAGAACTAATTATTTCAAACTGACACTGACTAACCATCCAAACTCTTAAATTATCCCTCAGCTTTAAAATAGACTATTTCTCAATAATATTTATCCCAGTAGCACTATTCGTCACATGATCTATTATAGAATTCTCAATATGATATATATACTCAGACCCCAATATTAACAAATTCTTCAAATATCTACTCCTATTCCTCATTACTATGCTCATCCTTGTAACCGCAAACAACCTCTTCCAGCTATTCATTGGCTGAGAAGGCGTCGGAATCATATCATTTCTACTCATCGGATGATGATACGGACGAGCAGATGCAAACACAGCAGCCCTACAAGCAATCTTATATAACCGCATCGGCGACATTGGTTTCATTTTAGCAATAGCATGGTTCCTAACAAATCTCAATACCTGAGACCTCCAGCAGATCTTCATACTAAACCCAAGCGACTCAAACATACCCTTGATTGGACTAGCATTAGCTGCAACCGGAAAATCCGCCCAATTTGGCCTCCACCCGTGACTTCCCTCTGCAATAGAAGGCCCAACTCCCGTCTCAGCACTACTCCATTCAAGCACAATAGTGGTAGCAGGTATCTTCCTACTAATCCGTTTCTATCCCCTCACAGAAAACAATAAATACATCCAATCTATTACATTATGCTTAGGAGCCATTACCACACTATTTACAGCAATATGCGCCCTCACCCAAAATGACATTAAAAAAATCATCGCCTTCTCCACATCCAGTCAACTGGGCCTTATAATAGTAACTATTGGCATTAACCAACCTTACCTAGCTTTCCTCCACATCTGTACCCACGCCTTTTTCAAAGCTATACTATTCATATGCTCCGGTTCCATTATTCACAGCCTAAACGACGAACAAGATATTCGAAAAATAGGAGGCCTATTTAAAGCCATGCCATTCACCACAACAGCCCTCATTGTTGGCAGTCTCGCACTAACAGGAATACCCTTCCTCACAGGATTCTACTCCAAAGACCTAATCATCGAAGCCGCCAACACGTCTTATACCAACGCCTGAGCCCTTCTAATAACATTAATTGCCACCTCTTTCACAGCTATTTACAGCACCCGTATTATTTTTTTCGCACTTCTAGGACAACCCCGATTCCCTACCCTAGTTAATATTAACGAAAACAACCCCCTTCTGATCAACTCTATCAAACGCTTACTAATTGGAAGCCTCTTCGCAGGATACATCATTTCCAACAATATTCCTCCAACAACAATTCCCCAAATAACTATGCCCTACTACCTAAAAACAACAGCCCTAATTGTTACAATCCTAGGCTTCATCTTAGCCCTAGAAATCAGTAATATAACTAAAAATCTAAAATATCACTACCCCTCAAACGCCTTCAAGTTCTCAACCTTGCTAGGGTATTTCCCCACAATTATACATCGCCTAGCTCCATACATAAATTTATCAATAAGCCAAAAATCAGCATCCTCCCTTCTAGACCTAATCTGACTAGAAGCCATCCTACCAAAAACCATCTCACTCGCCCAAATAAAAGCATCTACCCTGGTCACAAACCAAAAAGGCCTGATCAAACTATATTTCCTCTCCTTCTTAATCACAATCCTTATCAGCATAATCTTATTTAATTTCCACGAGTAATTTCTATAATAACCACAACACCAATTAATAAAGACCACCCAGTTACAATAACTAATCAGGTACCATAACTGTATAAAGCCGCAATCCCTATGGCCTCTTCACTAAAGAACCCAGAATCCCCTGTATCATAAATCACCCAATCCCCTAAACCATTAAACTCAAACACAACCTCAACTTCTTTATCCTTTAATACATAATAGACCATAAAGAACTCCATCAACAAGCCAGTAACAAATGCCCCTAAAACAGCCTTATTAGAAAGCCAAATTTCAGGATACTGTTCTGTAGCCATAGCCGTTGTATAACCAAAAACTACCATCATACCTCCCAAATAAATTAAAAAGACCATCAACCCCAAAAAGGATCCACCAAAATTCAATACAATTCCACAGCCAACCCCACCACTCACAATTAACCCTAACCCCCCATAAATAGGTGAAGGTTTCGAAGAAAACCCCACAAAACCTATCACGAAAATAACGCTTAGAATAAATACAATGTATAGTATCATTATTCTTACATGGAATCTAACCATGACTAATGATATGAAAAACCATCGTTGTCATTCAACTACAAGAACACTAATGACTAACATTCGAAAGTCCCACCCACTAATAAAAATTGTAAACAATGCATTCATCGACCTTCCAGCCCCATCAAACATTTCATCATGATGAAATTTCGGTTCCCTCCTGGGAATCTGCCTAATCCTACAAATCCTCACAGGCCTATTCCTAGCAATACACTACACATCCGACACAACAACAGCATTCTCCTCTGTTACCCATATCTGCCGAGACGTGAACTACGGCTGAATCATCCGATACATACACGCAAACGGAGCTTCAATGTTTTTTATCTGCTTATATATGCACGTAGGACGAGGCTTATATTACGGGTCTTACACTTTTCTAGAAACATGAAATATTGGAGTAATCCTTCTGCTCACAGTAATAGCCACAGCATTTATAGGATACGTCCTACCATGAGGACAAATATCATTCTGAGGAGCAACAGTCATCACCAACCTCTTATCAGCAATCCCATACATCGGCACAAATTTAGTCGAATGAATCTGAGGCGGATTCTCAGTAGACAAAGCAACCCTTACCCGATTCTTCGCTTTCCATTTTATCCTTCCATTTATCATCATAGCAATTGCCATAGTCCACCTACTATTCCTCCACGAAACAGGCTCCAACAACCCAACAGGAATTTCCTCAGACGTAGACAAAATCCCATTCCACCCCTACTATACCATTAAGGACATCTTAGGGGCCCTCTTACTAATTCTAGCTCTAATACTACTAGTACTATTCGCACCCGACCTCCTCGGAGACCCAGATAACTACACCCCAGCCAATCCACTCAACACACCCCCTCACATCAAACCCGAGTGATACTTCTTATTTGCATACGCAATCTTACGATCAATCCCCAACAAACTAGGAGGAGTACTAGCCCTAGCCTTCTCTATCCTAATTCTTGCTCTAATCCCCCTACTACACACCTCCAAACAACGAAGCATAATATTCCGACCACTCAGCCAATGCCTATTCTGAGCCCTAGTAGCAGACCTACTGACACTCACATGAATTGGAGGACAACCAGTCGAACACCCATATATCACCATCGGACAACTAGCATCTGTCCTATACTTTCTCCTCATCCTAGTGCTAATACCAACGGCCGGCACAATCGAAAACAAATTACTAAAATGAAGACAGGTCTTTGTAGTACATCTAATATACTGGTCTTGTAAACCAGAGAAGGAGAACAACTAACCTCCCTAAGACTCAAGGAAGAAACTGCAGTCTCACCATCAACCCCCAAAGCTGAAGTTCTATTTAAACTATTCCCTG
		</sequence>
		<sequence>
			<taxon idref="50"/>
			TTGATGTAGCTTAACCCAAAGCAAGGCACTGAAAATGCCTAGATGAGTCTCCCAACTCCATAAACACATAGGTTTGGTCCCAGCCTTCCTGTTAACTCTTAATAAACTTACACATGCAAGCATCTACACCCCAGTGAGAATGCCCTCTAGGTTATTAAAACTAAGAGGAGCTGGCATCAAGCACACACCCTGTAGCTCACGACGCCTTGCTTAACCACACCCCCACGGGAAACAGCAGTGACAAAAATTAAGCCATAAACGAAAGTTTGACTAAGTTATATTAATTAGGGTTGGTAAATCTCGTGCCAGCCACCGCGGTCATACGATTAACCCAAGCTAACAGGAGTACGGCGTAAAACGTGTTAAAGCACCATACCAAATAGGGTTAAATTCTAACTAAGCTGTAAAAAGCCATGATTAAAATAAAAATAAATGACGAAAGTGACCCTACAATAGCCGACGCACTATAGCTAAGACCCAAACTGGGATTAGATACCCCACTATGCTTAGCCCTAAACACAGATAATTACATAAACAAAATTATTCGCCAGAGTACTACTAGCAACAGCTTAAAACTCAAAGGACTTGGCGGTGCTTTATATCCTTCTAGAGGAGCCTGTTCTATAATCGATAAACCCCGATAAACCTCACCAATTCTTGCTAATACAGTCTATATACCGCCATCTTCAGCAAACCCTAAAAA-GGAAAAAAAGTAAGCGTAATTATGATACATAAAAACGTTAGGTCAAGGTGTAACCTATGAAATGGGAAGAAATGGGCTACATTCTCTACACCAAGAGAATCAA-GCACGAAAGTTATTATGAAACCAATAACCAAAGGAGGATTTAGCAGTAAACTAAGAATAGAGTGCTTAGTTGAATTAGGCCATGAAGCACGCACACACCGCCCGTCACCCTCCTCAAATAGATTCAGTGCATCTAACCCTATTTAAACGCACTAGCTACATGAGAGGAGACAAGTCGTAACAAGGTAAGCATACTGGAAAGTGTGCTTGGATAAATCAAGATATAGCTTAAACAAAGCATCCAGTTTACACCTAGAAGACTTCATTCATTATGAATATCTTGAACTAGACCTAGCCCAAAGATACCCTCTCGACTAAACAACCAAGATAGAATAAAACAAAACATTTAATCCCAATTTAAAGTATAGGAGATAGAAATCTA-AGTACGGCGCTATAGAGAAAGTACCGCAAGGGAACGATGAAAGAAAAAA---CTAAAAGTATAAAAAAGCAAAGATTACCCCTTGTACCTTTTGCATAATGAATTAACTAGTATAAGACTTAACAAAATGAATTTTAGCTAAGCAGCCCGAAACCAGACGAGCTACTCACAAACAGTTTACCAAGAACTAACTCATCTATGTGGCAAAATAGTGAGAAGATTTGTAAGTAGAGGTGACATGCCTAACGAGCCTGGTGATAGCTGGTTGTCCAGAAAATGAATCTAAGTTCAGCTTTAAAGATACCAAAAA-TTCAAATAAACCCCACTGTAGCTTTAAAAGTTAGTCTAAAAAGGTACAGCCTTTTAGAAACGGATACAACCTTGACTAGAGAGTAAAATTTAACACTACCATAGTAGGCCTAAAAGCAGCCATCAATTAAGAAAGCGTTAAAGCTCAACAACAAAAATTAAATAGATTCCAACAACAAATGATTAACTCCTAGCCCC-AATACTGGACTAATCTATTATAGAATAGAAGCAATAATGTTAATATGAGTAACAAGAAAAATTTTCTCCTTGCATAAGTCTAAGTCAGTGCCTGATAATACTCTGACCACTAACAGTCAATAAAAATAATCCAACAATAAACAATTTATTGATTATACTGTTAACCCAACACAGGAGTGCATCTAAGGAAAGATTAAAAGAAGTAAAAGGAACTCGGCAAACACAAACCCCGCCTGTTTACCAAAAACATCACCTCCAGCATTCCCAGTATTGGAGGCATTGCCTGCCCAGTGACAACTGTTTAACGGCCGCGGTATCCTGACCGTGCAAAGGTAGCATAATCATTTGTTCTCTAAATAAGGACTTGTATGAATGGCCGCACGAGGGTTTTACTGTCTCTTACTTCCAATCAGTGAAATTGACCTTCCCGTGAAGAGGCGGGAATGCACAAATAAGACGAGAAGACCCTATGGAGCTTTAACTAACCAACCCAAAGAGAATAGATTTAACCATTAAGGAATAACAACAATCTCCATGAGTTGGTAGTTTCGGTTGGGGTGACCTCGGAGAATAAAAAATCCTCCGAGCGATTTTAAAGACTAGACCCACAAGTCAAATCACTCTATCGCTCATTGATCCAAAAAC-TTGATCAACGGAACAAGTTACCCTAGGGATAACAGCGCAATCCTATTCAAGAGTCCATATCGACAATAGGGTTTACGACCTCGATGTTGGATCAGGACATCCTGATGGTGCAACCGCTATCAAAGGTTCGTTTGTTCAACGATTAAAGTCCTACGTGATCTGAGTTCAGACCGGAGTAATCCAGGTCGGTTTCTATCTATTACGTATTTCTCCCAGTACGAAAGGACAAGAGAAATAAGGCCAACTTTAAATCAAGCGCCTTAAGACAACCAATGATAACATCTCAACTGACAACACAAAACCCTGCCCTAGAACAGGGCTTAGTTAAGGTGGCAGAGCCCGGTAATTGCATAAAACTTAAACTTTTATATCCAGAGATTCAAATCCTCTCCTTAACAAAATGTTCATAATTAACATCTTAATACTAATTATTCCCATCCTATTGGCCGTAGCATTCCTTACGTTAGTGGAACGAAAAGTTCTAGGCTATATACAACTCCGAAAAGGTCCAAATGTCGTAGGTCCATATGGCCTACTTCAACCCATCGCCGATGCAATCAAACTTTTCATTAAAGAACCACTACGACCCGCTACATCTTCAGCCTCAATATTTATCCTAGCACCTATCATAGCTTTAGGCCTAGCCTTAACCATGTGAATTCCCCTACCAATACCCTATCCTCTTATCAACATAAACCTAGGAGTCCTATTTATACTAGCCATATCAAGCCTAGCCGTATACTCCATTCTCTGATCAGGCTGAGCTTCCAACTCAAAATACGCACTAATCGGAGCCCTACGAGCAGTAGCACAAACAATCTCATACGAAGTAACGCTAGCAATTATCCTGTTATCAGTACTCCTAATAAGTGGGTCCTTTACCCTCTCCACATTAATTACTACACAAGAACAAATATGGTTAATCCTCCCAGCATGGCCTCTAGCAATAATATGATTTATCTCAACACTAGCAGAAACAAACCGAGCTCCATTTGATTTAACTGAAGGAGAATCAGAGCTAGTCTCGGGCTTCAACGTAGAATATGCAGCAGGACCATTTGCCCTCTTCTTCATAGCAGAGTACGCAAATATTATCATAATAAATATCTTTACAGCAATTTTATTCCTAGGAACATCCCACAATCCACACATACCAGAACTCTACACAATCAATTTTACCATTAAATCCCTACTGCTCACAATATCCTTCCTATGAATCCGAGCATCCTACCCTCGATTTCGCTATGACCAACTAATACACTTACTATGAAAAAATTTTCTACCTCTGACACTAGCCCTGTGCATGTGACACGTATCCCTACCCATCCTTACATCAGGCATCCCACCACAAACATAAGAAATATGTCTGACAAAAGAGTTACTTTGATAGAGTAAATAATAGAGGTTCAAACCCTCTTATTTCTAGAACTATAGGAATCGAACCTACTCCTAAGAATCCAAAACTCTTCGTGCTCCCAATTACACCAAATTCTATTAGTAAGGTCAGCTAATTAAGCTATCGGGCCCATACCCCGAAAATGTTGGTTTATATCCTTCCCGTACTAATAAACCCAATTATCTTTATTATTATTCTACTAACCATTATACTAGGAACTATTATTGTCATAATCAGTTCTCACTGACTACTTGTCTGAATCGGGTTTGAAATAAATATACTCGCCATCATCCCCATCATAATAAAAAATCACAACCCACGAGCTACAGAAGCATCAACTAAATATTTTTTGACTCAATCAACAGCCTCAATACTACTAATAATAGCCGTCATCATTAACCTAATATTCTCAGGCCAATGAACCGTAATAAAACTATTTAACCCAATAGCCTCAATACTTATAACGATAGCCCTAGCTATAAAACTAGGAATAGCCCCATTTCACTTCTGAGTCCCAGAAGTAACACAGGGCATCCCCCTATCCTCAGGCCTTATCCTACTGACATGACAAAAACTAGCACCTATATCTGTACTTTACCAAATCTTCCCATCAATTAACCTAAACTTAATTCTAACCCTATCAGTTTTATCAATCCTAATTGGAGGCTGAGGGGGACTAAACCAAACACAACTCCGAAAAATCATAGCCTACTCATCAATCGCTCATATAGGCTGAATAACAGCAGTACTACCATATAACCCCACCATAACATTGCTAAACTTAATTATCTATATCATTATAACTTCCACCATATTTACCATATTTATAGCCAATTCCACCACCACTACCCTGTCATTATCACACACATGAAATAAAACACCCATTATAACCGTCCTAATTCTTGCCACTCTCCTATCCATAGGAGGACTCCCTCCCCTATCTGGGTTTATACCAAAATGAATAATCATCCAAGAGATAACAAAAAATAACAGCATCATTCTACCCACTTTCATAGCAATCACAGCTCTACTAAACTTATATTTTTATATACGACTCACGTATTCTACCACACTAACAATATTTCCCTCCACAAACAACATAAAAATAAAATGACAATTTCCCCTTATGAAAAAAATAACTTTTCTACCAACAATAGTCGTATTATCTACCATAATACTACCACTCACGCCAATACTATCAGTGTTAGAATAGGAATTTAGGTTAAACAGACCAAGAGCCTTCAAAGCCCTAAGCAAGTACAATTTACTTAATTCCTGATAAGGATTGCAAGACTACACCTTACATCAATTGAATGCAAATCAACCACTTTAATTAAGCTAAATCCTCACTAGACTGGTGGGCTCCACCCCCACGAAACTTTAGTTAACAGCTAAACACCCTAGCTAACT-GGCTTCAATCTACTTCTCCCGCCGCAAGAAAAAAAA-GGCGGGAGAAGCCCCGGCAGAATTGAAGCTGCTTCTCTGAATTTGCAATTCAACGTGTAAATTCACCACAGGGCTTGGTAAAAAGAGGAGTCAAACCTCTATCTTTAGATTTACAGTCTAATGCTTTGCTCAGCCATTTTACCCATGTTCATTAACCGCTGACTATTCTCAACCAACCATAAAGATATTGGTACCCTTTATCTACTATTTGGTGCTTGGGCCGGTATAGTAGGAACAGCTCTAAGCCTTCTAATTCGCGCTGAATTAGGCCAACCCGGAACTCTGCTCGGAGACGACCAAATCTACAACGTAGTTGTAACCGCACACGCATTTGTAATAATCTTCTTCATAGTAATACCAATCATAATTGGAGGATTCGGTAACTGACTTGTTCCCCTAATAATTGGTGCTCCCGATATAGCATTTCCCCGAATAAATAATATAAGCTTCTGACTCCTCCCTCCCTCATTCCTACTACTCCTCGCATCCTCTATAGTTGAAGCTGGGGCAGGAACAGGCTGAACCGTGTACCCTCCCTTAGCAGGCAACCTAGCCCATGCAGGAGCTTCAGTAGATCTAACCATTTTCTCTTTACACTTAGCAGGAGTTTCCTCAATTTTAGGAGCCATCAACTTCATTACAACAATTATCAACATAAAGCCCCCCGCAATGTCACAATACCAAACCCCTCTGTTCGTATGATCCGTAATAATTACCGCCGTACTACTACTACTCTCGCTCCCTGTATTAGCAGCCGGCATCACAATGCTATTAACAGACCGGAACCTAAATACAACCTTCTTCGACCCGGCAGGAGGAGGAGACCCTATTCTATATCAACACTTATTCTGATTCTTTGGACACCCCGAAGTCTATATTTTAATCTTACCTGGGTTTGGAATAATCTCTCATATCGTGACCTACTACTCAGGAAAAAAAGAACCATTCGGATATATGGGAATAGTTTGGGCTATAATGTCAATCGGATTTCTAGGTTTCATCGTATGAGCCCACCATATATTCACTGTCGGAATAGACGTCGACACACGAGCCTACTTCACATCAGCCACTATAATTATTGCTATTCCAACCGGGGTAAAAGTCTTCAGCTGATTGGCAACACTTCATGGAGGTAATATCAAATGGTCTCCTGCTATAATGTGAGCCCTAGGCTTTATTTTCTTATTTACAGTAGGGGGTTTAACTGGAATTGTCTTAGCCAACTCTTCCCTCGATATTGTTCTTCACGACACATACTACGTTGTCGCACATTTCCACTATGTTTTATCAATAGGAGCTGTATTTGCTATTATAGGGGGATTTGTTCATTGATTCCCACTATTCTCAGGTTATACTCTCAACGATACATGAGCCAAAATCCACTTCGCAATTATATTTGTAGGCGTCAATATAACCTTCTTCCCACAACACTTTCTAGGACTATCTGGCATGCCTCGACGATACTCCGACTACCCAGATGCATACACAATATGAAATACTATCTCATCAATAGGCTCATTCATTTCCCTAACAGCAGTTATACTAATAGTTTTCATCATCTGAGAAGCATTTGCATCTAAACGAGAAGTCTTGACTGTAGACTTAACCACGACAAATCTAGAATGATTAAACGGATGCCCTCCACCATATCACACATTTGAAGAACCCACCTATGTTAACCTAAAATAAGAAAGGAAGGAATCGAACCCCCTACTATTGGTTTCAAGCCAACATCATAACCTCTATGTCTCTCTC--AATAAACGAGGTGTTAGTAAAACATTATATAATTTTGTCAAAGTTAAGTTACAAGTGAAAGTCCTGTACACCTCATATGGCATATCCCATACAACTAGGATTCCAAGATGCAACATCACCAATCATAGAAGAACTACTTCACTTTCATGACCACACGCTAATAATTGTCTTCTTAATTAGCTCATTAGTACTTTACATTATTTCACTAATACTAACGACAAAGCTGACCCATACAAGCACGATAGATGCACAAGAAGTAGAGACAATCTGAACCATTCTGCCCGCCATCATCTTAATTCTAATTGCTCTTCCTTCTTTACGAATTCTATACATAATAGATGAAATCAATAACCCATCTCTTACAGTAAAAACCATAGGACATCAGTGATACTGAAGCTATGAGTATACAGATTATGAGGACTTAAGCTTCGACTCCTACATAATTCCAACATCAGAATTAAAGCCAGGGGAGCTACGACTATTAGAAGTCGATAATCGAGTTGTACTACCAATAGAAATAACAATCCGAATGTTAGTCTCCTCTGAAGACGTATTACACTCATGAGCTGTGCCCTCTCTAGGACTAAAAACAGACGCAATCCCAGGCCGTCTAAACCAAACAACCCTTATATCGTCCCGTCCAGGCTTATATTACGGTCAATGCTCAGAAATTTGCGGGTCAAACCACAGTTTCATACCCATTGTCCTTGAGTTAGTCCCACTAAAGTACTTTGAAAAATGATCTGCGTCAATATTATAAAATCACTAAGAAGCTATATAGCACTAACCTTTTAAGTTAGAGATTGAGAGCCATATACTCTCCTTGGTGACATGCCGCAACTAGACACGTCAACATGACTGACAATGATCTTATCAATATTCTTGACCCTTTTTATCATCTTTCAACTAAAAGTTTCAAAACACAACTTTTATCACAATCCAGAACTGACACCAACAAAAATATTAAAACAAAACACCCCTTGAGAAACAAAATGAACGAAAATTTATTTACCTCTTTTATTACCCCTGTAATTTTAGGTCTCCCTCTCGTAACCCTTATCGTACTATTCCCAAGCCTACTATTCCCAACATCAAACCGACTAGTAAGCAATCGCTTTGTAACCCTCCAACAATGAATACTTCAACTTGTATCAAAACAAATAATGAGTATCCACAATTCTAAAGGACAAACATGAACATTAATATTAATATCTCTGATCCTATTTATTGGATCAACAAACCTACTAGGCCTATTACCCCATTCATTCACACCAACAACACAACTATCAATAAACCTAGGCATAGCCATCCCCCTGTGAGCAGGAGCCGTAATTACAGGATTCCGCAATAAAACTAAAGCATCACTTGCCCATTTCTTACCACAAGGAACACCCACTCCACTAATCCCAATACTAGTAATTATTGAAACTATCAGCCTTTTTATTCAACCTATAGCCCTCGCCGTGCGGTTAACAGCTAACATCACTGCAGGACACCTATTAATTCACCTAATCGGAGGAGCTACACTTGCACTAATAAGCATTAGCACTACAACAGCTCTAATTACATTCACCATTCTAATCCTACTAACAATTCTAGAGTTTGCAGTAGCTATAATCCAAGCCTATGTATTCACTCTCCTAGTCAGCCTATATCTGCATGACAACACATAATGACACACCAAACTCATGCTTATCATATAGTAAACCCAAGCCCTTGACCTCTTACAGGAGCTTTGTCTGCCCTCTTAATAACATCCGGCCTAACCATGTGATTTCACTTTAACTCAATGACCCTGCTAATAATTGGCCTAACAACAAATATACTAACAATATACCAATGATGACGAGATGTTATCCGAGAAAGCACCTTCCAAGGGCACCATACCCCAGCTGTCCAAAAAGGCCTCCGTTATGGAATAATTCTTTTTATTATCTCCGAAGTACTATTCTTTACCGGATTTTTCTGAGCTTTCTACCACTCAAGCCTCGCCCCCACCCCTGAACTAGGCGGCTGCTGACCCCCAACAGGCATTCACCCACTAAACCCCCTAGAAGTCCCACTGCTCAACACCTCTGTCCTATTGGCTTCCGGAGTTTCTATTACCTGAGCCCATCATAGTTTAATAGAAGGGGACCGAAAGCATATATTACAAGCCCTATTTATCACCATCACATTAGGAGTCTACTTCACACTACTACAAGCCTCAGAATACTATGAAGCACCTTTTACTATCTCCGACGGAGTTTACGGCTCAACTTTTTTTGTAGCCACAGGCTTCCACGGCCTCCACGTCATCATTGGGTCCACCTTCTTAATTGTCTGCTTCTTCCGCCAATTAAAATTTCATTTTACTTCTAACCACCACTTCGGCTTTGAAGCCGCTGCCTGATACTGACATTTCGTAGACGTAGTCTGACTTTTCCTCTATGTTTCTATCTATTGATGAGGCTCCTATTCTTTTAGTATTAACTAGTACAGCTGACTTCCAATCAGCTAGTTTCGGTCTAGTCCGAAAAAGAATAATAAATTTAATACTAGCCCTCCTGACCAATTTTACACTAGCCACCCTACTCGTCATCATCGCATTCTGACTTCCCCAACTAAATGTATACTCTGAGAAAACAAGCCCATACGAATGTGGATTTGACCCCATAGGATCAGCCCGCCTTCCCTTCTCTATAAAATTCTTTCTGGTAGCCATCACATTCCTCTTATTTGACCTAGAAATTGCACTCCTCCTACCACTGCCATGAGCCTCACAAACAGCAAATCTAAACACAATGCTTACCATAGCCCTCTTCCTAATTATCCTCCTAGCTGTAAGCCTAGCCTATGAGTGAACTCAAAAAGGACTAGAATGAACCGAATATGGTACTTAGTTTAAAATAAAATAAATGATTTCGACTCATTAGATTATGATTTAATTCATAATTACCAAATGTCTATAGTATACATAAACATTATAATAGCATTCACAGTATCTCTTGTAGGACTACTAATATACCGATCCCACCTAATATCCTCCCTTCTATGCTTAGAAGGAATAATGCTATCCCTATTCGTTATAGCAGCCCTAACAATCCTCAACTCACATTTTACATTAGCTAGCATAATACCTATTATCCTACTAGTCTTCGCAGCCTGTGAAGCAGCCCTAGGTCTATCTCTACTAGTAATAGTATCAAATACATATGGTACTGATTATGTACAAAACCTCAACTTACTCCAATGCTAAAATACATTATTCCAACAATTATACTTATACCCCTAACCTGGTTATCAAAAAATAATATAATTTGGGTTAACTCCACAGCACACAGCCTTCTAATTAGCTTTACAAGCCTCCTCCTCATAAACCAGTTTGGCGACAACAGCCTTAATTTTTCACTACTATTTTTCTCCGACTCCCTATCCACTCCACTACTAATTTTAACCATATGGCTCCTCCCTCTAATACTAATAGCTAGCCAACATCATCTATCAAAAGAAAACCTAACCCGAAAAAAACTATTTATTACTATGCTGATCTCACTACAACTATTCCTAATTATAACCTTTACCGCCATGGAACTAATCTTATTTTATATTCTATTTGAAGCAACACTAGTCCCAACACTCATTATTATTACCCGATGAGGAAACCAAACAGAACGCCTAAACGCCGGACTCTATTTCCTATTCTATACACTAGCTGGCTCCCTACCCCTATTAGTCGCACTAATTTATATCCAAAACACAGTAGGATCCCTAAATTTCCTAATATTACAGTACTGAGTACAACCTGTTCATAACTCTTGATCTAATGTCTTCATATGACTAGCATGTATAATAGCTTTCATAGTAAAAATACCACTATATGGCCTCCACCTTTGACTACCTAAAGCTCACGTAGAAGCCCCCATCGCAGGCTCCATAGTCCTTGCAGCAGTTCTACTAAAACTAGGGGGGTACGGTATGCTACGAATCACACTAATTCTAAACCCTATGACCGACTTTATAGCATACCCATTCATTATACTCTCCCTATGAGGCATAATTATAACCAGCTCAATCTGCCTCCGTCAAACGGACCTAAAATCACTCATCGCATACTCCTCTGTAAGCCACATAGCACTCGTTATCGTAGCCATCCTTATCCAGACACCTTGAAGCTACATAGGAGCAACCGCCCTTATGATTGCCCACGGCCTCACATCCTCCATACTTTTCTGTCTAGCAAACTCAAACTACGAACGAATCCACAGCCGAACCATAATTCTAGCTCGAGGCCTACAAACGCTCCTTCCACTAATAGCCACCTGATGACTACTAGCAAGTCTAACCAACTTAGCTCTACCCCCAACAATCAACTTAATTGGAGAACTATTTGTAGTAATGTCAACCTTTTCATGATCTAACATTACAATTATTCTAATAGGAGTAAATATAGTAATCACCGCCCTATATTCTCTATACATGCTAATTATAACCCAACGAGGAAAATATACCTACCACATTAATAATATCTCGCCTTCCTTTACACGGGAAAATGCACTCATATCATTACACATCCTACCCCTACTACTCCTAACCCTAAACCCAAAAATTATTCTAGGACCTCTATACTGTAAATATAGTTTAACAAAAACATTAGATTGTGAATCTAACAATAGAAACTCATTACCTTCTTATTTACCGAAAAAGTATGCAAGAACTGCTAATTCTATGCTCCCATATCTAATAGTATGGCTTTTTCGAACTTTTAAAGGATAGTAGTTTATCCGTTGGTCTTAGGAACCAAAAAATTGGTGCAACTCCAAATAAAAGTAATAAACATATTCTCCTCACTCTCACTAGTTACTTTACTCTTACTAACTATACCCATTATAATAATAAGCTTTAACACCTACAAACCTTCCAACTACCCACTCTACGTAAAAACAGCTATCTCATACGCCTTCATTACCAGCATAATTCCCACAATAATATTTATCCACTCAGGCCAAGAACTAATTATTTCAAACTGACACTGACTAACCATCCAAACTCTTAAATTATCCCTCAGCTTTAAAATAGACTATTTCTCAATAATATTTATCCCAGTAGCACTATTCGTCACATGATCTATTATAGAATTCTCAATATGATATATATACTCAGACCCCAATATTAACAAATTCTTCAAATATCTACTCCTATTCCTCATTACTATGCTCATCCTTGTAACCGCAAACAACCTCTTCCAGCTATTCATTGGCTGAGAAGGCGTCGGAATCATATCATTTCTACTCATCGGATGATGATACGGACGAGCAGATGCAAACACAGCAGCCCTACAAGCAATCTTATATAACCGCATCGGCGACATTGGTTTCATTTTAGCAATAGCATGGTTCCTAACAAATCTCAATACCTGAGACCTCCAACAGATCTTCATACTAAACCCAAGCGACTCAAACATACCCTTGATTGGACTAGCATTAGCTGCAACCGGAAAATCCGCCCAATTTGGCCTCCACCCGTGACTTCCCTCTGCAATAGAAGGCCCAACTCCCGTCTCAGCACTACTCCATTCAAGCACAATAGTGGTAGCAGGTATCTTCCTACTAATCCGTTTCTATCCCCTCACAGAAAACAATAAATACATCCAATCTATTACATTATGCTTAGGAGCCATTACCACACTATTTACAGCAATATGCGCCCTCACCCAAAATGACATTAAAAAAATCATCGCCTTCTCCACATCCAGTCAACTGGGCCTTATAATAGTAACTATTGGCATTAACCAACCTTACCTAGCTTTCCTCCACATCTGTACCCACGCCTTTTTCAAAGCTATACTATTCATATGCTCCGGTTCCATTATTCACAGCCTAAACGACGAACAAGATATTCGAAAAATAGGAGGCCTATTTAAAGCCATGCCATTCACCACAACAGCCCTCATTGTTGGCAGTCTCGCACTAACAGGAATACCCTTCCTCACAGGATTCTACTCCAAAGACCTAATCATCGAAGCCGCCAACACGTCTTATACCAACGCCTGAGCCCTTCTAATAACATTAATTGCCACCTCTTTCACAGCTATTTACAGCACCCGTATTATTTTTTTCGCACTTCTAGGACAACCCCGATTCCCTACCCTAGTTAATATTAACGAAAACAACCCCCTTCTGATCAACTCTATCAAACGCTTACTAATTGGAAGCCTTTTCGCAGGATACATCATTTCCAACAATATTCCTCCAACAACAATTCCCCAAATAACTATGCCCTACTACCTAAAAACAACAGCCCTAATTGTTACAATCCTAGGCTTCATCTTAGCCCTAGAAATCAGTAATATAACTAAAAATCTAAAATATCACTACCCCTCAAACGCCTTCAAGTTCTCAACCTTGCTAGGGTATTTCCCCACAATTATACATCGCCTAGCTCCATACATAAATTTATCAATAAGCCAAAAATCAGCATCCTCCCTTCTAGACCTAATCTGACTAGAAGCCATCCTACCAAAAACCATCTCACTCGCCCAAATAAAAGCATCTACCCTGGTCACAAACCAAAAAGGCCTGATCAAACTATATTTCCTCTCCTTCTTAATCACAATCCTTATCAGCATAATCTTATTTAATTTCCACGAGTAATTTCTATAATAACCACAACACCAATTAATAAAGACCACCCAGTTACAATAACTAATCAGGTACCATAACTGTATAAAGCCGCAATCCCTATGGCCTCTTCACTAAAGAACCCAGAATCCCCTGTATCATAAATCACCCAATCCCCTAAACCATTAAACTCAAACACAACCTCAACTTCTTTATCCTTTAATACATAATAGACCATAAAGAACTCCATCAACAAGCCAGTAACAAATGCCCCTAAAACAGCCTTATTAGAAAGCCAAATTTCAGGATACTGTTCTGTAGCCATAGCCGTTGTATAACCAAAAACTACCATCATACCTCCCAAATAAATTAAAAAGACCATCAACCCCAAAAAGGATCCACCAAAATTCAATACAATTCCACAGCCAACCCCACCACTCACAATTAACCCTAACCCCCCATAAATAGGTGAAGGTTTCGAAGAAAACCCCACAAAACCTATCACGAAAATAACGCTTAGAATAAATACAATGTATAGTATCATTATTCTTACATGGAATCTAACCATGACTAATGATATGAAAAACCATCGTTGTCATTCAACTACAAGAACACTAATGACTAACATTCGAAAGTCCCACCCACTAATAAAAATTGTAAACAATGCATTCATCGACCTTCCAGCCCCATCAAACATTTCATCATGATGAAATTTCGGTTCCCTCCTGGGAATCTGCCTAATCCTACAAATCCTCACAGGCCTATTCCTAGCAATACACTACACATCCGACACAACAACAGCATTCTCCTCTGTTACCCATATCTGCCGAGACGTGAACTACGGCTGAATCATCCGATACATACACGCAAACGGAGCTTCAATGTTTTTTATCTGCTTATATATGCACGTAGGACGAGGCTTATATTACGGGTCTTACACTTTTCTAGAAACATGAAATATTGGAGTAATCCTTCTGCTCACAGTAATAGCCACAGCATTTATAGGATACGTCCTACCATGAGGACAAATATCATTCTGAGGAGCAACAGTCATCACCAACCTCTTATCAGCAATCCCATACATCGGCACAAATTTAGTCGAATGAATCTGAGGCGGATTCTCAGTAGACAAAGCAACCCTTACCCGATTCTTCGCTTTCCATTTTATCCTTCCATTTATCATCATAGCAATTGCCATAGTCCACCTACTATTCCTCCACGAAACAGGCTCCAACAACCCAACAGGAATTTCCTCAGACGTAGACAAAATCCCATTCCACCCCTACTATACCATTAAGGACATCTTAGGGGCCCTCTTACTAATTCTAGCTCTAATACTACTAGTACTATTCGCACCCGACCTCCTCGGAGACCCAGATAACTACACCCCAGCCAATCCACTCAACACACCCCCTCACATCAAACCCGAGTGATACTTCTTATTTGCATACGCAATCTTACGATCAATCCCCAACAAACTAGGAGGAGTACTAGCCCTAGCCTTCTCTATCCTAATTCTTGCTCTAATCCCCCTACTACACACCTCCAAACAACGAAGCATAATATTCCGACCACTCAGCCAATGCCTATTCTGAGCCCTAGTAGCAGACCTACTGACACTCACATGAATTGGAGGACAACCAGTCGAACACCCATATATCACCATCGGACAACTAGCATCTGTCCTATACTTTCTCCTCATCCTAGTGCTAATACCAACGGCCGGCACAATCGAAAACAAATTACTAAAATGAAGACAGGTCTTTGTAGTACATCTAATATACTGGTCTTGTAAACCAGAGAAGGAGAACAACTAACCTCCCTAAGACTCAAGGAAGAAACTGCAGTCTCACCATCAACCCCCAAAGCTGAAGTTCTATTTAAACTATTCCCTG
		</sequence>
		<sequence>
			<taxon idref="51"/>
			TTGATGTAGCTTAACCCAAAGCAAGGCACTGAAAATGCCTAGATGAGTCTCCCAACTCCATAAACACATAGGTTTGGTCCCAGCCTTCCTGTTAACTCTTAATAAACTTACACATGCAAGCATCTACACCCCAGTGAGAATGCCCTCTAGGTTATTAAAACTAAGAGGAGCTGGCATCAAGCACACACCCTGTAGCTCACGACGCCTTGCTTAACCACACCCCCACGGGAAACAGCAGTGACAAAAATTAAGCCATAAACGAAAGTTTGACTAAGTTATATTAATTAGGGTTGGTAAATCTCGTGCCAGCCACCGCGGTCATACGATTAACCCAAGCTAACAGGAGTACGGCGTAAAACGTGTTAAAGCACCATACCAAATAGGGTTAAATTCTAACTAAGCTGTAAAAAGCCATGATTAAAATAAAAATAAATGACGAAAGTGACCCTACAATAGCCGACGCACTATAGCTAAGACCCAAACTGGGATTAGATACCCCACTATGCTTAGCCCTAAACACAGATAATTACATAAACAAAATTATTCGCCAGAGTACTACTAGCAACAGCTTAAAACTCAAAGGACTTGGCGGTGCTTTATATCCTTCTAGAGGAGCCTGTTCTATAATCGATAAACCCCGATAAACCTCACCAATTCTTGCTAATACAGTCTATATACCGCCATCTTCAGCAAACCCTAAAAA-GGAAAAAAAGTAAGCGTAATTATGATACATAAAAACGTTAGGTCAAGGTGTAACCTATGAAATGGGAAGAAATGGGCTACATTCTCTACACCAAGAGAATCAA-GCACGAAAGTTATTATGAAACCAATAACCAAAGGAGGATTTAGCAGTAAACTAAGAATAGAGTGCTTAGTTGAATTAGGCCATGAAGCACGCACACACCGCCCGTCACCCTCCTCAAATAGATTCAGTGCATCTAACCCTATTTAAACGCACTAGCTACATGAGAGGAGACAAGTCGTAACAAGGTAAGCATACTGGAAAGTGTGCTTGGATAAATCAAGATATAGCTTAAACAAAGCATCCAGTTTACACCTAGAAGACTTCATTCATTATGAATATCTTGAACTAGACCTAGCCCAAAGATACCCTCTCGACTAAACAACCAAGATAGAATAAAACAAAACATTTAATCCCAATTTAAAGTATAGGAGATAGAAATCTA-AGTACGGCGCTATAGAGAAAGTACCGCAAGGGAACGATGAAAGAAAAAAA--CTAAAAGTATAAAAAAGCAAAGATTACCCCTTGTACCTTTTGCATAATGAATTAACTAGTATAAGACTTAACAAAATGAATTTTAGCTAAGCAGCCCGAAACCAGACGAGCTACTCACAAACAGTTTACCAAGAACTAACTCATCTATGTGGCAAAATAGTGAGAAGATTTGTAAGTAGAGGTGACATGCCTAACGAGCCTGGTGATAGCTGGTTGTCCAGAAAATGAATCTAAGTTCAGCTTTAAAGATACCAAAAA-TTCAAATAAACCCCACTGTAGCTTTAAAAGTTAGTCTAAAAAGGTACAGCCTTTTAGAAACGGATACAACCTTGACTAGAGAGTAAAATTTAACACTACCATAGTAGGCCTAAAAGCAGCCATCAATTAAGAAAGCGTTAAAGCTCAACAACAAAAATTAAATAGATTCCAACAACAAATGATTAACTCCTAGCCCC-AATACTGGACTAATCTATTATAAAATAGAAGCAATAATGTTAATATGAGTAACAAGAAAAATTTTCTCCTTGCATAAGTCTAAGTCAGTGCCTGATAATACTCTGACCACTAACAGTCAATAAAAATAATCCAACAATAAACAATTTATTGATTATACTGTTAACCCAACACAGGAGTGCATCTAAGGAAAGATTAAAAGAAGTAAAAGGAACTCGGCAAACACAAACCCCGCCTGTTTACCAAAAACATCACCTCCAGCATTCCCAGTATTGGAGGCATTGCCTGCCCAGTGACAACTGTTTAACGGCCGCGGTATCCTGACCGTGCAAAGGTAGCATAATCATTTGTTCTCTAAATAAGGACTTGTATGAATGGCCGCACGAGGGTTTTACTGTCTCTTACTTCCAATCAGTGAAATTGACCTTCCCGTGAAGAGGCGGGAATGCACAAATAAGACGAGAAGACCCTATGGAGCTTTAACTAACCAACCCAAAGAGAATAGATTTAACCATTAAGGAATAACAACAATCTCCATGAGTTGGTAGTTTCGGTTGGGGTGACCTCGGAGAATAAAAAATCCTCCGAGCGATTTTAAAGACTAGACCCACAAGTCAAATCACTCTATCGCTCATTGATCCAAAAACCTTGATCAACGGAACAAGTTACCCTAGGGATAACAGCGCAATCCTATTCAAGAGTCCATATCGACAATAGGGTTTACGACCTCGATGTTGGATCAGGACATCCTGATGGTGCAACCGCTATCAAAGGTTCGTTTGTTCAACGATTAAAGTCCTACGTGATCTGAGTTCAGACCGGAGTAATCCAGGTCGGTTTCTATCTATTACGTATTTCTCCCAGTACGAAAGGACAAGAGAAATAAGGCCAACTTTAAATCAAGCGCCTTAAGACAACCAATGATAACATCTCAACTGACAACACAAAACCCTGCCCTAGAACAGGGCTTAGTTAAGGTGGCAGAGCCCGGTAATTGCATAAAACTTAAACTTTTATATCCAGAGATTCAAATCCTCTCCTTAACAAAATGTTCATAATTAACATCTTAATACTAATTATTCCCATCCTATTGGCCGTAGCATTCCTTACGTTAGTGGAACGAAAAGTTCTAGGCTATATACAACTCCGAAAAGGTCCAAATGTCGTAGGTCCATATGGCCTACTTCAACCCATCGCCGATGCAATCAAACTTTTCATTAAAGAACCACTACGACCCGCTACATCTTCAGCCTCAATATTTATCCTAGCACCTATCATAGCTTTAGGCCTAGCCTTAACCATGTGAATTCCCCTACCAATACCCTATCCTCTTATCAACATAAACCTAGGAGTCCTATTTATACTAGCCATATCAAGCCTAGCCGTATACTCCATTCTCTGATCAGGCTGAGCTTCCAACTCAAAATACGCACTAATCGGAGCCCTACGAGCAGTAGCACAAACAATCTCATACGAAGTAACGCTAGCAATTATCCTGTTATCAGTACTCCTAATAAGTGGGTCCTTTACCCTCTCCACATTAATTACTACACAAGAACAAATATGGTTAATCCTCCCAGCATGGCCTCTAGCAATAATATGATTTATCTCAACACTAGCAGAAACAAACCGAGCTCCATTTGATTTAACTGAAGGAGAATCAGAGCTAGTCTCGGGCTTCAACGTAGAATATGCAGCAGGACCATTTGCCCTCTTCTTCATAGCAGAGTACGCAAATATTATCATAATAAATATCTTTACAGCAATTTTATTCCTAGGAACATCCCACAATCCACACATACCAGAACTCTACACAATCAATTTTACCATTAAATCCCTACTGCTCACAATATCCTTCCTATGAATCCGAGCATCCTACCCTCGATTTCGCTATGACCAACTAATACACTTACTATGAAAAAATTTTCTACCTCTGACACTAGCCCTGTGCATGTGACACGTATCCCTACCCATCCTTACATCAGGCATCCCACCACAAACATAAGAAATATGTCTGACAAAAGAGTTACTTTGATAGAGTAAATAATAGAGGTTCAAACCCTCTTATTTCTAGAACTATAGGAATCGAACCTACTCCTAAGAATCCAAAACTCTTCGTGCTCCCAATTACACCAAATTCTATTAGTAAGGTCAGCTAATTAAGCTATCGGGCCCATACCCCGAAAATGTTGGTTTATATCCTTCCCGTACTAATAAACCCAATTATCTTTATTATTATTCTACTAACCATTATACTAGGAACTATTATTGTCATAATCAGTTCTCACTGACTACTTGTCTGAATCGGGTTTGAAATAAATATACTCGCCATCATCCCCATCATAATAAAAAATCACAACCCACGAGCTACAGAAGCATCAACTAAATATTTTTTGACTCAATCAACAGCCTCAATACTACTAATAATAGCCGTCATCATTAACCTAATATTCTCAGGCCAATGAACCGTAATAAAACTATTTAACCCAATAGCCTCAATACTTATAACGATAGCCCTAGCTATAAAACTAGGAATAGCCCCATTTCACTTCTGAGTCCCAGAAGTAACACAGGGCATCCCCCTATCCTCAGGCCTTATCCTACTGACATGACAAAAACTAGCACCTATATCTGTACTTTACCAAATCTTCCCATCAATTAACCTAAACTTAATTCTAACCCTATCAGTTTTATCAATCCTAATTGGAGGCTGAGGGGGACTAAACCAAACACAACTCCGAAAAATCATAGCCTACTCATCAATCGCTCATATAGGCTGAATAACAGCAGTACTACCATATAACCCCACCATAACATTGCTAAACTTAATTATCTATATCATTATAACTTCCACCATATTTACCATATTTATAGCCAATTCCACCACCACTACCCTGTCATTATCACACACATGAAATAAAACACCCATTATAACCGTCCTAATTCTTGCCACTCTCCTATCCATAGGAGGACTCCCTCCCCTATCTGGGTTTATACCAAAATGAATAATCATCCAAGAGATAACAAAAAATAACAGCATCATTCTACCCACTTTCATAGCAATCACAGCTCTACTAAACTTATATTTTTATATACGACTCACGTATTCTACCACACTAACAATATTTCCCTCCACAAACAACATAAAAATAAAATGACAATTTCCCCTTATGAAAAAAATAACTTTTCTACCAACAATAGTCGTATTATCTACCATAATACTACCACTCACGCCAATACTATCAGTGTTAGAATAGGAATTTAGGTTAAACAGACCAAGAGCCTTCAAAGCCCTAAGCAAGTACAATTTACTTAATTCCTGATAAGGATTGCAAGACTACACCTTACATCAATTGAATGCAAATCAACCACTTTAATTAAGCTAAATCCTCACTAGACTGGTGGGCTCCACCCCCACGAAACTTTAGTTAACAGCTAAACACCCTAGCTAACT-GGCTTCAATCTACTTCTCCCGCCGCAAGAAAAAAAA-GGCGGGAGAAGCCCCGGCAGAATTGAAGCTGCTTCTCTGAATTTGCAATTCAACGTGTAAATTCACCACAGGGCTTGGTAAAAAGAGGAGTCAAACCTCTATCTTTAGATTTACAGTCTAATGCTTTGCTCAGCCATTTTACCCATGTTCATTAACCGCTGACTATTCTCAACCAACCATAAAGATATTGGTACCCTTTATCTACTATTTGGTGCTTGGGCCGGTATAGTAGGAACAGCTCTAAGCCTTCTAATTCGCGCTGAATTAGGCCAACCCGGAACTCTGCTCGGAGACGACCAAATCTACAACGTAGTTGTAACCGCACACGCATTTGTAATAATCTTCTTCATAGTAATACCAATCATAATTGGAGGATTCGGTAACTGACTTGTTCCCCTAATAATTGGTGCTCCCGATATAGCATTTCCCCGAATAAATAATATAAGCTTCTGACTCCTCCCTCCCTCATTCCTACTACTCCTCGCATCCTCTATAGTTGAAGCTGGGGCAGGAACAGGCTGAACCGTGTACCCTCCCTTAGCAGGCAACCTAGCCCATGCAGGAGCTTCAGTAGATCTAACCATTTTCTCCTTACACTTAGCAGGAGTTTCCTCAATTTTAGGAGCCATCAACTTCATTACAACAATTATCAACATAAAGCCCCCCGCAATGTCACAATACCAAACCCCTCTGTTCGTATGATCCGTAATAATTACCGCCGTACTACTACTACTCTCGCTCCCTGTATTAGCAGCCGGCATCACAATGCTATTAACAGACCGGAACCTAAATACAACCTTCTTCGACCCGGCAGGAGGAGGAGACCCTATTCTATATCAACACTTATTCTGATTCTTTGGACACCCCGAAGTCTATATTTTAATCTTACCTGGGTTTGGAATAATCTCTCATATCGTGACCTACTACTCAGGAAAAAAAGAACCATTCGGATATATGGGAATAGTTTGGGCTATAATGTCAATCGGATTTCTAGGTTTCATCGTATGAGCCCACCATATATTCACTGTCGGAATAGACGTCGACACACGAGCCTACTTCACATCAGCCACTATAATTATTGCTATTCCAACCGGGGTAAAAGTCTTCAGCTGATTGGCAACACTTCATGGAGGTAATATCAAATGGTCTCCTGCTATAATGTGAGCCCTAGGCTTTATTTTCTTATTTACAGTAGGGGGTTTAACTGGAATTGTCTTAGCCAACTCTTCCCTCGATATTGTTCTTCACGACACATACTACGTTGTCGCACATTTCCACTATGTTTTATCAATAGGAGCTGTATTTGCTATTATAGGGGGATTTGTTCATTGATTCCCACTATTCTCAGGTTATACTCTCAACGATACATGAGCCAAAATCCACTTCGCAATTATATTTGTAGGCGTCAATATAACCTTCTTCCCACAACACTTTCTAGGACTATCTGGCATGCCTCGACGATACTCCGACTACCCAGATGCATACACAATATGAAATACTATCTCATCAATAGGCTCATTCATTTCCCTAACAGCAGTTATACTAATAGTTTTCATCATCTGAGAAGCATTTGCATCTAAACGAGAAGTCTTGACTGTAGACTTAACCACGACAAATCTAGAATGATTAAACGGATGCCCTCCACCATATCACACATTTGAAGAACCCACCTATGTTAACCTAAAATAAGAAAGGAAGGAATCGAACCCCCTACTATTGGTTTCAAGCCAACATCATAACCTCTATGTCTCTCTC--AATAAACGAGGTGTTAGTAAAACATTATATAATTTTGTCAAAGTTAAGTTACAAGTGAAAGTCCTGTACACCTCATATGGCATATCCCATACAACTAGGATTCCAAGATGCAACATCACCAATCATAGAAGAACTACTTCACTTTCATGACCACACGCTAATAATTGTCTTCTTAATTAGCTCATTAGTACTTTACATTATTTCACTAATACTAACGACAAAGCTGACCCATACAAGCACGATAGATGCACAAGAAGTAGAGACAATCTGAACCATTCTGCCCGCCATCATCTTAATTCTAATTGCTCTTCCTTCTTTACGAATTCTATACATAATAGATGAAATCAATAACCCATCTCTTACAGTAAAAACCATAGGACATCAGTGATACTGAAGCTATGAGTATACAGATTATGAGGACTTAAGCTTCGACTCCTACATAATTCCAACATCAGAATTAAAGCCAGGGGAGCTACGACTATTAGAAGTCGATAATCGAGTTGTACTACCAATAGAAATAACAATCCGAATGTTAGTCTCCTCTGAAGACGTATTACACTCATGAGCTGTGCCCTCTCTAGGACTAAAAACAGACGCAATCCCAGGCCGTCTAAACCAAACAACCCTTATATCGTCCCGTCCAGGCTTATATTACGGTCAATGCTCAGAAATTTGCGGGTCAAACCACAGTTTCATACCCATTGTCCTTGAGTTAGTCCCACTAAAGTACTTTGAAAAATGATCTGCGTCAATATTATAAAATCACTAAGAAGCTATATAGCACTAACCTTTTAAGTTAGAGATTGAGAGCCATATACTCTCCTTGGTGACATGCCGCAACTAGACACGTCAACATGACTGACAATGATCTTATCAATATTCTTGACCCTTTTTATCATCTTTCAACTAAAAGTTTCAAAACACAACTTTTATCACAATCCAGAACTGACACCAACAAAAATATTAAAACAAAACACCCCTTGAGAAACAAAATGAACGAAAATTTATTTACCTCTTTTATTACCCCTGTAATTTTAGGTCTCCCTCTCGTAACCCTTATCGTACTATTCCCAAGCCTACTATTCCCAACATCAAACCGACTAGTAAGCAATCGCTTTGTAACCCTCCAACAATGAATACTTCAACTTGTATCAAAACAAATAATGAGTATCCACAATTCTAAAGGACAAACATGAACATTAATATTAATATCTCTGATCCTATTTATTGGATCAACAAACCTACTAGGCCTATTACCCCATTCATTCACACCAACAACACAACTATCAATAAACCTAGGCATAGCCATCCCCCTGTGAGCAGGAGCCGTAATTACAGGATTCCGCAATAAAACCAAAGCATCACTTGCCCATTTCTTACCACAAGGAACACCCACTCCACTAATCCCAATACTAGTAATTATTGAAACTATCAGCCTTTTTATTCAACCTATAGCCCTCGCCGTGCGGTTAACAGCTAACATCACTGCAGGACACCTATTAATTCACCTAATCGGAGGAGCTACACTTGCACTAATAAGCATTAGCACTACAACAGCTCTAATTACATTCACCATTCTAATCCTACTAACAATTCTAGAGTTTGCAGTAGCTATAATCCAAGCCTATGTATTCACTCTCCTAGTCAGCCTATATCTGCATGACAACACATAATGACACACCAAACTCATGCTTATCATATAGTAAACCCAAGCCCTTGACCTCTTACAGGAGCTTTGTCTGCCCTCTTAATAACATCCGGCCTAACCATGTGATTTCACTTTAACTCAATGACCCTGCTAATAATTGGCCTAACAACAAATATACTAACAATATACCAATGATGACGAGATGTTATCCGAGAAAGCACCTTCCAAGGGCACCATACCCCAGCTGTCCAAAAAGGCCTCCGTTATGGAATAATTCTTTTTATTATCTCCGAAGTACTATTCTTTACCGGATTTTTCTGAGCTTTCTACCACTCAAGCCTCGCCCCCACCCCTGAACTAGGCGGCTGCTGACCCCCAACAGGCATTCACCCACTAAACCCCCTAGAAGTCCCACTGCTCAACACCTCTGTCCTATTGGCTTCCGGAGTTTCTATTACCTGAGCCCATCATAGTTTAATAGAAGGGGACCGAAAGCATATATTACAAGCCCTATTTATCACCATCACATTAGGAGTCTACTTCACACTACTACAAGCCTCAGAATACTACGAAGCACCTTTTACTATCTCCGACGGAGTTTACGGCTCAACTTTTTTTGTAGCCACAGGCTTCCACGGCCTCCACGTCATCATTGGGTCCACCTTCTTAATTGTCTGCTTCTTCCGCCAATTAAAATTTCATTTTACTTCTAACCACCACTTCGGCTTTGAAGCCGCTGCCTGATACTGACATTTCGTAGACGTAGTCTGACTTTTCCTCTATGTTTCTATCTATTGATGAGGCTCCTATTCTTTTAGTATTAACTAGTACAGCTGACTTCCAATCAGCTAGTTTCGGTCTAGTCCGAAAAAGAATAATAAATTTAATACTAGCCCTCCTGACCAATTTTACACTAGCCACCCTACTCGTCATCATCGCATTCTGACTTCCCCAACTAAATGTATACTCTGAGAAAACAAGCCCATACGAATGTGGATTTGACCCCATAGGATCAGCCCGCCTTCCCTTCTCTATAAAATTCTTTCTGGTAGCCATCACATTCCTCTTATTTGACCTAGAAATTGCACTCCTCCTACCACTGCCATGAGCCTCACAAACAGCAAATCTAAACACAATGCTTACCATAGCCCTCTTCCTAATTATCCTCCTAGCTGTAAGCCTAGCCTATGAGTGAACTCAAAAAGGACTAGAATGAACCGAATATGGTACTTAGTTTAAAATAAAATAAATGATTTCGACTCATTAGATTATGATTTAATTCATAATTACCAAATGTCTATAGTATACATAAACATTATAATAGCATTCACAGTATCTCTTGTAGGACTACTAATATACCGATCCCACCTAATATCCTCCCTTCTATGCTTAGAAGGAATAATGCTATCCCTATTCGTTATAGCAGCCCTAACAATCCTCAACTCACATTTTACATTAGCTAGCATAATACCTATTATCCTACTAGTCTTCGCAGCCTGTGAAGCAGCCCTAGGTCTATCTCTACTAGTAATAGTATCAAATACATATGGTACTGATTATGTACAAAACCTCAACTTACTCCAATGCTAAAATACATTATTCCAACAATTATACTTATACCCCTAACCTGGTTATCAAAAAATAATATAATTTGGGTTAACTCCACAGCACACAGCCTTCTAATTAGCTTTACAAGCCTCCTCCTCATAAACCAGTTTGGCGACAACAGCCTTAATTTTTCACTACTATTTTTCTCCGACTCCCTATCCACTCCACTACTAATTTTAACCATATGGCTCCTCCCTCTAATACTAATAGCTAGCCAACATCATCTATCAAAAGAAAACCTAACCCGAAAAAAACTATTTATTACTATGCTGATCTCACTACAACTATTCCTAATTATAACCTTTACCGCCATGGAACTAATCTTATTTTATATTCTATTTGAAGCAACACTAGTCCCAACACTCATTATTATTACCCGATGAGGAAACCAAACAGAACGCCTAAACGCCGGACTCTATTTCCTATTCTATACACTAGCTGGCTCCCTACCCCTATTAGTCGCACTAATTTATATCCAAAACACAGTAGGATCCCTAAATTTCCTAATATTACAGTACTGAGTACAACCTGTTCATAACTCTTGATCTAATGTCTTCATATGACTAGCATGTATAATAGCTTTCATAGTAAAAATACCACTATATGGCCTCCACCTTTGACTACCTAAAGCTCACGTAGAAGCCCCCATCGCAGGCTCCATAGTCCTTGCAGCAGTTCTACTAAAACTAGGGGGGTACGGTATGCTACGAATCACACTAATTCTAAACCCTATGACCGACTTTATAGCATACCCATTCATTATACTCTCCCTATGAGGCATAATTATAACCAGCTCAATCTGCCTCCGTCAAACGGACCTAAAATCACTCATCGCATACTCCTCTGTAAGCCACATAGCACTCGTTATCGTAGCCATCCTTATCCAGACACCTTGAAGCTACATAGGAGCAACCGCCCTTATGATTGCCCACGGCCTCACATCCTCCATACTTTTCTGTCTAGCAAACTCAAACTACGAACGAATCCACAGCCGAACCATAATTCTAGCTCGAGGCCTACAAACGCTCCTTCCACTAATAGCCACCTGATGACTACTAGCAAGTCTAACCAACTTAGCTCTACCCCCAACAATCAACTTAATTGGAGAACTATTTGTAGTAATGTCAACCTTTTCATGATCTAACATTACAATTATTCTAATAGGAGTAAATATAGTAATCACCGCCCTATATTCTCTATACATGCTAATTATAACCCAACGAGGAAAATATACCTACCACATTAATAATATCTCGCCTTCCTTTACACGGGAAAATGCACTCATATCATTACACATCCTACCCCTACTACTCCTAACCCTAAACCCAAAAATTATTCTAGGACCTCTATACTGTAAATATAGTTTAACAAAAACATTAGATTGTGAATCTAACAATAGAAACTCATTACCTTCTTATTTACCGAAAAAGTATGCAAGAACTGCTAATTCTATGCTCCCATATCTAATAGTATGGCTTTTTCGAACTTTTAAAGGATAGTAGTTTATCCGTTGGTCTTAGGAACCAAAAAATTGGTGCAACTCCAAATAAAAGTAATAAACATATTCTCCTCACTCTCACTAGTTACTTTACTCTTACTAACTATACCCATTATAATAATAAGCTTTAACACCTACAAACCTTCCAACTACCCACCCTACGTAAAAACAGCTATCTCATACGCCTTCATTACCAGCATAATTCCCACAATAATATTTATCCACTCAGGCCAAGAACTAATTATTTCAAACTGACACTGACTAACCATCCAAACTCTTAAATTATCCCTCAGCTTTAAAATAGACTATTTCTCAATAATATTTATCCCAGTAGCACTATTCGTCACATGATCTATTATAGAATTCTCAATATGATATATATACTCAGACCCCAATATTAACAAATTCTTCAAATATCTACTCCTATTCCTCATTACTATGCTCATCCTTGTAACCGCAAACAACCTCTTCCAGCTATTCATTGGCTGAGAAGGCGTCGGAATCATATCATTTCTACTCATCGGATGATGATACGGACGAGCAGATGCAAACACAGCAGCCCTACAAGCAATCTTATATAACCGCATCGGCGACATTGGTTTCATTTTAGCAATAGCATGGTTCCTAACAAATCTCAATACCTGAGACCTCCAACAGATCTTCATACTAAACCCAAGCGACTCAAACATACCCTTGATTGGACTAGCATTAGCTGCAACCGGAAAATCCGCCCAATTTGGCCTCCACCCGTGACTTCCCTCTGCAATAGAAGGCCCAACTCCCGTCTCAGCACTACTCCATTCAAGCACAATAGTGGTAGCAGGTATCTTCCTACTAATCCGTTTCTATCCCCTCACAGAAAACAATAAATACATCCAATCTATTACATTATGCTTAGGAGCCATTACCACACTATTTACAGCAATATGCGCCCTCACCCAAAATGACATTAAAAAAATCATCGCCTTCTCCACATCCAGTCAACTGGGCCTTATAATAGTAACTATTGGCATTAACCAACCTTACCTAGCTTTCCTCCACATCTGTACCCACGCCTTTTTCAAAGCTATACTATTCATATGCTCCGGTTCCATTATTCACAGCCTAAACGACGAACAAGATATTCGAAAAATAGGAGGCCTATTTAAAGCCATGCCATTCACCACAACAGCCCTCATTGTTGGCAGTCTCGCACTAACAGGAATACCCTTCCTCACAGGATTCTACTCCAAAGACCTAATCATCGAAGCCGCCAACACGTCTTATACCAACGCCTGAGCCCTTCTAATAACATTAATTGCCACCTCTTTCACAGCTATTTACAGCACCCGTATTATTTTTTTCGCACTTCTAGGACAACCCCGATTCCCTACCCTAGTTAATATTAACGAAAACAACCCCCTTCTGATCAACTCTATCAAACGCTTACTAATTGGAAGCCTCTTCGCAGGATACATCATTTCCAACAATATTCCTCCAACAACAATTCCCCAAATAACTATGCCCTACTACCTAAAAACAACAGCCCTAATTGTTACAATCCTAGGCTTCATCTTAGCCCTAGAAATCAGTAATATAACTAAAAATCTAAAATATCACTACCCCTCAAACGCCTTCAAGTTCTCAACCTTGCTAGGGTATTTCCCCACAATTATACATCGCCTAGCTCCATACATAAATTTATCAATAAGCCAAAAATCAGCATCCTCCCTTCTAGACCTAATCTGACTAGAAGCCATCCTACCAAAAACCATCTCACTCGCCCAAATAAAAGCATCTACCCTGGTCACAAACCAAAAAGGCCTGATCAAACTATATTTCCTCTCCTTCTTAATCACAATCCTTATCAGCATAATCTTATTTAATTTCCACGAGTAATTTCTATAATAACCACAACACCAATTAATAAAGACCACCCAGTTACAATAACTAATCAGGTACCATAACTGTATAAAGCCGCAATCCCTATGGCCTCTTCACTAAAGAACCCAGAATCCCCTGTATCATAAATCACCCAATCCCCTAAACCATTAAACTCAAACACAACCTCAACTTCTTTATCCTTTAATACATAATAGACCATAAAGAACTCCATCAACAAGCCAGTAACAAATGCCCCTAAAACAGCCTTATTAGAAAGCCAAATTTCAGGATACTGTTCTGTAGCCATAGCCGTTGTATAACCAAAAACTACCATCATACCTCCCAAATAAATTAAAAAGACCATCAACCCCAAAAAGGATCCACCAAAATTCAATACAATTCCACAGCCAACCCCACCACTCACAATTAACCCTAACCCCCCATAAATAGGTGAAGGTTTCGAAGAAAACCCCACAAAACCTATCACGAAAATAACGCTTAGAATAAATACAATGTATAGTATCATTATTCTTACATGGAATCTAACCACGACTAATGATATGAAAAACCATCGTTGTCATTCAACTACAAGAACACTAATGACTAACATTCGAAAGTCCCACCCACTAATAAAAATTGTAAACAATGCATTCATCGACCTTCCAGCCCCATCAAACATTTCATCATGATGAAATTTCGGTTCCCTCCTGGGAATCTGCCTAATCCTACAAATCCTCACAGGCCTATTCCTAGCAATACACTACACATCCGACACAACAACAGCATTCTCCTCTGTTACCCATATCTGCCGAGACGTGAACTACGGCTGAATCATCCGATACATACACGCAAACGGAGCTTCAATGTTTTTTATCTGCTTATATATGCACGTAGGACGAGGCTTATATTACGGGTCTTACACTTTTCTAGAAACATGAAATATTGGAGTAATCCTTCTGCTCACAGTAATAGCCACAGCATTTATAGGATACGTCCTACCATGAGGACAAATATCATTCTGAGGAGCAACAGTCATCACCAACCTCTTATCAGCAATCCCATACATCGGCACAAATTTAGTCGAATGAATCTGAGGCGGATTCTCAGTAGACAAAGCAACCCTTACCCGATTCTTCGCTTTCCATTTTATCCTTCCATTTATCATCATAGCAATTGCCATAGTCCACCTACTATTCCTCCACGAAACAGGCTCCAACAACCCAACAGGAATTTCCTCAGACGTAGACAAAATCCCATTCCACCCCTACTATACCATTAAGGACATCTTAGGGGCCCTCTTACTAATTCTAGCTCTAATACTACTAGTACTATTCGCACCCGACCTCCTCGGAGACCCAGATAACTACACCCCAGCCAATCCACTCAACACACCCCCTCACATCAAACCCGAGTGATACTTCTTATTTGCATACGCAATCTTACGATCAATCCCCAACAAACTAGGAGGAGTACTAGCCCTAGCCTTCTCTATCCTAATTCTTGCTCTAATCCCCCTACTACACACCTCCAAACAACGAAGCATAATATTCCGACCACTCAGCCAATGCCTATTCTGAGCCCTAGTAGCAGACCTACTGACACTCACATGAATTGGAGGACAACCAGTCGAACACCCATATATCACCATCGGACAACTAGCATCTGTCCTATACTTTCTCCTCATCCTAGTGCTAATACCAACGGCCGGCACAATCGAAAACAAATTACTAAAATGAAGACAGGTCTTTGTAGTACATCTAATATACTGGTCTTGTAAACCAGAGAAGGAGAACAACTAACCTCCCTAAGACTCAAGGAAGAAACTGCAGTCTCACCATCAACCCCCAAAGCTGAAGTTCTATTTAAACTATTCCCTG
		</sequence>
		<sequence>
			<taxon idref="52"/>
			TTGATGTAGCTTAACCCAAAGCAAGGCACTGAAAATGCCTAGATGAGTCTCCCAACTCCATAAACACATAGGTTTGGTCCCAGCCTTCCTGTTAACTCTTAATAAACTTACACATGCAAGCATCTACACCCCAGTGAGAATGCCCTCTAGGTTATTAAAACTAAGAGGAGCTGGCATCAAGCACACACCCTGTAGCTCACGACGCCTTGCTTAACCACACCCCCACGGGAAACAGCAGTGACAAAAATTAAGCCATAAACGAAAGTTTGACTAAGTTATATTAATTAGGGTTGGTAAATCTCGTGCCAGCCACCGCGGTCATACGATTAACCCAAGCTAACAGGAGTACGGCGTAAAACGTGTTAAAGCACCATACCAAATAGGGTTAAATTCTAACTAAGCTGTAAAAAGCCATGATTAAAATAAAAATAAATGACGAAAGTGACCCTACAATAGCCGACGCACTATAGCTAAGACCCAAACTGGGATTAGATACCCCACTATGCTTAGCCCTAAACACAGATAATTACATAAACAAAATTATTCGCCAGAGTACTACTAGCAACAGCTTAAAACTCAAAGGACTTGGCGGTGCTTTATATCCTTCTAGAGGAGCCTGTTCTATAATCGATAAACCCCGATAAACCTCACCAATTCTTGCTAATACAGTCTATATACCGCCATCTTCAGCAAACCCTAAAAA-GGAAAAAAAGTAAGCGTAATTATGATACATAAAAACGTTAGGTCAAGGTGTAACCTATGAAATGGGAAGAAATGGGCTACATTCTCTACACCAAGAGAATCAA-GCACGAAAGTTATTATGAAACCAATAACCAAAGGAGGATTTAGCAGTAAACTAAGAATAGAGTGCTTAGTTGAATTAGGCCATGAAGCACGCACACACCGCCCGTCACCCTCCTCAAATAGATTCAGTGCATCTAACCCTATTTAAACGCACTAGCTACATGAGAGGAGACAAGTCGTAACAAGGTAAGCATACTGGAAAGTGTGCTTGGATAAATCAAGATATAGCTTAAACAAAGCATCCAGTTTACACCTAGAAGACTTCATTCATTATGAATATCTTGAACTAGACCTAGCCCAAAGATACCCTCTCGACTAAACAACCAAGATAGAATAAAACAAAACATTTAATCCCAATTTAAAGTATAGGAGATAGAAATCTA-AGTACGGCGCTATAGAGAAAGTACCGCAAGGGAACGATGAAAGAAAAAAA--CTAAAAGTATAAAAAAGCAAAGATTACCCCTTGTACCTTTTGCATAATGAATTAACTAGTATAAGACTTAACAAAATGAATTTTAGCTAAGCAGCCCGAAACCAGACGAGCTACTCACAAACAGTTTACCAAGAACTAACTCATCTATGTGGCAAAATAGTGAGAAGATTTGTAAGTAGAGGTGACATGCCTAACGAGCCTGGTGATAGCTGGTTGTCCAGAAAATGAATCTAAGTTCAGCTTTAAAGATACCAAAAA-TTCAAATAAACCCCACTGTAGCTTTAAAAGTTAGTCTAAAAAGGTACAGCCTTTTAGAAACGGATACAACCTTGACTAGAGAGTAAAATTTAACACTACCATAGTAGGCCTAAAAGCAGCCATCAATTAAGAAAGCGTTAAAGCTCAACAACAAAAATTAAATAGATTCCAACAACAAATGATTAACTCCTAGCCCC-AATACTGGACTAATCTATTATAGAATAGAAGCAATAATGTTAATATGAGTAACAAGAAAAATTTTCTCCTTGCATAAGTCTAAGTCAGTGCCTGATAATACTCTGACCACTAACAGTCAATAAAAATAATCCAACAATAAACAATTTATTGATTATACTGTTAACCCAACACAGGAGTGCATCTAAGGAAAGATTAAAAGAAGTAAAAGGAACTCGGCAAACACAAACCCCGCCTGTTTACCAAAAACATCACCTCCAGCATTCCCAGTATTGGAGGCATTGCCTGCCCAGTGACAACTGTTTAACGGCCGCGGTATCCTGACCGTGCAAAGGTAGCATAATCATTTGTTCTCTAAATAAGGACTTGTATGAATGGCCGCACGAGGGTTTTACTGTCTCTTACTTCCAATCAGTGAAATTGACCTTCCCGTGAAGAGGCGGGAATGCACAAATAAGACGAGAAGACCCTATGGAGCTTTAACTAACCAACCCAAAGAGAATAGATTTAACCATTAAGGAATAACAACAATCTCCATGAGTTGGTAGTTTCGGTTGGGGTGACCTCGGAGAATAAAAAATCCTCCGAGCGATTTTAAAGACTAGACCCACAAGTCAAATCACTCTATCGCTCATTGATCCAAAAAC-TTGATCAACGGAACAAGTTACCCTAGGGATAACAGCGCAATCCTATTCAAGAGTCCATATCGACAATAGGGTTTACGACCTCGATGTTGGATCAGGACATCCTGATGGTGCAACCGCTATCAAAGGTTCGTTTGTTCAACGATTAAAGTCCTACGTGATCTGAGTTCAGACCGGAGTAATCCAGGTCGGTTTCTATCTATTACGTATTTCTCCCAGTACGAAAGGACAAGAGAAATAAGGCCAACTTTAAATCAAGCGCCTTAAGACAACCAATGATAACATCTCAACTGACAACACAAAACCCTGCCCTAGAACAGGGCTTAGTTAAGGTGGCAGAGCCCGGTAATTGCATAAAACTTAAACTTTTATATCCAGAGATTCAAATCCTCTCCTTAACAAAATGTTCATAATTAACATCTTAATACTAATTATTCCCATCCTATTGGCCGTAGCATTCCTTACGTTAGTGGAACGAAAAGTTCTAGGCTATATACAACTCCGAAAAGGTCCAAATGTCGTAGGTCCATATGGCCTACTTCAACCCATCGCCGATGCAATCAAACTTTTCATTAAAGAACCACTACGACCCGCTACATCTTCAGCCTCAATATTTATCCTAGCACCTATCATAGCTTTAGGCCTAGCCTTAACCATGTGAATTCCCCTACCAATACCCTATCCTCTTATCAACATAAACCTAGGAGTCCTATTTATACTAGCCATATCAAGCCTAGCCGTATACTCCATTCTCTGATCAGGCTGAGCTTCCAACTCAAAATACGCACTAATCGGAGCCCTACGAGCAGTAGCACAAACAATCTCATACGAAGTAACGCTAGCAATTATCCTGTTATCAGTACTCCTAATAAGTGGGTCCTTTACCCTCTCCACATTAATTACTACACAAGAACAAATATGGTTAATCCTCCCAGCATGGCCTCTAGCAATAATATGATTTATCTCAACACTAGCAGAAACAAACCGAGCTCCATTTGATTTAACTGAAGGAGAATCAGAGCTAGTCTCGGGCTTCAACGTAGAATATGCAGCAGGACCATTTGCCCTCTTCTTCATAGCAGAGTACGCAAATATTATCATAATAAATATCTTTACAGCAATTTTATTCCTAGGAACATCCCACAATCCACACATACCAGAACTCTACACAATCAATTTTACCATTAAATCCCTACTGCTCACAATATCCTTCCTATGAATCCGAGCATCCTACCCTCGATTTCGCTATGACCAACTAATACACTTACTATGAAAAAATTTTCTACCTCTGACACTAGCCCTGTGCATGTGACACGTATCCCTACCCATCCTTACATCAGGCATCCCACCACAAACATAAGAAATATGTCTGACAAAAGAGTTACTTTGATAGAGTAAATAATAGAGGTTCAAACCCTCTTATTTCTAGAACTATAGGAATCGAACCTACTCCTAAGAATCCAAAACTCTTCGTGCTCCCAATTACACCAAATTCTATTAGTAAGGTCAGCTAATTAAGCTATCGGGCCCATACCCCGAAAATGTTGGTTTATATCCTTCCCGTACTAATAAACCCAATTATCTTTATTATTATTCTACTAACCATTATACTAGGAACTATTATTGTCATAATCAGTTCTCACTGACTACTTGTCTGAATCGGGTTTGAAATAAATATACTCGCCATCATCCCCATCATAATAAAAAATCACAACCCACGAGCTACAGAAGCATCAACTAAATATTTTTTGACTCAATCAACAGCCTCAATACTACTAATAATAGCCGTCATCATTAACCTAATATTCTCAGGCCAATGAACCGTAATAAAACTATTTAACCCAATAGCCTCAATACTTATAACGATAGCCCTAGCTATAAAACTAGGAATAGCCCCATTTCACTTCTGAGTCCCAGAAGTAACACAGGGCATCCCCCTATCCTCAGGCCTTATCCTACTGACATGACAAAAACTAGCACCTATATCTGTACTTTACCAAATCTTCCCATCAATTAACCTAAACTTAATTCTAACCCTATCAGTTTTATCAATCCTAATTGGAGGCTGAGGGGGACTAAACCAAACACAACTCCGAAAAATCATAGCCTACTCATCAATCGCTCATATAGGCTGAATAACAGCAGTACTACCATATAACCCCACCATAACATTGCTAAACTTAATTATCTATATCATTATAACTTCCACCATATTTACCATATTTATAGCCAATTCCACCACCACTACCCTGTCATTATCACACACATGAAATAAAACACCCATTATAACCGTCCTAATTCTTGCCACTCTCCTATCCATAGGAGGACTCCCTCCCCTATCTGGGTTTATACCAAAATGAATAATCATCCAAGAGATAACAAAAAATAACAGCATCATTCTACCCACTTTCATAGCAATCACAGCTCTACTAAACTTATATTTTTATATACGACTCACGTATTCTACCACACTAACAATATTTCCCTCCACAAACAACATAAAAATAAAATGACAATTTCCCCTTATGAAAAAAATAACTTTTCTACCAACAATAGTCGTATTATCTACCATAATACTACCACTCACGCCAATACTATCAGTGTTAGAATAGGAATTTAGGTTAAACAGACCAAGAGCCTTCAAAGCCCTAAGCAAGTACAATTTACTTAATTCCTGATAAGGATTGCAAGACTACACCTTACATCAATTGAATGCAAATCAACCACTTTAATTAAGCTAAATCCTCACTAGACTGGTGGGCTCCACCCCCACGAAACTTTAGTTAACAGCTAAACACCCTAGCTAACT-GGCTTCAATCTACTTCTCCCGCCGCAAGAAAAAAAA-GGCGGGAGAAGCCCCGGCAGAATTGAAGCTGCTTCTCTGAATTTGCAATTCAACGTGTAAATTCACCACAGGGCTTGGTAAAAAGAGGAGTCAAACCTCTATCTTTAGATTTACAGTCTAATGCTTTGCTCAGCCATTTTACCCATGTTCATTAACCGCTGACTATTCTCAACCAACCATAAAGATATTGGTACCCTTTATCTACTATTTGGTGCTTGGGCCGGTATAGTAGGAACAGCTCTAAGCCTTCTAATTCGCGCTGAATTAGGCCAACCCGGAACTCTGCTCGGAGACGACCAAATCTACAACGTAGTTGTAACCGCACACGCATTTGTAATAATCTTCTTCATAGTAATACCAATCATAATTGGAGGATTCGGTAACTGACTTGTTCCCCTAATAATTGGTGCTCCCGATATAGCATTTCCCCGAATAAATAATATAAGCTTCTGACTCCTCCCTCCCTCATTCCTACTACTCCTCGCATCCTCTATAGTTGAAGCTGGGGCAGGAACAGGCTGAACCGTGTACCCTCCCTTAGCAGGCAACCTAGCCCATGCAGGAGCTTCAGTAGATCTAACCATTTTCTCTTTACACTTAGCAGGAGTTTCCTCAATTTTAGGAGCCATCAACTTCATTACAACAATTATCAACATAAAGCCCCCCGCAATGTCACAATACCAAACCCCTCTGTTCGTATGATCCGTAATAATTACCGCCGTACTACTACTACTCTCGCTCCCTGTATTAGCAGCCGGCATCACAATGCTATTAACAGACCGGAACCTAAATACAACCTTCTTCGACCCGGCAGGAGGAGGAGACCCTATTCTATATCAACACTTATTCTGATTCTTTGGACACCCCGAAGTCTATATTTTAATCTTACCTGGGTTTGGAATAATCTCTCATATCGTGACCTACTACTCAGGAAAAAAAGAACCATTCGGATATATGGGAATAGTTTGGGCTATAATGTCAATCGGATTTCTAGGTTTCATCGTATGAGCCCACCATATATTCACTGTCGGAATAGACGTCGACACACGAGCCTACTTCACATCAGCCACTATAATTATTGCTATTCCAACCGGGGTAAAAGTCTTCAGCTGATTGGCAACACTTCATGGAGGTAATATCAAATGGTCTCCTGCTATAATGTGAGCCCTAGGCTTTATTTTCTTATTTACAGTAGGGGGTTTAACTGGAATTGTCTTAGCCAACTCTTCCCTCGATATTGTTCTTCACGACACATACTACGTTGTCGCACATTTCCACTATGTTTTATCAATAGGAGCTGTATTTGCTATTATAGGGGGATTTGTTCATTGATTCCCACTATTCTCAGGTTATACTCTCAACGATACATGAGCCAAAATCCACTTCGCAATTATATTTGTAGGCGTCAATATAACCTTCTTCCCACAACACTTTCTAGGACTATCTGGCATGCCTCGACGATACTCCGACTACCCAGATGCATACACAATATGAAATACTATCTCATCAATAGGCTCATTCATTTCCCTAACAGCAGTTATACTAATAGTTTTCATCATCTGAGAAGCATTTGCATCTAAACGAGAAGTCTTGACTGTAGACTTAACCACGACAAATCTAGAATGATTAAACGGATGCCCTCCACCATATCACACATTTGAAGAACCCACCTATGTTAACCTAAAATAAGAAAGGAAGGAATCGAACCCCCTACTATTGGTTTCAAGCCAACATCATAACCTCTATGTCTCTCTC--AATAAACGAGGTGTTAGTAAAACATTATATAATTTTGTCAAAGTTAAGTTACAAGTGAAAGTCCTGTACACCTCATATGGCATATCCCATACAACTAGGATTCCAAGATGCAACATCACCAATCATAGAAGAACTACTTCACTTTCATGACCACACGCTAATAATTGTCTTCTTAATTAGCTCATTAGTACTTTACATTATTTCACTAATACTAACGACAAAGCTGACCCATACAAGCACGATAGATGCACAAGAAGTAGAGACAATCTGAACCATTCTGCCCGCCATCATCTTAATTCTAATTGCTCTTCCTTCTTTACGAATTCTATACATAATAGATGAAATCAATAACCCATCTCTTACAGTAAAAACCATAGGACATCAGTGATACTGAAGCTATGAGTATACAGATTATGAGGACTTAAGCTTCGACTCCTACATAATTCCAACATCAGAATTAAAGCCAGGGGAGCTACGACTATTAGAAGTCGATAATCGAGTTGTACTACCAATAGAAATAACAATCCGAATGTTAGTCTCCTCTGAAGACGTATTACACTCATGAGCTGTGCCCTCTCTAGGACTAAAAACAGACGCAATCCCAGGCCGTCTAAACCAAACAACCCTTATATCGTCCCGTCCAGGCTTATATTACGGTCAATGCTCAGAAATTTGCGGGTCAAACCACAGTTTCATACCCATTGTCCTTGAGTTAGTCCCACTAAAGTACTTTGAAAAATGATCTGCGTCAATATTATAAAATCACTAAGAAGCTATATAGCACTAACCTTTTAAGTTAGAGATTGAGAGCCATATACTCTCCTTGGTGACATGCCGCAACTAGACACGTCAACATGACTGACAATGATCTTATCAATATTCTTGACCCTTTTTATCATCTTTCAACTAAAAGTTTCAAAACACAACTTTTATCACAATCCAGAACTGACACCAACAAAAATATTAAAACAAAACACCCCTTGAGAAACAAAATGAACGAAAATTTATTTACCTCTTTTATTACCCCTGTAATTTTAGGTCTCCCTCTCGTAACCCTTATCGTACTATTCCCAAGCCTACTATTCCCAACATCAAACCGACTAGTAAGCAATCGCTTTGTAACCCTCCAACAATGAATACTTCAACTTGTATCAAAACAAATAATGAGTATCCACAATTCTAAAGGACAAACATGAACATTAATATTAATATCTCTGATCCTATTTATTGGATCAACAAACCTACTAGGCCTATTACCCCATTCATTCACACCAACAACACAACTATCAATAAACCTAGGCATAGCCATCCCCCTGTGAGCAGGAGCCGTAATTACAGGATTCCGCAATAAAACTAAAGCATCACTTGCCCATTTCTTACCACAAGGAACACCCACTCCACTAATCCCAATACTAGTAATTATTGAAACTATCAGCCTTTTTATTCAACCTATAGCCCTCGCCGTGCGGTTAACAGCTAACATCACTGCAGGACACCTATTAATTCACCTAATCGGAGGAGCTACACTTGCACTAATAAGCATTAGCACTACAACAGCTCTAATTACATTCACCATTCTAATCCTACTAACAATTCTAGAGTTTGCAGTAGCTATAATCCAAGCCTATGTATTCACTCTCCTAGTCAGCCTATATCTGCATGACAACACATAATGACACACCAAACTCATGCTTATCATATAGTAAACCCAAGCCCTTGACCTCTTACAGGAGCTTTGTCTGCCCTCTTAATAACATCCGGCCTAACCATGTGATTTCACTTTAACTCAATGACCCTGCTAATAATTGGCCTAACAACAAATATACTAACAATATACCAATGATGACGAGATGTTATCCGAGAAAGCACCTTCCAAGGGCACCATACCCCAGCTGTCCAAAAAGGCCTCCGTTATGGAATAATTCTTTTTATTATCTCCGAAGTACTATTCTTTACCGGATTTTTCTGAGCTTTCTACCACTCAAGCCTCGCCCCCACCCCTGAACTAGGCGGCTGCTGACCCCCAACAGGCATTCACCCACTAAACCCCCTAGAAGTCCCACTGCTCAACACCTCTGTCCTATTGGCTTCCGGAGTTTCTATTACCTGAGCCCATCATAGTTTAATAGAAGGGGACCGAAAGCATATATTACAAGCCCTATTTATCACCATCACATTAGGAGTCTACTTCACACTACTACAAGCCTCAGAATACTATGAAGCACCTTTTACTATCTCCGACGGAGTTTACGGCTCAACTTTTTTTGTAGCCACAGGCTTCCACGGCCTCCACGTCATCATTGGGTCCACCTTCTTAATTGTCTGCTTCTTCCGCCAATTAAAATTTCATTTTACTTCTAACCACCACTTCGGCTTTGAAGCCGCTGCCTGATACTGACATTTCGTAGACGTAGTCTGACTTTTCCTCTATGTTTCTATCTATTGATGAGGCTCCTATTCTTTTAGTATTAACTAGTACAGCTGACTTCCAATCAGCTAGTTTCGGTCTAGTCCGAAAAAGAATAATAAATTTAATACTAGCCCTCCTGACCAATTTTACACTAGCCACCCTACTCGTCATCATCGCATTCTGACTTCCCCAACTAAATGTATACTCTGAGAAAACAAGCCCATACGAATGTGGATTTGACCCCATAGGATCAGCCCGCCTTCCCTTCTCTATAAAATTCTTTCTGGTAGCCATCACATTCCTCTTATTTGACCTAGAAATTGCACTCCTCCTACCACTGCCATGAGCCTCACAAACAGCAAATCTAAACACAATGCTTACCATAGCCCTCTTCCTAATTATCCTCCTAGCTGTAAGCCTAGCCTATGAGTGAACTCAAAAAGGACTAGAATGAACCGAATATGGTACTTAGTTTAAAATAAAATAAATGATTTCGACTCATTAGATTATGATTTAATTCATAATTACCAAATGTCTATAGTATACATAAACATTATAATAGCATTCACAGTATCTCTTGTAGGACTACTAATATACCGATCCCACCTAATATCCTCCCTTCTATGCTTAGAAGGAATAATGCTATCCCTATTCGTTATAGCAGCCCTAACAATCCTCAACTCACATTTTACATTAGCTAGCATAATACCTATTATCCTACTAGTCTTCGCAGCCTGTGAAGCAGCCCTAGGTCTATCTCTACTAGTAATAGTATCAAATACATATGGTACTGATTATGTACAAAACCTCAACTTACTCCAATGCTAAAATACATTATTCCAACAATTATACTTATACCCCTAACCTGGTTATCAAAAAATAATATAATTTGGGTTAACTCCACAGCACACAGCCTTCTAATTAGCTTTACAAGCCTCCTCCTCATAAACCAGTTTGGCGACAACAGCCTTAATTTTTCACTACTATTTTTCTCCGACTCCCTATCCACTCCACTACTAATTTTAACCATATGGCTCCTCCCTCTAATACTAATAGCTAGCCAACATCATCTATCAAAAGAAAACCTAACCCGAAAAAAACTATTTATTACTATGCTGATCTCACTACAACTATTCCTAATTATAACCTTTACCGCCATGGAACTAATCTTATTTTATATTCTATTTGAAGCAACACTAGTCCCAACACTCATTATTATTACCCGATGAGGAAACCAAACAGAACGCCTAAACGCCGGACTCTATTTCCTATTCTATACACTAGCTGGCTCCCTACCCCTATTAGTCGCACTAATTTATATCCAAAACACAGTAGGATCCCTAAATTTCCTAATATTACAGTACTGAGTACAACCTGTTCATAACTCTTGATCTAATGTCTTCATATGACTAGCATGTATAATAGCTTTCATAGTAAAAATACCACTATATGGCCTCCACCTTTGACTACCTAAAGCTCACGTAGAAGCCCCCATCGCAGGCTCCATAGTCCTTGCAGCAGTTCTACTAAAACTAGGGGGGTACGGTATGCTACGAATCACACTAATTCTAAACCCTATGACCGACTTTATAGCATACCCATTCATTATACTCTCCCTATGAGGCATAATTATAACCAGCTCAATCTGCCTCCGTCAAACGGACCTAAAATCACTCATCGCATACTCCTCTGTAAGCCACATAGCACTCGTTATCGTAGCCATCCTTATCCAGACACCTTGAAGCTACATAGGAGCAACCGCCCTTATGATTGCCCACGGCCTCACATCCTCCATACTTTTCTGTCTAGCAAACTCAAACTACGAACGAATCCACAGCCGAACCATAATTCTAGCTCGAGGCCTACAAACGCTCCTTCCACTAATAGCCACCTGATGACTACTAGCAAGTCTAACCAACTTAGCTCTACCCCCAACAATCAACTTAATTGGAGAACTATTTGTAATAATGTCAACCTTTTCATGATCTAACATTACAATTATTCTAATAGGAGTAAATATAGTAATCACCGCCCTATATTCTCTATACATGCTAATTATAACCCAACGAGGAAAATATACCTACCACATTAATAATATCTCGCCTTCCTTTACACGGGAAAATGCACTCATATCATTACACATCCTACCCCTACTACTCCTAACCCTAAACCCAAAAATTATTCTAGGACCTCTATACTGTAAATATAGTTTAACAAAAACATTAGATTGTGAATCTAACAATAGAAACTCATTACCTTCTTATTTACCGAAAAAGTATGCAAGAACTGCTAATTCTATGCTCCCATATCTAATAGTATGGCTTTTTCGAACTTTTAAAGGATAGTAGTTTATCCGTTGGTCTTAGGAACCAAAAAATTGGTGCAACTCCAAATAAAAGTAATAAACATATTCTCCTCACTCTCACTAGTTACTTTACTCTTACTAACTATGCCCATTATAATAATAAGCTTTAACACCTACAAACCTTCCAACTACCCACTCTACGTAAAAACAGCTATCTCATACGCCTTCATTACCAGCATAATTCCCACAATAATATTTATCCACTCAGGCCAAGAACTAATTATTTCAAACTGACACTGACTAACCATCCAAACTCTTAAATTATCCCTCAGCTTTAAAATAGACTATTTCTCAATAATATTTATCCCAGTAGCACTATTCGTCACATGATCTATTATAGAATTCTCAATATGATATATATACTCAGACCCCAATATTAACAAATTCTTCAAATATCTACTCCTATTCCTCATTACTATGCTCATCCTTGTAACCGCAAACAACCTCTTCCAGCTATTCATTGGCTGAGAAGGCGTCGGAATCATATCATTTCTACTCATCGGATGATGATACGGACGAGCAGATGCAAACACAGCAGCCCTACAAGCAATCTTATATAACCGCATCGGCGACATTGGTTTCATTTTAGCAATAGCATGGTTCCTAACAAATCTCAATACCTGAGACCTCCAACAGATCTTCATACTAAACCCAAGCGACTCAAACATACCCTTGATTGGACTAGCATTAGCTGCAACCGGAAAATCCGCCCAATTTGGCCTCCACCCGTGACTTCCCTCTGCAATAGAAGGCCCAACTCCCGTCTCAGCACTACTCCATTCAAGCACAATAGTGGTAGCAGGTATCTTCCTACTAATCCGTTTCTATCCCCTCACAGAAAACAATAAATACATCCAATCTATTACATTATGCTTAGGAGCCATTACCACACTATTTACAGCAATATGCGCCCTCACCCAAAATGACATTAAAAAAATCATCGCCTTCTCCACATCCAGTCAACTGGGCCTTATAATAGTAACTATTGGCATTAACCAACCTTACCTAGCTTTCCTCCACATCTGTACCCACGCCTTTTTCAAAGCTATACTATTCATATGCTCCGGTTCCATTATTCACAGCCTAAACGACGAACAAGATATTCGAAAAATAGGAGGCCTATTTAAAGCCATGCCATTCACCACAACAGCCCTCATTGTTGGCAGTCTCGCACTAACAGGAATACCCTTCCTCACAGGATTCTACTCCAAAGACCTAATCATCGAAGCCGCCAACACGTCTTATACCAACGCCTGAGCCCTTCTAATAACATTAATTGCCACCTCTTTCACAGCTATTTACAGCACCCGTATTATTTTTTTCGCACTTCTAGGACAACCCCGATTCCCTACCCTAGTTAATATTAACGAAAACAACCCCCTTCTGATCAACTCTATCAAACGCTTACTAATTGGAAGCCTCTTCGCAGGATACATCATTTCCAACAATATTCCTCCAACAACAATTCCCCAAATAACTATGCCCTACTACCTAAAAACAACAGCCCTAATTGTTACAATCCTAGGCTTCATCTTAGCCCTAGAAATCAGTAATATAACTAAAAATCTAAAATATCACTACCCCTCAAACGCCTTCAAGTTCTCAACCTTGCTAGGGTATTTTCCCACAATTATACATCGCCTAGCTCCATACATAAATTTATCAATAAGTCAAAAATCAGCATCCTCCCTTCTAGACCTAATCTGACTAGAAGCCATCCTACCAAAAACCATCTCACTCGCCCAAATAAAAGCATCTACCCTGGTCACAAACCAAAAAGGCCTGATCAAACTATATTTCCTCTCCTTCTTAATCACAATCCTTATCAGCATAATCTTATTTAATTTCCACGAGTAATTTCTATAATAACCACAACACCAATTAATAAAGACCACCCAGTTACAATAACTAATCAGGTACCATAACTGTATAAAGCCGCAATCCCTATGGCCTCTTCACTAAAGAACCCAGAATCCCCTGTATCATAAATCACCCAATCCCCTAAACCATTAAACTCAAACACAACCTCAACTTCTTTATCCTTTAATACATAATAGACCATAAAGAACTCCATCAACAAGCCAGTAACAAATGCCCCTAAAACAGCCTTATTAGAAAGCCAAATTTCAGGATACTGTTCTGTAGCCATAGCCGTTGTATAACCAAAAACTACCATCATACCTCCCAAATAAATTAAAAAGACCATCAACCCCAAAAAGGATCCACCAAAATTCAATACAATTCCACAGCCAACCCCACCACTCACAATTAACCCTAACCCCCCATAAATAGGTGAAGGTTTCGAAGAAAACCCCACAAAACCTATCACGAAAATAACGCTTAGAATAAATACAATGTATAGTATCATTATTCTTACATGGAATCTAACCATGACTAATGATATGAAAAACCATCGTTGTCATTCAACTACAAGAACACTAATGACTAACATTCGAAAGTCCCACCCACTAATAAAAATTGTAAACAATGCATTCATCGACCTTCCAGCCCCATCAAACATTTCATCATGATGAAATTTCGGTTCCCTCCTGGGAATCTGCCTAATCCTACAAATCCTCACAGGCCTATTCCTAGCAATACACTACACATCCGACACAACAACAGCATTCTCCTCTGTTACCCATATCTGCCGAGACGTGAACTACGGCTGAATCATCCGATACATACACGCAAACGGAGCTTCAATGTTTTTTATCTGCTTATATATGCACGTAGGACGAGGCTTATATTACGGGTCTTACACTTTTCTAGAAACATGAAATATTGGAGTAATCCTTCTGCTCACAGTAATAGCCACAGCATTTATAGGATACGTCCTACCATGAGGACAAATATCATTCTGAGGAGCAACAGTCATCACCAACCTCTTATCAGCAATCCCATACATCGGCACAAATTTAGTCGAATGAATCTGAGGCGGATTCTCAGTAGACAAAGCAACCCTTACCCGATTCTTCGCTTTCCATTTTATCCTTCCATTTATCATCATAGCAATTGCCATAGTCCACCTACTATTCCTCCACGAAACAGGCTCCAACAACCCAACAGGAATTTCCTCAGACGTAGACAAAATCCCATTCCACCCCTACTATACCATTAAGGACATCTTAGGGGCCCTCTTACTAATTCTAGCTCTAATACTACTAGTACTATTCGCACCCGACCTCCTCGGAGACCCAGATAACTACACCCCAGCCAATCCACTCAACACACCCCCTCACATCAAACCCGAGTGATACTTCTTATTTGCATACGCAATCTTACGATCAATCCCCAACAAACTAGGAGGAGTACTAGCCCTAGCCTTCTCTATCCTAATTCTTGCTCTAATCCCCCTACTACACACCTCCAAACAACGAAGCATAATATTCCGACCACTCAGCCAATGCCTATTCTGAGCCCTAGTAGCAGACCTACTGACACTCACATGAATTGGAGGACAACCAGTCGAACACCCATATATCACCATCGGACAACTAGCATCTGTCCTATACTTTCTCCTCATCCTAGTGCTAATACCAACGGCCGGCACAATCGAAAACAAATTACTAAAATGAAGACAGGTCTTTGTAGTACATCTAATATACTGGTCTTGTAAACCAGAGAAGGAGAACAACTAACCTCCCTAAGACTCAAGGAAGAAACTGCAGTCTCACCATCAACCCCCAAAGCTGAAGTTCTATTTAAACTATTCCCTG
		</sequence>
		<sequence>
			<taxon idref="53"/>
			TTGATGTAGCTTAACCCAAAGCAAGGCACTGAAAATGCCTAGATGAGTCTCCCAACTCCATAAACACATAGGTTTGGTCCCAGCCTTCCTGTTAACTCTTAATAAACTTACACATGCAAGCATCTACACCCCAGTGAGAATGCCCTCTAGGTTATTAAAACTAAGAGGAGCTGGCATCAAGCACACACCCTGTAGCTCACGACGCCTTGCTTAACCACACCCCCACGGGAAACAGCAGTGACAAAAATTAAGCCATAAACGAAAGTTTGACTAAGTTATATTAATTAGGGTTGGTAAATCTCGTGCCAGCCACCGCGGTCATACGATTAACCCAAGCTAACAGGAGTACGGCGTAAAACGTGTTAAAGCACCATACCAAATAGGGTTAAATTCTAACTAAGCTGTAAAAAGCCATGATTAAAATAAAAATAAATGACGAAAGTGACCCTACAATAGCCGACGCACTATAGCTAAGACCCAAACTGGGATTAGATACCCCACTATGCTTAGCCCTAAACACAGATAATTACATAAACAAAATTATTCGCCAGAGTACTACTAGCAACAGCTTAAAACTCAAAGGACTTGGCGGTGCTTTATATCCTTCTAGAGGAGCCTGTTCTATAATCGATAAACCCCGATAAACCTCACCAATTCTTGCTAATACAGTCTATATACCGCCATCTTCAGCAAACCCTAAAAA-GGAAAAAAAGTAAGCGTAATTATGATACATAAAAACGTTAGGTCAAGGTGTAACCTATGAAATGGGAAGAAATGGGCTACATTCTCTACACCAAGAGAATCAA-GCACGAAAGTTATTATGAAACCAATAACCAAAGGAGGATTTAGCAGTAAACTAAGAATAGAGTGCTTAGTTGAATTAGGCCATGAAGCACGCACACACCGCCCGTCACCCTCCTCAAATAGATTCAGTGCATCTAACCCTATTTAAACGCACTAGCTACATGAGAGGAGACAAGTCGTAACAAGGTAAGCATACTGGAAAGTGTGCTTGGATAAATCAAGATATAGCTTAAACAAAGCATCCAGTTTACACCTAGAAGACTTCATTCATTATGAATATCTTGAACTAGACCTAGCCCAAAGATACCCTCTCGACTAAACAACCAAGATAGAATAAAACAAAACATTTAATCCCAATTTAAAGTATAGGAGATAGAAATCTA-AATACGGCGCTATAGAGAAAGTACCGCAAGGGAACGATGAAAGAAAAAA---CTAAAAGTATAAAAAAGCAAAGATTACCCCTTGTACCTTTTGCATAATGAATTAACTAGTATAAGACTTAACAAAATGAATTTTAGCTAAGCAGCCCGAAACCAGACGAGCTACTCACAAACAGTTTACCAAGAACTAACTCATCTATGTGGCAAAATAGTGAGAAGATTTGTAAGTAGAGGTGACATGCCTAACGAGCCTGGTGATAGCTGGTTGTCCAGAAAATGAATCTAAGTTCAGCTTTAAAGATACCAAAAA-TTCAAATAAACCCCACTGTAGCTTTAAAAGTTAGTCTAAAAAGGTACAGCCTTTTAGAAACGGATACAACCTTGACTAGAGAGTAAAATTTAACACTACCATAGTAGGCCTAAAAGCAGCCATCAATTAAGAAAGCGTTAAAGCTCAACAACAAAAATTAAATAGATTCCAACAACAAATGATTAACTCCTAGCCCC-AATACTGGACTAATCTATTATAGAATAGAAGCAATAATGTTAATATGAGTAACAAGAAAAATTTTCTCCTTGCATAAGTCTAAGTCAGTGCCTGATAATACTCTGACCACTAACAGTCAATAAAAATAATCCAACAATAAACAATTTATTGATTATACTGTTAACCCAACACAGGAGTGCATCTAAGGAAAGATTAAAAGAAGTAAAAGGAACTCGGCAAACACAAACCCCGCCTGTTTACCAAAAACATCACCTCCAGCATTCCCAGTATTGGAGGCATTGCCTGCCCAGTGACAACTGTTTAACGGCCGCGGTATCCTGACCGTGCAAAGGTAGCATAATCATTTGTTCTCTAAATAAGGACTTGTATGAATGGCCGCACGAGGGTTTTACTGTCTCTTACTTCCAATCAGTGAAATTGACCTTCCCGTGAAGAGGCGGGAATGCACAAATAAGACGAGAAGACCCTATGGAGCTTTAACTAACCAACCCAAAGAGAATAGATTTAACCATTAAGGAATAACAACAATCTCCATGAGTTGGTAGTTTCGGTTGGGGTGACCTCGGAGAATAAAAAATCCTCCGAGCGATTTTAAAGACTAGACCCACAAGTCAAATCACTCTATCGCTCATTGATCCAAAAAC-TTGATCAACGGAACAAGTTACCCTAGGGATAACAGCGCAATCCTATTCAAGAGTCCATATCGACAATAGGGTTTACGACCTCGATGTTGGATCAGGACATCCTGATGGTGCAACCGCTATCAAAGGTTCGTTTGTTCAACGATTAAAGTCCTACGTGATCTGAGTTCAGACCGGAGTAATCCAGGTCGGTTTCTATCTATTACGTATTTCTCCCAGTACGAAAGGACAAGAGAAATAAGGCCAACTTTAAATCAAGCGCCTTAAGACAACCAATGATAACATCTCAACTGACAACACAAAACCCTGCCCTAGAACAGGGCTTAGTTAAGGTGGCAGAGCCCGGTAATTGCATAAAACTTAAACTTTTATATCCAGAGATTCAAATCCTCTCCTTAACAAAATGTTCATAATTAACATCTTAATACTAATTATTCCCATCCTATTGGCCGTAGCATTCCTTACGTTAGTGGAACGAAAAGTTCTAGGCTATATACAACTCCGAAAAGGTCCAAATGTCGTAGGTCCATATGGCCTACTTCAACCCATCGCCGATGCAATCAAACTTTTCATTAAAGAACCACTACGACCCGCTACATCTTCAGCCTCAATATTTATCCTAGCACCTATCATAGCTTTAGGCCTAGCCTTAACCATGTGAATTCCCCTACCAATACCCTATCCTCTTATCAACATAAACCTAGGAGTCCTATTTATACTAGCCATATCAAGCCTAGCCGTATACTCCATTCTCTGATCAGGCTGAGCTTCCAACTCAAAATACGCACTAATCGGAGCCCTACGAGCAGTAGCACAAACAATCTCATACGAAGTAACGCTAGCAATTATCCTGTTATCAGTACTCCTAATAAGTGGGTCCTTTACCCTCTCCACATTAATTACTACACAAGAACAAATATGGTTAATCCTCCCAGCATGGCCTCTAGCAATAATATGATTTATCTCAACACTAGCAGAAACAAACCGAGCTCCATTTGATTTAACTGAAGGAGAATCAGAGCTAGTCTCGGGCTTCAACGTAGAATATGCAGCAGGACCATTTGCCCTCTTCTTCATAGCAGAGTACGCAAATATTATCATAATAAATATCTTTACAGCAATTTTATTCCTAGGAACATCCCACAATCCACACATACCAGAACTCTACACAATCAATTTTACCATTAAATCCCTACTGCTCACAATATCCTTCCTATGAATCCGAGCATCCTACCCTCGATTTCGCTATGACCAACTAATACACTTACTATGAAAAAATTTTCTACCTCTGACACTAGCCCTGTGCATGTGACACGTATCCCTACCCATCCTTACATCAGGCATCCCACCACAAACATAAGAAATATGTCTGACAAAAGAGTTACTTTGATAGAGTAAATAATAGAGGTTCAAACCCTCTTATTTCTAGAACTATAGGAATCGAACCTACTCCTAAGAATCCAAAACTCTTCGTGCTCCCAATTACACCAAATTCTATTAGTAAGGTCAGCTAATTAAGCTATCGGGCCCATACCCCGAAAATGTTGGTTTATATCCTTCCCGTACTAATAAACCCAATTATCTTTATTATTATTCTACTAACCATTATACTAGGAACTATTATTGTCATAATCAGTTCCCACTGACTACTTGTCTGAATCGGGTTTGAAATAAATATACTCGCCATTATCCCCATCATAATAAAAAATCACAACCCACGAGCTACAGAAGCATCAACTAAATATTTTTTGACTCAATCAACAGCCTCAATACTACTAATAATAGCCGTCATCATTAACCTAATATTCTCAGGCCAATGAACCGTAATAAAACTATTTAACCCAATAGCCTCAATACTTATAACGATAGCCCTAGCTATAAAACTAGGAATAGCCCCATTTCACTTCTGAGTCCCAGAAGTAACACAGGGCATCCCCCTATCCTCAGGCCTTATCCTACTGACATGACAAAAACTAGCACCTATATCTGTACTTTACCAAATCTTCCCATCAATTAACCTAAACTTAATTCTAACCCTATCAGTTTTATCAATCCTAATTGGAGGCTGAGGGGGACTAAACCAAACACAACTCCGAAAAATCATAGCCTACTCATCAATCGCTCATATAGGCTGAATAACAGCAGTACTACCATATAACCCCACCATAACATTGCTAAACTTAATTATCTATATCATTATAACTTCCACCATATTTACCATATTTATAGCCAATTCCACCACCACTACCCTGTCATTATCACACACATGAAATAAAACACCCATTATAACCGTCCTAATTCTTGCCACTCTCCTATCCATAGGAGGACTCCCTCCCCTATCTGGGTTTATACCAAAATGAATAATCATCCAAGAGATAACAAAAAATAACAGCATCATTCTACCCACTTTCATAGCAATCACAGCTCTACTAAACTTATATTTCTATATACGACTCACGTATTCTACCACACTAACAATATTTCCCTCCACAAACAACATAAAAATAAAATGACAATTTCCCCTTATGAAAAAAATAACTTTTCTACCAACAATAGTCGTATTATCTACCATAATACTACCACTCACGCCAATACTATCAGTGTTAGAATAGGAATTTAGGTTAAACAGACCAAGAGCCTTCAAAGCCCTAAGCAAGTACAATTTACTTAATTCCTGATAAGGATTGCAAGACTACACCTTACATCAATTGAATGCAAATCAACCACTTTAATTAAGCTAAATCCTCACTAGACTGGTGGGCTCCACCCCCACGAAACTTTAGTTAACAGCTAAACACCCTAGCTAACT-GGCTTCAATCTACTTCTCCCGCCGCAAGAAAAAAAA-GGCGGGAGAAGCCCCGGCAGAATTGAAGCTGCTTCTCTGAATTTGCAATTCAACGTGTAAATTCACCACAGGGCTTGGTAAAAAGAGGAGTCAAACCTCTATCTTTAGATTTACAGTCTAATGCTTTGCTCAGCCATTTTACCCATGTTCATTAACCGCTGACTATTCTCAACCAACCATAAAGATATTGGTACCCTTTATCTACTATTTGGTGCTTGGGCCGGTATAGTAGGAACAGCTCTAAGCCTTCTAATTCGCGCTGAATTAGGCCAACCCGGAACTCTGCTCGGAGACGACCAAATCTACAACGTAGTTGTAACCGCACACGCATTTGTAATAATCTTCTTCATAGTAATACCAATCATAATTGGAGGATTCGGTAACTGACTTGTTCCCCTAATAATTGGTGCTCCCGATATAGCATTTCCCCGAATAAATAATATAAGCTTCTGACTCCTCCCTCCCTCATTCCTACTACTCCTCGCATCCTCTATAGTTGAAGCTGGGGCAGGAACAGGCTGAACCGTGTACCCTCCCTTAGCAGGCAACCTAGCCCATGCAGGAGCTTCAGTAGATCTAACCATTTTCTCTTTACACTTAGCAGGAGTTTCCTCAATTTTAGGAGCCATCAACTTCATTACAACAATTATCAACATAAAGCCCCCCGCAATGTCACAATACCAAACCCCTCTGTTCGTATGATCCGTAATAATTACCGCCGTACTACTACTACTCTCGCTCCCTGTATTAGCAGCCGGCATCACAATGCTATTAACAGACCGGAACCTAAATACAACCTTCTTCGACCCGGCAGGAGGAGGAGACCCTATTCTATATCAACACTTATTCTGATTCTTTGGACACCCCGAAGTCTATATTTTAATCTTACCTGGGTTTGGAATAATCTCTCATATCGTGACCTACTACTCAGGAAAAAAAGAACCATTCGGATATATGGGAATAGTTTGGGCTATAATGTCAATCGGATTTCTAGGTTTCATCGTATGAGCCCACCATATATTCACTGTCGGAATAGACGTCGACACACGAGCCTACTTCACATCAGCCACTATAATTATTGCTATTCCAACCGGGGTAAAAGTCTTCAGCTGATTGGCAACACTTCATGGAGGTAATATCAAATGGTCTCCTGCTATAATGTGAGCCCTAGGCTTTATTTTCTTATTTACAGTAGGGGGTTTAACTGGAATTGTCTTAGCCAACTCTTCCCTCGATATTGTTCTTCACGACACATACTACGTTGTCGCACATTTCCACTATGTTTTATCAATAGGAGCTGTATTTGCTATTATAGGGGGATTTGTTCATTGATTCCCACTATTCTCAGGTTATACTCTCAACGATACATGAGCCAAAATCCACTTCGCAATTATATTTGTAGGCGTCAATATAACCTTCTTCCCACAACACTTTCTAGGACTATCTGGCATGCCTCGACGATACTCCGACTACCCAGATGCATACACAATATGAAATACTATCTCATCAATAGGCTCATTCATTTCCCTAACAGCAGTTATACTAATAGTTTTCATCATCTGAGAAGCATTTGCATCTAAACGAGAAGTCTTGACTGTAGACTTAACCACGACAAATCTAGAATGATTAAACGGATGCCCTCCACCATATCACACATTTGAAGAACCCACCTATGTTAACCTAAAATAAGAAAGGAAGGAATCGAACCCCCTACTATTGGTTTCAAGCCAACATCATAACCTCTATGTCTCTCTC--AATAAACGAGGTGTTAGTAAAACATTATATAATTTTGTCAAAGTTAAGTTACAAGTGAAAGTCCTGTACACCTCATATGGCATATCCCATACAACTAGGATTCCAAGATGCAACATCACCAATCATAGAAGAACTACTTCACTTTCATGACCACACGCTAATAATTGTCTTCTTAATTAGCTCATTAGTACTTTACATTATTTCACTAATACTAACGACAAAGCTGACCCATACAAGCACGATAGATGCACAAGAAGTAGAGACAATCTGAACCATTCTGCCCGCCATCATCTTAATTCTAATTGCTCTTCCTTCTTTACGAATTCTATACATAATAGATGAAATCAATAACCCATCTCTTACAGTAAAAACCATAGGACATCAGTGATACTGAAGCTATGAGTATACAGATTATGAGGACTTAAGCTTCGACTCCTACATAATTCCAACATCAGAATTAAAGCCAGGGGAGCTACGACTATTAGAAGTCGATAATCGAGTTGTACTACCAATAGAAATAACAATCCGAATGTTAGTCTCCTCTGAAGACGTATTACACTCATGAGCTGTGCCCTCTCTAGGACTAAAAACAGACGCAATCCCAGGCCGTCTAAACCAAACAACCCTTATATCGTCCCGTCCAGGCTTATATTACGGTCAATGCTCAGAAATTTGCGGGTCAAACCACAGTTTCATACCCATTGTCCTTGAGTTAGTCCCACTAAAGTACTTTGAAAAATGATCTGCGTCAATATTATAAAATCACTAAGAAGCTATATAGCACTAACCTTTTAAGTTAGAGATTGAGAGCCATATACTCTCCTTGGTGACATGCCGCAACTAGACACGTCAACATGACTGACAATGATCTTATCAATATTCTTGACCCTTTTTATCATCTTTCAACTAAAAGTTTCAAAACACAACTTTTATCACAATCCAGAACTGACACCAACAAAAATATTAAAACAAAACACCCCTTGAGAAACAAAATGAACGAAAATTTATTTACCTCTTTTATTACCCCTGTAATTTTAGGTCTCCCTCTCGTAACCCTTATCGTACTATTCCCAAGCCTACTATTCCCAACATCAAACCGACTAGTAAGCAATCGCTTTGTAACCCTCCAACAATGAATACTTCAACTTGTATCAAAACAAATAATGAGTATCCACAATTCTAAAGGACAAACATGAACATTAATATTAATATCTCTGATCCTATTTATTGGATCAACAAACCTACTAGGCCTATTACCCCATTCATTCACACCAACAACACAACTATCAATAAACCTAGGCATAGCCATCCCCCTGTGAGCAGGAGCCGTAATTACAGGATTCCGCAATAAAACTAAAGCATCACTTGCCCATTTCTTACCACAAGGAACACCCACTCCACTAATCCCAATACTAGTAATTATTGAAACTATCAGCCTTTTTATTCAACCTATAGCCCTCGCCGTGCGGTTAACAGCTAACATCACTGCAGGACACCTATTAATTCACCTAATCGGAGGAGCTACACTTGCACTAATAAGCATTAGCACTACAACAGCTCTAATTACATTCACCATTCTAATCCTACTAACAATTCTAGAGTTTGCAGTAGCTATAATCCAAGCCTATGTATTCACTCTCCTAGTCAGCCTATATCTGCATGACAACACATAATGACACACCAAACTCATGCTTATCATATAGTAAACCCAAGCCCTTGACCTCTTACAGGAGCTTTGTCTGCCCTCTTAATAACATCCGGCCTAACCATGTGATTTCACTTTAACTCAATGACCCTGCTAATAATTGGCCTAACAACAAATATACTAACAATATACCAATGATGACGAGATGTTATCCGAGAAAGCACCTTCCAAGGGCACCATACCCCAGCTGTCCAAAAAGGCCTCCGTTATGGAATAATTCTTTTTATTATCTCCGAAGTACTATTCTTTACCGGATTTTTCTGAGCTTTCTACCACTCAAGCCTCGCCCCCACCCCTGAACTAGGCGGCTGCTGACCCCCAACAGGCATTCACCCACTAAACCCCCTAGAAGTCCCACTGCTCAACACCTCTGTCCTATTGGCTTCCGGAGTTTCTATTACCTGAGCCCATCATAGTTTAATAGAAGGGGACCGAAAGCATATATTACAAGCCCTATTTATCACCATCACATTAGGAGTCTACTTCACACTACTACAAGCCTCAGAATACTATGAAGCACCTTTTACTATCTCCGACGGAGTTTACGGCTCAACTTTTTTTGTAGCCACAGGCTTCCACGGCCTCCACGTCATCATTGGGTCCACCTTCTTAATTGTCTGCTTCTTCCGCCAATTAAAATTTCATTTTACTTCTAACCACCACTTCGGCTTTGAAGCCGCTGCCTGATACTGACATTTCGTAGACGTAGTCTGACTTTTCCTCTATGTTTCTATCTATTGATGAGGCTCCTATTCTTTTAGTATTAACTAGTACAGCTGACTTCCAATCAGCTAGTTTCGGTCTAGTCCGAAAAAGAATAATAAATTTAATACTAGCCCTCCTGACCAATTTTACACTAGCCACCCTACTCGTCATCATCGCATTCTGACTTCCCCAACTAAATGTATACTCTGAGAAAACAAGCCCATACGAATGTGGATTTGACCCCATAGGATCAGCCCGCCTTCCCTTCTCTATAAAATTCTTTCTGGTAGCCATCACATTCCTCTTATTTGACCTAGAAATTGCACTCCTCCTACCACTGCCATGAGCCTCACAAACAGCAAATCTAAACACAATGCTTACCATAGCCCTCTTCCTAATTATCCTCCTAGCTGTAAGCCTAGCCTATGAGTGAACTCAAAAAGGACTAGAATGAACCGAATATGGTACTTAGTTTAAAATAAAATAAATGATTTCGACTCATTAGATTATGATTTAATTCATAATTACCAAATGTCTATAGTATACATAAACATTATAATAGCATTCACAGTATCTCTTGTAGGACTACTAATATACCGATCCCACCTAATATCCTCCCTTCTATGCTTAGAAGGAATAATGCTATCCCTATTCGTTATAGCAGCCCTAACAATCCTCAACTCACATTTTACATTAGCTAGCATAATACCTATTATCCTACTAGTCTTCGCAGCCTGTGAAGCAGCCCTAGGTCTATCTCTACTAGTAATAGTATCAAATACATATGGTACTGATTATGTACAAAACCTCAACTTACTCCAATGCTAAAATACATTATTCCAACAATTATACTTATACCCCTAACCTGGTTATCAAAAAATAATATAATTTGGGTTAACTCCACAGCACACAGCCTTCTAATTAGCTTTACAAGCCTCCTCCTCATAAACCAGTTTGGCGACAACAGCCTTAATTTTTCACTACTATTTTTCTCCGACTCCCTATCCACTCCACTACTAATTTTAACCATATGGCTCCTCCCTCTAATACTAATAGCTAGCCAACATCATCTATCAAAAGAAAACCTAACCCGAAAAAAACTATTTATTACTATGCTGATCTCACTACAACTATTCCTAATTATAACCTTTACCGCCATGGAACTAATCTTATTTTATATTCTATTTGAAGCAACACTAGTCCCAACACTCATTATTATTACCCGATGAGGAAACCAAACAGAACGCCTAAACGCCGGACTCTATTTCCTATTCTATACACTAGCTGGCTCCCTACCCCTATTAGTCGCACTAATTTATATCCAAAACACAGTAGGATCCCTAAATTTCCTAATATTACAGTACTGAGTACAACCTGTTCATAACTCTTGATCTAATGTCTTCATATGACTAGCATGTATAATAGCTTTCATAGTAAAAATACCACTATATGGCCTCCACCTTTGACTACCTAAAGCTCACGTAGAAGCCCCCATCGCAGGCTCCATAGTCCTTGCAGCAGTTCTACTAAAACTAGGGGGGTACGGTATGCTACGAATCACACTAATTCTAAACCCTATGACCGACTTTATAGCATACCCATTCATTATACTCTCCCTATGAGGCATAATTATAACCAGCTCAATCTGCCTCCGTCAAACGGACCTAAAATCACTCATCGCATACTCCTCTGTAAGCCACATAGCACTCGTTATCGTAGCCATCCTTATCCAGACACCTTGAAGCTACATAGGAGCAACCGCCCTTATGATTGCCCACGGCCTCACATCCTCCATACTTTTCTGTCTAGCAAACTCAAACTACGAACGAATCCACAGCCGAACCATAATTCTAGCTCGAGGCCTACAAACGCTCCTTCCACTAATAGCCACCTGATGACTACTAGCAAGTCTAACCAACTTAGCTCTACCCCCAACAATCAACTTAATTGGAGAACTATTTGTAGTAATGTCAACCTTTTCATGATCTAACATTACAATTATTCTAATAGGAGTAAATATAGTAATCACCGCCCTATATTCTCTATACATGCTAATTATAACCCAACGAGGAAAATATACCTACCACATTAATAATATCTCGCCTTCCTTTACACGGGAAAATGCACTCATATCATTACACATCCTACCCCTACTACTCCTAACCCTAAACCCAAAAATTATTCTAGGACCTCTATACTGTAAATATAGTTTAACAAAAACATTAGATTGTGAATCTAACAATAGAAACTCATTACCTTCTTATTTACCGAAAAAGTATGCAAGAACTGCTAATTCTATGCTCCCATATCTAATAGTATGGCTTTTTCGAACTTTTAAAGGATAGTAGTTTATCCGTTGGTCTTAGGAACCAAAAAATTGGTGCAACTCCAAATAAAAGTAATAAACATATTCTCCTCACTCTCACTAGTTACTTTACTCTTACTAACTATACCCATTATAATAATAAGCTTTAACACCTACAAACCTTCCAACTACCCACTCTACGTAAAAACAGCTATCTCATACGCCTTCATTACCAGCATAATTCCCACAATAATATTTATCCACTCAGGCCAAGAACTAATTATTTCAAACTGACACTGACTAACCATCCAAACTCTTAAATTATCCCTCAGCTTTAAAATAGACTATTTCTCAATAATATTTATCCCAGTAGCACTATTCGTCACATGATCTATTATAGAATTCTCAATATGATATATATACTCAGACCCCAATATTAACAAATTCTTCAAATATCTACTCCTATTCCTCATTACTATGCTCATCCTTGTAACCGCAAACAACCTCTTCCAGCTATTCATTGGCTGAGAAGGCGTCGGAATCATATCATTTCTACTCATCGGATGATGATACGGACGAGCAGATGCAAACACAGCAGCCCTACAAGCAATCTTATATAACCGCATCGGCGACATTGGTTTCATTTTAGCAATAGCATGGTTCCTAACAAATCTCAATACCTGAGACCTCCAACAGATCTTCATACTAAACCCAAGCGACTCAAACATACCCTTGATTGGACTAGCATTAGCTGCAACCGGAAAATCCGCCCAATTTGGCCTCCACCCGTGACTTCCCTCTGCAATAGAAGGCCCAACTCCCGTCTCAGCACTACTCCATTCAAGCACAATAGTGGTAGCAGGTATCTTCCTACTAATCCGTTTCTATCCCCTCACAGAAAACAATAAATACATCCAATCTATTACATTATGCTTAGGAGCCATTACCACACTATTTACAGCAATATGCGCCCTCACCCAAAATGACATTAAAAAAATCATCGCCTTCTCCACATCCAGTCAACTGGGCCTTATAATAGTAACTATTGGCATTAACCAACCTTACCTAGCTTTCCTCCACATCTGTACCCACGCCTTTTTCAAAGCTATACTATTCATATGCTCCGGTTCCATTATTCACAGCCTAAACGACGAACAAGATATTCGAAAAATAGGAGGCCTATTTAAAGCCATGCCATTCACCACAACAGCCCTCATTGTTGGCAGTCTCGCACTAACAGGAATACCCTTCCTCACAGGATTCTACTCCAAAGACCTAATCATCGAAGCCGCCAACACGTCTTATACCAACGCCTGAGCCCTTCTAATAACATTAATTGCCACCTCTTTCACAGCTATTTACAGCACCCGTATTATTTTTTTCGCACTTCTAGGACAACCCCGATTCCCTACCCTAGTTAATATTAACGAAAACAACCCCCTTCTGATCAACTCTATCAAACGCTTACTAATTGGAAGCCTCTTCGCAGGATACATCATTTCCAACAATATTCCTCCAACAACAATTCCCCAAATAACTATGCCCTACTACCTAAAAACAACAGCCCTAATTGTTACAATCCTAGGCTTCATCTTAGCCCTAGAAATCAGTAATATAACTAAAAATCTAAAATATCACTACCCCTCAAACGCCTTCAAGTTCTCAACCTTGCTAGGGTATTTCCCCACAATTATACATCGCCTAGCTCCATACATAAATTTATCAATAAGCCAAAAATCAGCATCCTCCCTTCTAGACCTAATCTGACTAGAAGCCATCCTACCAAAAACCATCTCACTCGCCCAAATAAAAGCATCTACCCTGGTCACAAACCAAAAAGGCCTGATCAAACTATATTTCCTCTCCTTCTTAATCACAATCCTTATCAGCATAATCTTATTTAATTTCCACGAGTAATTTCTATAATAACCACAACACCAATTAATAAAGACCACCCAGTTACAATAACTAATCAGGTACCATAACTGTATAAAGCCGCAATCCCTATGGCCTCTTCACTAAAGAACCCAGAATCCCCTGTATCATAAATCACCCAATCCCCTAAACCATTAAACTCAAACACAACCTCAACTTCTTTATCCTTTAATACATAATAGACCATAAAGAACTCCATCAACAAGCCAGTAACAAATGCCCCTAAAACAGCCTTATTAGAAAGCCAAATTTCAGGATACTGTTCTGTAGCCATAGCCGTTGTATAACCAAAAACTACCATCATACCTCCCAAATAAATTAAAAAGACCATCAACCCCAAAAAAGATCCACCAAAATTCAATACAATTCCACAGCCAACCCCACCACTCACAATTAACCCTAACCCCCCATAAATAGGTGAAGGTTTCGAAGAAAACCCCACAAAACCTATCACGAAAATAACGCTTAGAATAAATACAATGTATAGTATCATTATTCTTACATGGAATCTAACCATGACTAATGATATGAAAAACCATCGTTGTCATTCAACTACAAGAACACTAATGACTAACATTCGAAAGTCCCACCCACTAATAAAAATTGTAAACAATGCATTCATCGACCTTCCAGCCCCATCAAACATTTCATCATGATGAAATTTCGGTTCCCTCCTGGGAATCTGCCTAATCCTACAAATCCTCACAGGCCTATTCCTAGCAATACACTACACATCCGACACAACAACAGCATTCTCCTCTGTTACCCATATCTGCCGAGACGTGAACTACGGCTGAATCATCCGATACATACACGCAAACGGAGCTTCAATGTTTTTTATCTGCTTATATATGCACGTAGGACGAGGCTTATATTACGGGTCTTACACTTTTCTAGAAACATGAAATATTGGAGTAATCCTTCTGCTCACAGTAATAGCCACAGCATTTATAGGATACGTCCTACCATGAGGACAAATATCATTCTGAGGAGCAACAGTCATCACCAACCTCTTATCAGCAATCCCATACATCGGCACAAATTTAGTCGAATGAATCTGAGGCGGATTCTCAGTAGACAAAGCAACCCTTACCCGATTCTTCGCTTTCCATTTTATCCTTCCATTTATCATCATAGCAATTGCCATAGTCCACCTACTATTCCTCCACGAAACAGGCTCCAACAACCCAACAGGAATTTCCTCAGACGTAGACAAAATCCCATTCCACCCCTACTATACCATTAAGGACATCTTAGGGGCCCTCTTACTAATTCTAGCTCTAATACTACTAGTACTATTCGCACCCGACCTCCTCGGAGACCCAGATAACTACACCCCAGCCAATCCACTCAACACACCCCCTCACATCAAACCCGAGTGATACTTCTTATTTGCATACGCAATCTTACGATCAATCCCCAACAAACTAGGAGGAGTACTAGCCCTAGCCTTCTCTATCCTAATTCTTGCTCTAATCCCCCTACTACACACCTCCAAACAACGAAGCATAATATTCCGACCACTCAGCCAATGCCTATTCTGAGCCCTAGTAGCAGACCTACTGACACTCACATGAATTGGAGGACAACCAGTCGAACACCCATATATCACCATCGGACAACTAGCATCTGTCCTATACTTTCTCCTCATCCTAGTGCTAATACCAACGGCCGGCACAATCGAAAACAAATTACTAAAATGAAGACAGGTCTTTGTAGTACATCTAATATACTGGTCTTGTAAACCAGAGAAGGAGAACAACTAACCTCCCTAAGACTCAAGGAAGAAACTGCAGTCTCACCATCAACCCCCAAAGCTGAAGTTCTATTTAAACTATTCCCTG
		</sequence>
		<sequence>
			<taxon idref="55"/>
			TTGATGTAGCTTAACCCAAAGCAAGGCACTGAAAATGCCTAGATGAGTCTCCCAACTCCATAAACACATAGGTTTGGTCCCAGCCTTCCTGTTAACTCTTAATAAACTTACACATGCAAGCATCTACACCCCAGTGAGAATGCCCTCTAGGTTATTAAAACTAAGAGGAGCTGGCATCAAGCACACACCCTGTAGCTCACGACGCCTTGCTTAACCACACCCCCACGGGAAACAGCAGTGACAAAAATTAAGCCATAAACGAAAGTTTGACTAAGTTATATTAATTAGGGTTGGTAAATCTCGTGCCAGCCACCGCGGTCATACGATTAACCCAAGCTAACAGGAGTACGGCGTAAAACGTGTTAAAGCACCATACCAAATAGGGTTAAATTCTAACTAAGCTGTAAAAAGCCATGATTAAAATAAAAATAAATGACGAAAGTGACCCTACAATAGCCGACGCACTATAGCTAAGACCCAAACTGGGATTAGATACCCCACTATGCTTAGCCCTAAACACAGATAATTACATAAACAAAATTATTCGCCAGAGTACTACTAGCAACAGCTTAAAACTCAAAGGACTTGGCGGTGCTTTATATCCTTCTAGAGGAGCCTGTTCTATAATCGATAAACCCCGATAAACCTCACCAATTCTTGCTAATACAGTCTATATACCGCCATCTTCAGCAAACCCTAAAAA-GGAAAAAAAGTAAGCGTAATTATGATACATAAAAACGTTAGGTCAAGGTGTAACCTATGAAATGGGAAGAAATGGGCTACATTCTCTACACCAAGAGAATCAA-GCACGAAAGTTATTATGAAACCAATAACCAAAGGAGGATTTAGCAGTAAACTAAGAATAGAGTGCTTAGTTGAATTAGGCCATGAAGCACGCACACACCGCCCGTCACCCTCCTCAAATAAATTCAGTGCATCTAACCCTATTTAAACGCACTAGCTACATGAGAGGAGACAAGTCGTAACAAGGTAAGCATACTGGAAAGTGTGCTTGGATAAATCAAGATATAGCTTAAACAAAGCATCCAGTTTACACCTAGAAGACTTCATTCATTATGAATATCTTGAACTAGACCTAGCCCAAAGATACCCTCTCGACTAAACAACCAAGATAGAATAAAACAAAACATTTAATCCCAATTTAAAGTATAGGAGATAGAAATCTA-AGTACGGCGCTATAGAGAAAGTACCGCAAGGGAACGATGAAAGAAAAAA---CTAAAAGTATAAAAAAGCAAAGATTACCCCTTGTACCTTTTGCATAATGAATTAACTAGTATAAGACTTAACAAAATGAATTTTAGCTAAGCAGCCCGAAACCAGACGAGCTACTCACAAACAGTTTACCAAGAACTAACTCATCTATGTGGCAAAATAGTGAGAAGATTTGTAAGTAGAGGTGACATGCCTAACGAGCCTGGTGATAGCTGGTTGTCCAGAAAATGAATCTAAGTTCAGCTTTAAAGATACCAAAAA-TTCAAATAAACCCCACTGTAGCTTTAAAAGTTAGTCTAAAAAGGTACAGCCTTTTAGAAACGGATACAACCTTGACTAGAGAGTAAAATTTAACACTACCATAGTAGGCCTAAAAGCAGCCATCAATTAAGAAAGCGTTAAAGCTCAACAACAAAAATTAAATAGATTCCAACAACAAATGATTAACTCCTAGCCCC-AATACTGGACTAATCTATTATAGAATAGAAGCAATAATGTTAATATGAGTAACAAGAAAAATTTTCTCCTTGCATAAGTCTAAGTCAGTGCCTGATAATACTCTGACCACTAACAGTCAATAAAAATAATCCAACAATAAACAATTTATTGATTATACTGTTAACCCAACACAGGAGTGCATCTAAGGAAAGATTAAAAGAAGTAAAAGGAACTCGGCAAACACAAACCCCGCCTGTTTACCAAAAACATCACCTCCAGCATTCCCAGTATTGGAGGCATTGCCTGCCCAGTGACAACTGTTTAACGGCCGCGGTATCCTGACCGTGCAAAGGTAGCATAATCATTTGTTCTCTAAATAAGGACTTGTATGAATGGCCGCACGAGGGTTTTACTGTCTCTTACTTCCAATCAGTGAAATTGACCTTCCCGTGAAGAGGCGGGAATGCACAAATAAGACGAGAAGACCCTATGGAGCTTTAACTAACCAACCCAAAGAGAATAGATTTAACCATTAAGGAATAACAACAATCTCCATGAGTTGGTAGTTTCGGTTGGGGTGACCTCGGAGAATAAAAAATCCTCCGAGCGATTTTAAAGACTAGACCCACAAGTCAAATCACTCTATCGCTCATTGATCCAAAAAC-TTGATCAACGGAACAAGTTACCCTAGGGATAACAGCGCAATCCTATTCAAGAGTCCATATCGACAATAGGGTTTACGACCTCGATGTTGGATCAGGACATCCTGATGGTGCAACCGCTATCAAAGGTTCGTTTGTTCAACGATTAAAGTCCTACGTGATCTGAGTTCAGACCGGAGTAATCCAGGTCGGTTTCTATCTATTACGTATTTCTCCCAGTACGAAAGGACAAGAGAAATAAGGCCAACTTTAAATCAAGCGCCTTAAGACAACCAATGATAACATCTCAACTGACAACACAAAACCCTGCCCTAGAACAGGGCTTAGTTAAGGTGGCAGAGCCCGGTAATTGCATAAAACTTAAACTTTTATATCCAGAGATTCAAATCCTCTCCTTAACAAAATGTTCATAATTAACATCTTAATACTAATTATTCCCATCCTATTGGCCGTAGCATTCCTTACGTTAGTGGAACGAAAAGTTCTAGGCTATATACAACTCCGAAAAGGTCCAAATGTCGTAGGTCCATATGGCCTACTTCAACCCATCGCCGATGCAATCAAACTTTTCATTAAAGAACCACTACGACCCGCTACATCTTCAGCCTCAATATTTATCCTAGCACCTATCATAGCTTTAGGCCTAGCCTTAACCATGTGAATTCCCCTACCAATACCCTATCCTCTTATCAACATAAACCTAGGAGTCCTATTTATACTAGCCATATCAAGCCTAGCCGTATACTCCATTCTCTGATCAGGCTGAGCTTCCAACTCAAAATACGCACTAATCGGAGCCCTACGAGCAGTAGCACAAACAATCTCATACGAAGTAACGCTAGCAATTATCCTGTTATCAGTACTCCTAATAAGTGGGTCCTTTACCCTCTCCACATTAATTACTACACAAGAACAAATATGGTTAATCCTCCCAGCATGGCCTCTAGCAATAATATGATTTATCTCAACACTAGCAGAAACAAACCGAGCTCCATTTGATTTAACTGAAGGAGAATCAGAGCTAGTCTCGGGCTTCAACGTAGAATATGCAGCAGGACCATTTGCCCTCTTCTTCATAGCAGAGTACGCAAATATTATCATAATAAATATCTTTACAGCAATTTTATTCCTAGGAACATCCCACAATCCACACATACCAGAACTCTACACAATCAATTTTACCATTAAATCCCTACTGCTCACAATATCCTTCCTATGAATCCGAGCATCCTACCCTCGATTTCGCTATGACCAACTAATACACTTACTATGAAAAAATTTTCTACCTCTGACACTAGCCCTGTGCATGTGACACGTATCCCTACCCATCCTTACATCAGGCATCCCACCACAAACATAAGAAATATGTCTGACAAAAGAGTTACTTTGATAGAGTAAATAATAGAGGTTCAAACCCTCTTATTTCTAGAACTATAGGAATCGAACCTACTCCTAAGAATCCAAAACTCTTCGTGCTCCCAATTACACCAAATTCTATTAGTAAGGTCAGCTAATTAAGCTATCGGGCCCATACCCCGAAAATGTTGGTTTATATCCTTCCCGTACTAATAAACCCAATTATCTTTATTATTATTCTACTAACCATTATACTAGGAACTATTATTGTCATAATCAGTTCTCACTGACTACTTGTCTGAATCGGGTTTGAAATAAATATACTCGCCATCATCCCCATCATAATAAAAAATCACAACCCACGAGCTACAGAAGCATCAACTAAATATTTTTTGACTCAATCAACAGCCTCAATACTACTAATAATAGCCGTCATCATTAACCTAATATTCTCAGGCCAATGAACCGTAATAAAACTATTTAACCCAATAGCCTCAATACTTATAACGATAGCCCTAGCTATAAAACTAGGAATAGCCCCATTTCACTTCTGAGTCCCAGAAGTAACACAGGGCATCCCCCTATCCTCAGGCCTTATCCTACTGACATGACAAAAACTAGCACCTATATCTGTACTTTACCAAATCTTCCCATCAATTAACCTAAACTTAATTCTAACCCTATCAGTTTTATCAATCCTAATTGGAGGCTGAGGGGGACTAAACCAAACACAACTCCGAAAAATCATAGCCTACTCATCAATCGCTCATATAGGCTGAATAACAGCAGTACTACCATATAACCCCACCATAACATTGCTAAACTTAATTATCTATATCATTATAACTTCCACCATATTTACCATATTTATAGCCAATTCCACCACCACTACCCTGTCATTATCACACACATGAAATAAAACACCCATTATAACCGTCCTAATTCTTGCCACTCTCCTATCCATAGGAGGACTCCCTCCCCTATCTGGGTTTATACCAAAATGAATAATCATCCAAGAGATAACAAAAAATAACAGCATCATTCTACCCACTTTCATAGCAATCACAGCTCTACTAAACTTATATTTTTATATACGACTCACGTATTCTACCACACTAACAATATTTCCCTCCACAAACAACATAAAAATAAAATGACAATTTCCCCTTATGAAAAAAATAACTTTTCTACCAACAATAGTCGTATTATCTACCATAATACTACCACTCACGCCAATACTATCAGTGTTAGAATAGGAATTTAGGTTAAACAGACCAAGAGCCTTCAAAGCCCTAAGCAAGTACAATTTACTTAATTCCTGATAAGGATTGCAAGACTACACCTTACATCAATTGAATGCAAATCAACCACTTTAATTAAGCTAAATCCTCACTAGACTGGTGGGCTCCACCCCCACGAAACTTTAGTTAACAGCTAAACACCCTAGCTAACT-GGCTTCAATCTACTTCTCCCGCCGCAAGAAAAAAAA-GGCGGGAGAAGCCCCGGCAGAATTGAAGCTGCTTCTCTGAATTTGCAATTCAACGTGTAAATTCACCACAGGGCTTGGTAAAAAGAGGAGTCAAACCTCTATCTTTAGATTTACAGTCTAATGCTTTGCTCAGCCATTTTACCCATGTTCATTAACCGCTGACTATTCTCAACCAACCATAAAGATATTGGTACCCTTTATCTACTATTTGGTGCTTGGGCCGGTATAGTAGGAACAGCTCTAAGCCTTCTAATTCGCGCTGAATTAGGCCAACCCGGAACTCTGCTCGGAGACGACCAAATCTACAACGTAGTTGTAACCGCACACGCATTTGTAATAATCTTCTTCATAGTAATACCAATCATAATTGGAGGATTCGGTAACTGACTTGTTCCCCTAATAATTGGTGCTCCCGATATAGCATTTCCCCGAATAAATAATATAAGCTTCTGACTCCTCCCTCCCTCATTCCTACTACTCCTCGCATCCTCTATAGTTGAAGCTGGGGCAGGAACAGGCTGAACCGTGTACCCTCCCTTAGCAGGCAACCTAGCCCATGCAGGAGCTTCAGTAGATCTAACCATTTTCTCTTTACACTTAGCAGGAGTTTCCTCAATTTTAGGAGCCATCAACTTCATTACAACAATTATCAACATAAAGCCCCCCGCAATGTCACAATACCAAACCCCTCTGTTCGTATGATCCGTAATAATTACCGCCGTACTACTACTACTCTCGCTCCCTGTATTAGCAGCCGGCATCACAATGCTATTAACAGACCGGAACCTAAATACAACCTTCTTCGACCCGGCAGGAGGAGGAGACCCTATTCTATATCAACACTTATTCTGATTCTTTGGACACCCCGAAGTCTATATTTTAATCTTACCTGGGTTTGGAATAATCTCTCATATCGTGACCTACTACTCAGGAAAAAAAGAACCATTCGGATATATAGGAATAGTTTGGGCTATAATGTCAATCGGATTTCTAGGTTTCATCGTATGAGCCCACCATATATTCACTGTCGGAATAGACGTCGACACACGAGCCTACTTCACATCAGCCACTATAATTATTGCTATTCCAACCGGGGTAAAAGTCTTCAGCTGATTGGCAACACTTCATGGAGGTAATATCAAATGGTCTCCTGCTATAATGTGAGCCCTAGGCTTTATTTTCTTATTTACAGTAGGGGGTTTAACTGGAATTGTCTTAGCCAACTCTTCCCTCGATATTGTTCTTCACGACACATACTACGTTGTCGCACATTTCCACTATGTTTTATCAATAGGAGCTGTATTTGCTATTATAGGGGGATTTGTTCATTGATTCCCACTATTCTCAGGTTATACTCTCAACGATACATGAGCCAAAATCCACTTCGCAATTATATTTGTAGGTGTCAATATAACCTTCTTCCCACAACACTTTCTAGGACTATCTGGCATGCCTCGACGATACTCCGACTACCCAGATGCATACACAATATGAAATACTATCTCATCAATAGGCTCATTCATTTCCCTAACAGCAGTTATACTAATAGTTTTCATCATCTGAGAAGCATTTGCATCTAAACGAGAAGTCTTGACTGTAGACTTAACCACGACAAATCTAGAATGATTAAACGGATGCCCTCCACCATATCACACATTTGAAGAACCCACCTATGTTAACCTAAAATAAGAAAGGAAGGAATCGAACCCCCTACTATTGGTTTCAAGCCAACATCATAACCTCTATGTCTCTCTC--AATAAACGAGGTGTTAGTAAAACATTATATAATTTTGTCAAAGTTAAGTTACAAGTGAAAGTCCTGTACACCTCATATGGCATATCCCATACAACTAGGATTCCAAGATGCAACATCACCAATCATAGAAGAACTACTTCACTTTCATGACCACACGCTAATAATTGTCTTCTTAATTAGCTCATTAGTACTTTACATTATTTCACTAATACTAACGACAAAGCTGACCCATACAAGCACGATAGATGCACAAGAAGTAGAGACAATCTGAACCATTCTGCCCGCCATCATCTTAATTCTAATTGCTCTTCCTTCTTTACGAATTCTATACATAATAGATGAAATCAATAACCCATCTCTTACAGTAAAAACCATAGGACATCAGTGATACTGAAGCTATGAGTATACAGATTATGAGGACTTAAGCTTCGACTCCTACATAATTCCAACATCAGAATTAAAGCCAGGGGAGCTACGACTATTAGAAGTCGATAATCGAGTCGTACTACCAATAGAAATAACAATCCGAATGTTAGTCTCCTCTGAAGACGTATTACACTCATGAGCTGTGCCCTCTCTAGGACTAAAAACAGACGCAATCCCAGGCCGTCTAAACCAAACAACCCTTATATCGTCCCGTCCAGGCTTATATTACGGTCAATGCTCAGAAATTTGCGGGTCAAACCACAGTTTCATACCCATTGTCCTTGAGTTAGTCCCACTAAAGTACTTTGAAAAATGATCTGCGTCAATATTATAAAATCACTAAGAAGCTATATAGCACTAACCTTTTAAGTTAGAGATTGAGAGCCATATACTCTCCTTGGTGACATGCCGCAACTAGACACGTCAACATGACTGACAATGATCTTATCAATATTCTTGACCCTTTTTATCATCTTTCAACTAAAAGTTTCAAAACACAACTTTTATCACAATCCAGAACTGACACCAACAAAAATATTAAAACAAAACACCCCTTGAGAAACAAAATGAACGAAAATTTATTTACCTCTTTTATTACCCCTGTAATTTTAGGTCTCCCTCTCGTAACCCTTATCGTACTATTCCCAAGCCTACTATTCCCAACATCAAACCGACTAGTAAGCAATCGCTTTGTAACCCTCCAACAATGAATACTTCAACTTGTATCAAAACAAATAATGAGTATCCACAATTCTAAAGGACAAACATGAACATTAATATTAATATCTCTGATCCTATTTATTGGATCAACAAACCTACTAGGCCTATTACCCCATTCATTCACACCAACAACACAACTATCAATAAACCTAGGCATAGCCATCCCCCTGTGAGCAGGAGCCGTAATTACAGGATTCCGCAATAAAACTAAAGCATCACTTGCCCATTTCTTACCACAAGGAACACCCACTCCACTAATCCCAATACTAGTAATTATTGAAACTATCAGCCTTTTTATTCAACCTATAGCCCTCGCCGTGCGGTTAACAGCTAACATCACTGCAGGACACCTATTAATTCACCTAATCGGAGGAGCTACACTTGCACTAATAAGCATTAGCACTACAACAGCTCTAATTACATTCACCATTCTAATCCTACTAACAATTCTAGAGTTTGCAGTAGCTATAATCCAAGCCTATGTATTCACTCTCCTAGTCAGCCTATATCTGCATGACAACACATAATGACACACCAAACTCATGCTTATCATATAGTAAACCCAAGCCCTTGACCTCTTACAGGAGCTTTGTCTGCCCTCTTAATAACATCCGGCCTAACCATGTGATTTCACTTTAACTCAATGACCCTGCTAATAATTGGCCTAACAACAAATATACTAACAATATACCAATGATGACGAGATGTTATCCGAGAAAGCACCTTCCAAGGGCACCATACCCCAGCTGTCCAAAAAGGCCTCCGTTATGGAATAATTCTTTTTATTATCTCCGAAGTACTATTCTTTACCGGATTTTTCTGAGCTTTCTACCACTCAAGCCTCGCCCCCACCCCTGAACTAGGCGGCTGCTGACCCCCAACAGGCATTCACCCACTAAACCCCCTAGAAGTCCCACTGCTCAACACCTCTGTCCTATTGGCTTCCGGAGTTTCTATTACCTGAGCCCATCATAGTTTAATAGAAGGGGACCGAAAGCATATATTACAAGCCCTATTTATCACCATCACATTAGGAGTCTACTTCACACTACTACAAGCCTCAGAATACTATGAAGCACCTTTTACTATCTCCGACGGAGTTTACGGCTCAACTTTTTTTGTAGCCACAGGCTTCCACGGCCTCCACGTCATCATTGGGTCCACCTTCTTAATTGTCTGCTTCTTCCGCCAATTAAAATTTCATTTTACTTCTAACCACCACTTCGGCTTTGAAGCCGCTGCCTGATACTGACATTTCGTAGACGTAGTCTGACTTTTCCTCTATGTTTCTATCTATTGATGAGGCTCCTATTCTTTTAGTATTAACTAGTACAGCTGACTTCCAATCAGCTAGTTTCGGTCTAGTCCGAAAAAGAATAATAAATTTAATACTAGCCCTCCTGACCAATTTTACACTAGCCACCCTACTCGTCATCATCGCATTCTGACTTCCCCAACTAAATGTATACTCTGAGAAAACAAGCCCATACGAATGTGGATTTGACCCCATAGGATCAGCCCGCCTTCCCTTCTCTATAAAATTCTTTCTGGTAGCCATCACATTCCTCTTATTTGACCTAGAAATTGCACTCCTCCTACCACTGCCATGAGCCTCACAAACAGCAAATCTAAACACAATGCTTACCATAGCCCTCTTCCTAATTATCCTCCTAGCTGTAAGCCTAGCCTATGAGTGAACTCAAAAAGGACTAGAATGAACCGAATATGGTACTTAGTTTAAAATAAAATAAATGATTTCGACTCATTAGATTATGATTTAATTCATAATTACCAAATGTCTATAGTATACATAAACATTATAATAGCATTCACAGTATCTCTTGTAGGACTACTAATATACCGATCCCACCTAATATCCTCCCTTCTATGCTTAGAAGGAATAATGCTATCCCTATTCGTTATAGCAGCCCTAACAATCCTCAACTCACATTTTACATTAGCTAGCATAATACCTATTATCCTACTAGTCTTCGCAGCCTGTGAAGCAGCCCTAGGTCTATCTCTACTAGTAATAGTATCAAATACATATGGTACTGATTATGTACAAAACCTCAACTTACTCCAATGCTAAAATACATTATTCCAACAATTATACTTATACCCCTAACCTGGTTATCAAAAAATAATATAATTTGGGTTAACTCCACAGCACACAGCCTTCTAATTAGCTTTACAAGCCTCCTCCTCATAAACCAGTTTGGCGACAACAGCCTTAATTTTTCACTACTATTTTTCTCCGACTCCCTATCCACTCCACTACTAATTTTAACCATATGGCTCCTCCCTCTAATACTAATAGCTAGCCAACATCATCTATCAAAAGAAAACCTAACCCGAAAAAAACTATTTATTACTATGCTGATCTCACTACAACTATTCCTAATTATAACCTTTACCGCCATGGAACTAATCTTATTTTATATTCTATTTGAAGCAACACTAGTCCCAACACTCATTATTATTACCCGATGAGGAAACCAAACAGAACGCCTAAACGCCGGACTCTATTTCCTATTCTATACACTAGCTGGCTCCCTACCCCTATTAGTCGCACTAATTTATATCCAAAACACAGTAGGATCCCTAAATTTCCTAATATTACAGTACTGAGTACAACCTGTTCATAACTCTTGATCTAATGTCTTCATATGACTAGCATGTATAATAGCTTTCATAGTAAAAATACCACTATATGGCCTCCACCTTTGACTACCTAAAGCTCACGTAGAAGCCCCCATCGCAGGCTCCATAGTCCTTGCAGCAGTTCTACTAAAACTAGGGGGGTACGGTATGCTACGAATCACACTAATTCTAAACCCTATGACCGACTTTATAGCATACCCATTCATTATACTCTCCCTATGAGGCATAATTATAACCAGCTCAATCTGCCTCCGTCAAACGGACCTAAAATCACTCATCGCATACTCCTCTGTAAGCCACATAGCACTCGTTATCGTAGCCATCCTTATCCAGACACCTTGAAGCTACATAGGAGCAACCGCCCTTATGATTGCCCACGGCCTCACATCCTCCATACTTTTCTGTCTAGCAAACTCAAACTACGAACGAATCCACAGCCGAACCATAATTCTAGCTCGAGGCCTACAAACGCTCCTTCCACTAATAGCCACCTGATGACTACTAGCAAGTCTAACCAACTTAGCTCTACCCCCAACAATCAACTTAATTGGAGAACTATTTGTAGTAATGTCAACCTTTTCATGATCTAACATTACAATTATTCTAATAGGAGTAAATATAGTAATCACCGCCCTATATTCTCTATACATGCTAATTATAACCCAACGAGGAAAATATACCTACCACATTAATAATATCTCGCCTTCCTTTACACGGGAAAATGCACTCATATCATTACACATCCTACCCCTACTACTCCTAACCCTAAACCCAAAAATTATTCTAGGACCTCTATACTGTAAATATAGTTTAACAAAAACATTAGATTGTGAATCTAACAATAGAAACTCATTACCTTCTTATTTACCGAAAAAGTATGCAAGAACTGCTAATTCTATGCTCCCATATCTAATAGTATGGCTTTTTCGAACTTTTAAAGGATAGTAGTTTATCCGTTGGTCTTAGGAACCAAAAAATTGGTGCAACTCCAAATAAAAGTAATAAACATATTCTCCTCACTCTCACTAGTTACTTTACTCTTACTAACTATACCCATTATAATAATAAGCTTTAACACCTACAAACCTTCCAACTACCCACTCTACGTAAAAACAGCTATCTCATACGCCTTCATTACCAGCATAATTCCCACAATAATATTTATCCACTCAGGCCAAGAACTAATTATTTCAAACTGACACTGACTAACCATCCAAACTCTTAAATTATCCCTCAGCTTTAAAATAGACTATTTCTCAATAATATTTATCCCAGTAGCACTATTCGTCACATGATCTATTATAGAATTCTCAATATGATATATATACTCAGACCCCAATATTAACAAATTCTTCAAATATCTACTCCTATTCCTCATTACTATGCTCATCCTTGTAACCGCAAACAACCTCTTCCAGCTATTCATTGGCTGAGAAGGCGTCGGAATCATATCATTTCTACTCATCGGATGATGATACGGACGAGCAGATGCAAACACAGCAGCCCTACAAGCAATCTTATATAACCGCATCGGCGACATTGGTTTCATTTTAGCAATAGCATGGTTCCTAACAAATCTCAATACCTGAGACCTCCAACAGATCTTCATACTAAACCCAAGCGACTCAAACATACCCTTGATTGGACTAGCATTAGCTGCAACCGGAAAATCCGCCCAATTTGGCCTCCACCCGTGACTTCCCTCTGCAATAGAAGGCCCAACTCCCGTCTCAGCACTACTCCATTCAAGCACAATAGTGGTAGCAGGTATCTTCCTACTAATCCGTTTCTATCCCCTCACAGAAAACAATAAATACATCCAATCTATTACATTATGCTTAGGAGCCATTACCACACTATTTACAGCAATATGCGCCCTCACCCAAAATGACATTAAAAAAATCATCGCCTTCTCCACATCCAGTCAACTGGGCCTTATAATAGTAACTATTGGCATTAACCAACCTTACCTAGCTTTCCTCCACATCTGTACCCACGCCTTTTTCAAAGCTATACTATTCATATGCTCCGGTTCCATTATTCACAGCCTAAACGACGAACAAGATATTCGAAAAATAGGAGGCCTATTTAAAGCCATGCCATTCACCACAACAGCCCTCATTGTTGGCAGTCTCGCACTAACAGGAATACCCTTCCTCACAGGATTCTACTCCAAAGACCTAATCATCGAAGCCGCCAACACGTCTTATACCAACGCCTGAGCCCTTCTAATAACATTAATTGCCACCTCTTTCACAGCTATTTACAGCACCCGTATTATTTTTTTCGCACTTCTAGGACAACCCCGATTCCCTACCCTAGTTAATATTAACGAAAACAACCCCCTTCTGATCAACTCTATCAAACGCTTACTAATTGGAAGCCTCTTCGCAGGATACATCATTTCCAACAATATCCCTCCAACAACAATTCCCCAAATAACTATGCCCTACTACCTAAAAACAACAGCCCTAATTGTTACAATCCTAGGCTTCATCTTAGCCCTAGAAATCAGTAATATAACTAAAAATCTAAAATATCACTACCCCTCAAACGCCTTCAAGTTCTCAACCTTGCTAGGGTATTTCCCCACAATTATACATCGCCTAGCTCCATACATAAATTTATCAATAAGCCAAAAATCAGCATCCTCCCTTCTAGACCTAATCTGACTAGAAGCCATCCTACCAAAAACCATCTCACTCGCCCAAATAAAAGCATCTACCCTGGTCACAAACCAAAAAGGCCTGATCAAACTATATTTCCTCTCCTTCTTAATCACAATCCTTATCAGCATAATCTTATTTAATTTCCACGAGTAATTTCTATAATAACCACAACACCAATTAATAAAGACCACCCAGTTACAATAACTAATCAGGTACCATAACTGTATAAAGCCGCAATCCCTATGGCCTCTTCACTAAAGAACCCAGAATCCCCTGTATCATAAATCACCCAATCCCCTAAACCATTAAACTCAAACACAACCTCAACTTCTTTATCCTTTAATACATAATAGACCATAAAGAACTCCATCAACAAGCCAGTAACAAATGCCCCTAAAACAGCCTTATTAGAAAGCCAAATTTCAGGATACTGTTCTGTAGCCATAGCCGTTGTATAACCAAAAACTACCATCATACCTCCCAAATAAATTAAAAAGACCATCAACCCCAAAAAGGATCCACCAAAATTCAATACAATTCCACAGCCAACCCCACCACTCACAATTAACCCTAACCCCCCATAAATAGGTGAAGGTTTCGAAGAAAACCCCACAAAACCTATCACGAAAATAACGCTTAGAATAAATACAATGTATAGTATCATTATTCTTACATGGAATCTAACCATGACTAATGATATGAAAAACCATCGTTGTCATTCAACTACAAGAACACTAATGACTAACATTCGAAAGTCCCACCCACTAATAAAAATTGTAAACAATGCATTCATCGACCTTCCAGCCCCATCAAACATTTCATCATGATGAAATTTCGGTTCCCTCCTGGGAATCTGCCTAATCCTACAAATCCTCACAGGCCTATTCCTAGCAATACACTACACATCCGACACAACAACAGCATTCTCCTCTGTTACCCATATCTGCCGAGACGTGAACTACGGCTGAATCATCCGATACATACACGCAAACGGAGCTTCAATGTTTTTTATCTGCTTATATATGCACGTAGGACGAGGCTTATATTACGGGTCTTACACTTTTCTAGAAACATGAAATATTGGAGTAATCCTTCTGCTCACAGTAATAGCCACAGCATTTATAGGATACGTCCTACCATGAGGACAAATATCATTCTGAGGAGCAACAGTCATCACCAACCTCTTATCAGCAATCCCATACATCGGCACAAATTTAGTCGAATGAATCTGAGGCGGATTCTCAGTAGACAAAGCAACCCTTACCCGATTCTTCGCTTTCCATTTTATCCTTCCATTTATCATCATAGCAATTGCCATAGTCCACCTACTATTCCTCCACGAAACAGGCTCCAACAACCCAACAGGAATTTCCTCAGACGTAGACAAAATCCCATTCCACCCCTACTATACCATTAAGGACATCTTAGGGGCCCTCTTACTAATTCTAGCTCTAATACTACTAGTACTATTCGCACCCGACCTCCTCGGAGACCCAGATAACTACACCCCAGCCAATCCACTCAACACACCCCCTCACATCAAACCCGAGTGATACTTCTTATTTGCATACGCAATCTTACGATCAATCCCCAACAAACTAGGAGGAGTACTAGCCCTAGCCTTCTCTATCCTAATTCTTGCTCTAATCCCCCTACTACACACCTCCAAACAACGAAGCATAATATTCCGACCACTCAGCCAATGCCTATTCTGAGCCCTAGTAGCAGACCTACTGACACTCACATGAATTGGAGGACAACCAGTCGAACACCCATATATCACCATCGGACAACTAGCATCTGTCCTATACTTTCTCCTCATCCTAGTGCTAATACCAACGGCCGGCACAATCGAAAACAAATTACTAAAATGAAGACAGGTCTTTGTAGTACATCTAATATACTGGTCTTGTAAACCAGAGAAGGAGAACAACTAACCTCCCTAAGACTCAAGGAAGAAACTGCAGTCTCACCATCAACCCCCAAAGCTGAAGTTCTATTTAAACTATTCCCTG
		</sequence>
		<sequence>
			<taxon idref="56"/>
			TTGATGTAGCTTAACCCAAAGCAAGGCACTGAAAATGCCTAGATGAGTCTCCCAACTCCATAAACACATAGGTTTGGTCCCAGCCTTCCTGTTAACTCTTAATAAACTTACACATGCAAGCATCTACACCCCAGTGAGAATGCCCTCTAGGTTATTAAAACTAAGAGGAGCTGGCATCAAGCACACACCCTGTAGCTCACGACGCCTTGCTTAACCACACCCCCACGGGAAACAGCAGTGACAAAAATTAAGCCATAAACGAAAGTTTGACTAAGTTATATTAATTAGGGTTGGTAAATCTCGTGCCAGCCACCGCGGTCATACGATTAACCCAAGCTAACAGGAGTACGGCGTAAAACGTGTTAAAGCACCATACCAAATAGGGTTAAATTCTAACTAAGCTGTAAAAAGCCATGATTAAAATAAAAATAAATGACGAAAGTGACCCTACAATAGCCGACGCACTATAGCTAAGACCCAAACTGGGATTAGATACCCCACTATGCTTAGCCCTAAACACAGATAATTACATAAACAAAATTATTCGCCAGAGTACTACTAGCAACAGCTTAAAACTCAAAGGACTTGGCGGTGCTTTATATCCTTCTAGAGGAGCCTGTTCTATAATCGATAAACCCCGATAAACCTCACCAATTCTTGCTAATACAGTCTATATACCGCCATCTTCAGCAAACCCTAAAAA-GGAAAAAAAGTAAGCGTAATTATGATACATAAAAACGTTAGGTCAAGGTGTAACCTATGAAATGGGAAGAAATGGGCTACATTCTCTACACCAAGAGAATCAA-GCACGAAAGTTATTATGAAACCAATAACCAAAGGAGGATTTAGCAGTAAACTAAGAATAGAGTGCTTAGTTGAATTAGGCCATGAAGCACGCACACACCGCCCGTCACCCTCCTCAAATAGATTCAGTGCATCTAACCCTATTTAAACGCACTAGCTACATGAGAGGAGACAAGTCGTAACAAGGTAAGCATACTGGAAAGTGTGCTTGGATAAATCAAGATATAGCTTAAACAAAGCATCCAGTTTACACCTAGAAGACTTCATTCATTATGAATATCTTGAACTAGACCTAGCCCAAAGATACCCTCTCGACTAAACAACCAAGATAGAATAAAACAAAACATTTAATCCCAATTTAAAGTATAGGAGATAGAAATCTA-AGTACGGCGCTATAGAGAAAGTACCGCAAGGGAACGATGAAAGAAAAAA---CTAAAAGTATAAAAAAGCAAAGATTACCCCTTGTACCTTTTGCATAATGAATTAACTAGTATAAGACTTAACAAAATGAATTTTAGCTAAGCAGCCCGAAACCAGACGAGCTACTCACAAACAGTTTACCAAGAACTAACTCATCTATGTGGCAAAATAGTGAGAAGATTTGTAAGTAGAGGTGACATGCCTAACGAGCCTGGTGATAGCTGGTTGTCCAGAAAATGAATCTAAGTTCAGCTTTAAAGATACCAAAAA-TTCAAATAAACCCCACTGTAGCTTTAAAAGTTAGTCTAAAAAGGTACAGCCTTTTAGAAACGGATACAACCTTGACTAGAGAGTAAAATTTAACACTACCATAGTAGGCCTAAAAGCAGCCATCAATTAAGAAAGCGTTAAAGCTCAACAACAAAAATTAAATAGATTCCAACAACAAATGATTAACTCCTAGCCCC-AATACTGGACTAATCTATTATAGAATAGAAGCAATAATGTTAATATGAGTAACAAGAAAAATTTTCTCCTTGCATAAGTCTAAGTCAGTGCCTGATAATACTCTGACCACTAACAGTCAATAAAAATAATCCAACAATAAACAATTTATTGATTATACTGTTAACCCAACACAGGAGTGCATCTAAGGAAAGATTAAAAGAAGTAAAAGGAACTCGGCAAACACAAACCCCGCCTGTTTACCAAAAACATCACCTCCAGCATTCCCAGTATTGGAGGCATTGCCTGCCCAGTGACAACTGTTTAACGGCCGCGGTATCCTGACCGTGCAAAGGTAGCATAATCATTTGTTCTCTAAATAAGGACTTGTATGAATGGCCGCACGAGGGTTTTACTGTCTCTTACTTCCAATCAGTGAAATTGACCTTCCCGTGAAGAGGCGGGAATGCACAAATAAGACGAGAAGACCCTATGGAGCTTTAACTAACCAACCCAAAGAGAATAGATTTAACCATTAAGGAATAACAACAATCTCCATGAGTTGGTAGTTTCGGTTGGGGTGACCTCGGAGAATAAAAAATCCTCCGAGCGATTTTAAAGACTAGACCCACAAGTCAAATCACTCTATCGCTCATTGATCCAAAAAC-TTGATCAACGGAACAAGTTACCCTAGGGATAACAGCGCAATCCTATTCAAGAGTCCATATCGACAATAGGGTTTACGACCTCGATGTTGGATCAGGACATCCTGATGGTGCAACCGCTATCAAAGGTTCGTTTGTTCAACGATTAAAGTCCTACGTGATCTGAGTTCAGACCGGAGTAATCCAGGTCGGTTTCTATCTATTACGTATTTCTCCCAGTACGAAAGGACAAGAGAAATAAGGCCAACTTTAAATCAAGCGCCTTAAGACAACCAATGATAACATCTCAACTGACAACACAAAACCCTGCCCTAGAACAGGGCTTAGTTAAGGTGGCAGAGCCCGGTAATTGCATAAAACTTAAACTTTTATATCCAGAGATTCAAATCCTCTCCTTAACAAAATGTTCATAATTAACATCTTAATACTAATTATTCCCATCCTATTGGCCGTAGCATTCCTTACGTTAGTGGAACGAAAAGTTCTAGGCTATATACAACTCCGAAAAGGTCCAAATGTCGTAGGTCCATATGGCCTACTTCAACCCATCGCCGATGCAATCAAACTTTTCATTAAAGAACCACTACGACCCGCTACATCTTCAGCCTCAATATTTATCCTAGCACCTATCATAGCTTTAGGCCTAGCCTTAACCATGTGAATTCCCCTACCAATACCCTATCCTCTTATCAACATAAACCTAGGAGTCCTATTTATACTAGCCATATCAAGCCTAGCCGTATACTCCATTCTCTGATCAGGCTGAGCTTCCAACTCAAAATACGCACTAATCGGAGCCCTACGAGCAGTAGCACAAACAATCTCATACGAAGTAACGCTAGCAATTATCCTGTTATCAGTACTCCTAATAAGTGGGTCCTTTACCCTCTCCACATTAATTACTACACAAGAACAAATATGGTTAATCCTCCCAGCATGGCCTCTAGCAATAATATGATTTATCTCAACACTAGCAGAAACAAACCGAGCTCCATTTGATTTAACTGAAGGAGAATCAGAGCTAGTCTCGGGCTTCAACGTAGAATATGCAGCAGGACCATTTGCCCTCTTCTTCATAGCAGAGTACGCAAATATTATCATAATAAATATCTTTACAGCAATTTTATTCCTAGGAACATCCCACAATCCACACATACCAGAACTCTACACAATCAATTTTACCATTAAATCCCTACTGCTCACAATATCCTTCCTATGAATCCGAGCATCCTACCCTCGATTTCGCTATGACCAACTAATACACTTACTATGAAAAAATTTTCTACCTCTGACACTAGCCCTGTGCATGTGACACGTATCCCTACCCATCCTTACATCAGGCATCCCACCACAAACATAAGAAATATGTCTGACAAAAGAGTTACTTTGATAGAGTAAATAATAGAGGTTCAAACCCTCTTATTTCTAGAACTATAGGAATCGAACCTACTCCTAAGAATCCAAAACTCTTCGTGCTCCCAATTACACCAAATTCTATTAGTAAGGTCAGCTAATTAAGCTATCGGGCCCATACCCCGAAAATGTTGGTTTATATCCTTCCCGTACTAATAAACCCAATTATCTTTATTATTATTCTACTAACCATTATACTAGGAACTATTATTGTCATAATCAGTTCTCACTGACTACTTGTCTGAATCGGGTTTGAAATAAATATACTCGCCATCATCCCCATCATAATAAAAAATCACAACCCACGAGCTACAGAAGCATCAACTAAATATTTTTTGACTCAATCAACAGCCTCAATACTACTAATAATAGCCGTCATCATTAACCTAATATTCTCAGGCCAATGAACCGTAATAAAACTATTTAACCCAATAGCCTCAATACTTATAACGATAGCCCTAGCTATAAAACTAGGAATAGCCCCATTTCACTTCTGAGTCCCAGAAGTAACACAGGGCATCCCCCTATCCTCAGGCCTTATCCTACTGACATGACAAAAACTAGCACCTATATCTGTACTTTACCAAATCTTCCCATCAATTAACCTAAACTTAATTCTAACCCTATCAGTTTTATCAATCCTAATTGGAGGCTGAGGGGGACTAAACCAAACACAACTCCGAAAAATCATAGCCTACTCATCAATCGCTCATATAGGCTGAATAACAGCAGTACTACCATATAACCCCACCATAACATTGCTAAACTTAATTATCTATATCATTATAACTTCCACCATATTTACCATATTTATAGCCAATTCCACCACCACTACCCTGTCATTATCACACACATGAAATAAAACACCCATTATAACCGTCCTAATTCTTGCCACTCTCCTATCCATAGGAGGACTCCCTCCCCTATCTGGGTTTATACCAAAATGAATAATCATCCAAGAGATAACAAAAAATAACAGCATCATTCTACCCACTTTCATAGCAATCACAGCTCTACTAAACTTATATTTTTATATACGACTCACGTATTCTACCACACTAACAATATTTCCCTCCACAAACAACATAAAAATAAAATGACAATTTCCCCTTATGAAAAAAATAACTTTTCTACCAACAATAGTCGTATTATCTACCATAATACTACCACTCACGCCAATACTATCAGTGTTAGAATAGGAATTTAGGTTAAACAGACCAAGAGCCTTCAAAGCCCTAAGCAAGTACAATTTACTTAATTCCTGATAAGGATTGCAAGACTACACCTTACATCAATTGAATGCAAATCAACCACTTTAATTAAGCTAAATCCTCACTAGACTGGTGGGCTCCACCCCCACGAAACTTTAGTTAACAGCTAAACACCCTAGCTAACT-GGCTTCAATCTACTTCTCCCGCCGCAAGAAAAAAAA-GGCGGGAGAAGCCCCGGCAGAATTGAAGCTGCTTCTCTGAATTTGCAATTCAACGTGTAAATTCACCACAGGGCTTGGTAAAAAGAGGAGTCAAACCTCTATCTTTAGATTTACAGTCTAATGCTTTGCTCAGCCATTTTACCCATGTTCATTAACCGCTGACTATTCTCAACCAACCATAAAGATATTGGTACCCTTTATCTACTATTTGGTGCTTGGGCCGGTATAGTAGGAACAGCTCTAAGCCTTCTAATTCGCGCTGAATTAGGCCAACCCGGAACTCTGCTCGGAGACGACCAAATCTACAACGTAGTTGTAACCGCACACGCATTTGTAATAATCTTCTTCATAGTAATACCAATCATAATTGGAGGATTCGGTAACTGACTTGTTCCCCTAATAATTGGTGCTCCCGATATAGCATTTCCCCGAATAAATAATATAAGCTTCTGACTCCTCCCTCCCTCATTCCTACTACTCCTCGCATCCTCTATAGTTGAAGCTGGGGCAGGAACAGGCTGAACCGTGTACCCTCCCTTAGCAGGCAACCTAGCCCATGCAGGAGCTTCAGTAGATCTAACCATTTTCTCTTTACACTTAGCAGGAGTTTCCTCAATTTTAGGAGCCATCAACTTCATTACAACAATTATCAACATAAAGCCCCCCGCAATGTCACAATACCAAACCCCTCTGTTCGTATGATCCGTAATAATTACCGCCGTACTACTACTACTCTCGCTCCCTGTATTAGCAGCCGGCATCACAATGCTATTAACAGACCGGAACCTAAATACAACCTTCTTCGACCCGGCAGGAGGAGGAGACCCTATTCTATATCAACACTTATTCTGATTCTTTGGACACCCCGAAGTCTATATTTTAATCTTACCTGGGTTTGGAATAATCTCTCATATCGTGACCTACTACTCAGGAAAAAAAGAACCATTCGGATATATGGGAATAGTTTGGGCTATAATGTCAATCGGATTTCTAGGTTTCATCGTATGAGCCCACCATATATTCACTGTCGGAATAGACGTCGACACACGAGCCTACTTCACATCAGCCACTATAATTATTGCTATTCCAACCGGGGTAAAAGTCTTCAGCTGATTGGCAACACTTCATGGAGGTAATATCAAATGGTCTCCTGCTATAATGTGAGCCCTAGGCTTTATTTTCTTATTTACAGTAGGGGGTTTAACTGGAATTGTCTTAGCCAACTCTTCCCTCGATATTGTTCTTCACGACACATACTACGTTGTCGCACATTTCCACTATGTTTTATCAATAGGAGCTGTATTTGCTATTATAGGGGGATTTGTTCATTGATTCCCACTATTCTCAGGTTATACTCTCAACGATACATGAGCCAAAATCCACTTCGCAATTATATTTGTAGGCGTCAATATAACCTTCTTCCCACAACACTTTCTAGGACTATCTGGCATGCCTCGACGATACTCCGACTACCCAGATGCATACACAATATGAAATACTATCTCATCAATAGGCTCATTCATTTCCCTAACAGCAGTTATACTAATAGTTTTCATCATCTGAGAAGCATTTGCATCTAAACGAGAAGTCTTGACTGTAGACTTAACCACGACAAATCTAGAATGATTAAACGGATGCCCTCCACCATATCACACATTTGAAGAACCCACCTATGTTAACCTAAAATAAGAAAGGAAGGAATCGAACCCCCTACTATTGGTTTCAAGCCAACATCATAACCTCTATGTCTCTCTC--AATAAACGAGGTGTTAGTAAAACATTATATAATTTTGTCAAAGTTAAGTTACAAGTGAAAGTCCTGTACACCTCATATGGCATATCCCATACAACTAGGATTCCAAGATGCAACATCACCAATCATAGAAGAACTACTTCACTTTCATGACCACACGCTAATAATTGTCTTCTTAATTAGCTCATTAGTACTTTACATTATTTCACTAATACTAACGACAAAGCTGACCCATACAAGCACGATAGATGCACAAGAAGTAGAGACAATCTGAACCATTCTGCCCGCCATCATCTTAATTCTAATTGCTCTTCCTTCTTTACGAATTCTATACATAATAGATGAAATCAATAACCCATCTCTTACAGTAAAAACCATAGGACATCAGTGATACTGAAGCTATGAGTATACAGATTATGAGGACTTAAGCTTCGACTCCTACATAATTCCAACATCAGAATTAAAGCCAGGGGAGCTACGACTATTAGAAGTCGATAATCGAGTTGTACTACCAATAGAAATAACAATCCGAATGTTAGTCTCCTCTGAAGACGTATTACACTCATGAGCTGTGCCCTCTCTAGGACTAAAAACAGACGCAATCCCAGGCCGTCTAAACCAAACAACCCTTATATCGTCCCGTCCAGGCTTATATTACGGTCAATGCTCAGAAATTTGCGGGTCAAACCACAGTTTCATACCCATTGTCCTTGAGTTAGTCCCACTAAAGTACTTTGAAAAATGATCTGCGTCAATATTATAAAATCACTAAGAAGCTATATAGCACTAACCTTTTAAGTTAGAGATTGAGAGCCATATACTCTCCTTGGTGACATGCCGCAACTAGACACGTCAACATGACTGACAATGATCTTATCAATATTCTTGACCCTTTTTATCATCTTTCAACTAAAAGTTTCAAAACACAACTTTTATCACAATCCAGAACTGACACCAACAAAAATATTAAAACAAAACACCCCTTGAGAAACAAAATGAACGAAAATTTATTTACCTCTTTTATTACCCCTGTAATTTTAGGTCTCCCTCTCGTAACCCTTATCGTACTATTCCCAAGCCTACTATTCCCAACATCAAACCGACTAGTAAGCAATCGCTTTGTAACCCTCCAACAATGAATACTTCAACTTGTATCAAAACAAATAATGAGTATCCACAATTCTAAAGGACAAACATGAACATTAATATTAATATCTCTGATCCTATTTATTGGATCAACAAACCTACTAGGCCTATTACCCCATTCATTCACACCAACAACACAACTATCAATAAACCTAGGCATAGCCATCCCCCTGTGAGCAGGAGCCGTAATTACAGGATTCCGCAATAAAACTAAAGCATCACTTGCCCATTTCTTACCACAAGGAACACCCACTCCACTAATCCCAATACTAGTAATTATTGAAACTATCAGCCTTTTTATTCAACCTATAGCCCTCGCCGTGCGGTTAACAGCTAACATCACTGCAGGACACCTATTAATTCACCTAATCGGAGGAGCTACACTTGCACTAATAAGCATTAGCACTACAACAGCTCTAATTACATTCACCATTCTAATTCTACTAACAATTCTAGAGTTTGCAGTAGCTATAATCCAAGCCTATGTATTCACTCTCCTAGTCAGCCTATATCTGCATGACAACACATAATGACACACCAAACTCATGCTTATCATATAGTAAACCCAAGCCCTTGACCTCTTACAGGAGCTTTGTCTGCCCTCTTAATAACATCCGGCCTAACCATGTGATTTCACTTTAACTCAATGACCCTGCTAATAATTGGCCTAACAACAAATATACTAACAATATACCAATGATGACGAGATGTTATCCGAGAAAGCACCTTCCAAGGGCACCATACCCCAGCTGTCCAAAAAGGCCTCCGTTATGGAATAATTCTTTTTATTATCTCCGAAGTACTATTCTTTACCGGATTTTTCTGAGCTTTCTACCACTCAAGCCTCGCCCCCACCCCTGAACTAGGCGGCTGCTGACCCCCAACAGGCATTCACCCACTAAACCCCCTAGAAGTCCCACTGCTCAACACCTCTGTCCTATTGGCTTCCGGAGTTTCTATTACCTGAGCCCATCATAGTTTAATAGAAGGGGACCGAAAGCATATATTACAAGCCCTATTTATCACCATCACATTAGGAGTCTACTTCACACTACTACAAGCCTCAGAATACTATGAAGCACCTTTTACTATCTCCGACGGAGTTTACGGCTCAACTTTTTTTGTAGCCACAGGCTTCCACGGCCTCCACGTCATCATTGGGTCCACCTTCTTAATTGTCTGCTTCTTCCGCCAATTAAAATTTCATTTTACTTCTAACCACCACTTCGGCTTTGAAGCCGCTGCCTGATACTGACATTTCGTAGACGTAGTCTGACTTTTCCTCTATGTTTCTATCTATTGATGAGGCTCCTATTCTTTTAGTATTAACTAGTACAGCTGACTTCCAATCAGCTAGTTTCGGTCTAGTCCGAAAAAGAATAATAAATTTAATACTAGCCCTCCTGACCAATTTTACACTAGCCACCCTACTCGTCATCATCGCATTCTGACTTCCCCAACTAAATGTATACTCTGAGAAAACAAGCCCATACGAATGTGGATTTGACCCCATAGGATCAGCCCGCCTTCCCTTCTCTATAAAATTCTTTCTGGTAGCCATCACATTCCTCTTATTTGACCTAGAAATTGCACTCCTCCTACCACTGCCATGAGCCTCACAAACAGCAAATCTAAACACAATGCTTACCATAGCCCTCTTCCTAATTATCCTCCTAGCTGTAAGCCTAGCCTATGAGTGAACTCAAAAAGGACTAGAATGAACCGAATATGGTACTTAGTTTAAAATAAAATAAATGATTTCGACTCATTAGATTATGATTTAATTCATAATTACCAAATGTCTATAGTATACATAAACATTATAATAGCATTCACAGTATCTCTTGTAGGACTACTAATATACCGATCCCACCTAATATCCTCCCTTCTATGCTTAGAAGGAATAATGCTATCCCTATTCGTTATAGCAGCCCTAACAATCCTCAACTCACATTTTACATTAGCTAGCATAATACCTATTATCCTACTAGTCTTCGCAGCCTGTGAAGCAGCCCTAGGTCTATCTCTACTAGTAATAGTATCAAATACATATGGTACTGATTATGTACAAAACCTCAACTTACTCCAATGCTAAAATACATTATTCCAACAATTATACTTATACCCCTAACCTGGTTATCAAAAAATAATATAATTTGGGTTAACTCCACAGCACACAGCCTTCTAATTAGCTTTACAAGCCTCCTCCTCATAAACCAGTTTGGCGACAACAGCCTTAATTTTTCACTACTATTTTTCTCCGACTCCCTATCCACTCCACTACTAATTTTAACCATATGGCTCCTCCCTCTAATACTAATAGCTAGCCAACATCATCTATCAAAAGAAAACCTAACCCGAAAAAAACTATTTATTACTATGCTGATCTCACTACAACTATTCCTAATTATAACCTTTACCGCCATGGAGCTAATCTTATTTTATATTCTATTTGAAGCAACACTAGTCCCAACACTCATTATTATTACCCGATGAGGAAACCAAACAGAACGCCTAAACGCCGGACTCTATTTCCTATTCTATACACTAGCTGGCTCCCTACCCCTATTAGTCGCACTAATTTATATCCAAAACACAGTAGGATCCCTAAATTTCCTAATATTACAGTACTGAGTACAACCTGTTCATAACTCTTGATCTAATGTCTTCATATGACTAGCATGTATAATAGCTTTCATAGTAAAAATACCACTATATGGCCTCCACCTTTGACTACCTAAAGCTCACGTAGAAGCCCCCATCGCAGGCTCCATAGTCCTTGCAGCAGTTCTACTAAAACTAGGGGGGTACGGTATGCTACGAATCACACTAATTCTAAACCCTATGACCGACTTTATAGCATACCCATTCATTATACTCTCCCTATGAGGCATAATTATAACCAGCTCAATCTGCCTCCGTCAAACGGACCTAAAATCACTCATCGCATACTCCTCTGTAAGCCACATAGCACTCGTTATCGTAGCCATCCTTATCCAGACACCTTGAAGCTACATAGGAGCAACCGCCCTTATGATTGCCCACGGCCTCACATCCTCCATACTTTTCTGTCTAGCAAACTCAAACTACGAACGAATCCACAGCCGAACCATAATTCTAGCTCGAGGCCTACAAACGCTCCTTCCACTAATAGCCACCTGATGACTACTAGCAAGTCTAACCAACTTAGCTCTACCCCCAACAATCAACTTAATTGGAGAACTATTTGTAGTAATGTCAACCTTTTCATGATCTAACATTACAATTATTCTAATAGGAGTAAATATAGTAATCACCGCCCTATATTCTCTATACATGCTAATTATAACCCAACGAGGAAAATATACCTACCACATTAATAATATCTCGCCTTCCTTTACACGGGAAAATGCACTCATATCATTACACATCCTACCCCTACTACTCCTAACCCTAAACCCAAAAATTATTCTAGGACCTCTATACTGTAAATATAGTTTAACAAAAACATTAGATTGTGAATCTAACAATAGAAACTCATTACCTTCTTATTTACCGAAAAAGTATGCAAGAACTGCTAATTCTATGCTCCCATATCTAATAGTATGGCTTTTTCGAACTTTTAAAGGATAGTAGTTTATCCGTTGGTCTTAGGAACCAAAAAATTGGTGCAACTCCAAATAAAAGTAATAAACATATTCTCCTCACTCTCACTAGTTACTTTACTCTTACTAACTATACCCATTATAATAATAAGCTTTAACACCTACAAACCTTCCAACTACCCACTCTACGTAAAAACAGCTATCTCATACGCCTTCATTACCAGCATAATTCCCACAATAATATTTATCCACTCAGGCCAAGAACTAATTATTTCAAACTGACACTGACTAACCATCCAAACTCTTAAATTATCCCTCAGCTTTAAAATAGACTATTTCTCAATAATATTTATCCCAGTAGCACTATTCGTCACATGATCTATTATAGAATTCTCAATATGATATATATACTCAGACCCCAATATTAACAAATTCTTCAAATATCTACTCCTATTCCTCATTACTATGCTCATCCTTGTAACCGCAAACAACCTCTTCCAGCTATTCATTGGCTGAGAAGGCGTCGGAATCATATCATTTCTACTCATCGGATGATGATACGGACGAGCAGATGCAAACACAGCAGCCCTACAAGCAATCTTATATAACCGCATCGGCGACATTGGTTTCATTTTAGCAATAGCATGGTTCCTAACAAATCTCAATACCTGAGACCTCCAACAGATCTTCATACTAAACCCAAGCGACTCAAACATACCCTTGATTGGACTAGCATTAGCTGCAACCGGAAAATCCGCCCAATTTGGCCTCCACCCGTGACTTCCCTCTGCAATAGAAGGCCCAACTCCCGTCTCAGCACTACTCCATTCAAGCACAATAGTGGTAGCAGGTATCTTCCTACTAATCCGTTTCTATCCCCTCACAGAAAACAATAAATACATCCAATCTATTACATTATGCTTAGGAGCCATTACCACACTATTTACAGCAATATGCGCCCTCACCCAAAATGACATTAAAAAAATCATCGCCTTCTCCACATCCAGTCAACTGGGCCTTATAATAGTAACTATTGGCATTAACCAACCTTACCTAGCTTTCCTCCACATCTGTACCCACGCCTTTTTCAAAGCTATACTATTCATATGCTCCGGTTCCATTATTCACAGCCTAAACGACGAACAAGATATTCGAAAAATAGGAGGCCTATTTAAAGCCATGCCATTCACCACAACAGCCCTCATTGTTGGCAGTCTCGCACTAACAGGAATACCCTTCCTCACAGGATTCTACTCCAAAGACCTAATCATCGAAGCCGCCAACACGTCTTATACCAACGCCTGAGCCCTTCTAATAACATTAATTGCCACCTCTTTCACAGCTATTTACAGCACCCGTATTATTTTTTTCGCACTTCTAGGACAACCCCGATTCCCTACCCTAGTTAATATTAACGAAAACAACCCCCTTCTGATCAACTCTATCAAACGCTTACTAATTGGAAGCCTCTTCGCAGGATACATCATTTCCAACAATATCCCTCCAACAACAATTCCCCAAATAACTATGCCCTACTACCTAAAAACAACAGCCCTAATTGTTACAATCCTAGGCTTCATCTTAGCCCTAGAAATCAGTAATATAACTAAAAATCTAAAATATCACTACCCCTCAAACGCCTTCAAGTTCTCAACCTTGCTAGGGTATTTCCCCACAATTATACATCGCCTAGCTCCATACATAAATTTATCAATAAGCCAAAAATCAGCATCCTCCCTTCTAGACCTAATCTGACTAGAAGCCATCCTACCAAAAACCATCTCACTCGCCCAAATAAAAGCATCTACCCTGGTCACAAACCAAAAAGGCCTGATCAAACTATATTTCCTCTCCTTCTTAATCACAATCCTTATCAGCATAATCTTATTTAATTTCCACGAGTAATTTCTATAATAACCACAACACCAATTAATAAAGACCACCCAGTTACAATAACTAATCAGGTACCATAACTGTATAAAGCCGCAATCCCTATGGCCTCTTCACTAAAGAACCCAGAATCCCCTGTATCATAAATCACCCAATCCCCTAAACCATTAAACTCAAACACAACCTCAACTTCTTTATCCTTTAATACATAATAGACCATAAAGAACTCCATCAACAAGCCAGTAACAAATGCCCCTAAAACAGCCTTATTAGAAAGCCAAATTTCAGGATACTGTTCTGTAGCCATAGCCGTTGTATAACCAAAAACTACCATCATACCTCCCAAATAAATTAAAAAGACCATCAACCCCAAAAAGGATCCACCAAAATTCAATACAATTCCACAGCCAACCCCACCACTCACAATTAACCCTAACCCCCCATAAATAGGTGAAGGTTTCGAAGAAAACCCCACAAAACCTATCACGAAAATAACGCTTAGAATAAATACAATGTATAGTATCATTATTCTTACATGGAATCTAACCATGACTAATGATATGAAAAACCATCGTTGTCATTCAACTACAAGAACACTAATGACTAACATTCGAAAGTCCCACCCACTAATAAAAATTGTAAACAATGCATTCATCGACCTTCCAGCCCCATCAAACATTTCATCATGATGAAATTTCGGTTCCCTCCTGGGAATCTGCCTAATCCTACAAATCCTCACAGGCCTATTCCTAGCAATACACTACACATCCGACACAACAACAGCATTCTCCTCTGTTACCCATATCTGCCGAGACGTGAACTACGGCTGAATCATCCGATACATACACGCAAACGGAGCTTCAATGTTTTTTATCTGCTTATATATGCACGTAGGACGAGGCTTATATTACGGGTCTTACACTTTTCTAGAAACATGAAATATTGGAGTAATCCTTCTGCTCACAGTAATAGCCACAGCATTTATAGGATACGTCCTACCATGAGGACAAATATCATTCTGAGGAGCAACAGTCATCACCAACCTCTTATCAGCAATCCCATACATCGGCACAAATTTAGTCGAATGAATCTGAGGCGGATTCTCAGTAGACAAAGCAACCCTTACCCGATTCTTCGCTTTCCATTTTATCCTTCCATTTATCATCATAGCAATTGCCATAGTCCACCTACTATTCCTCCACGAAACAGGCTCCAACAACCCAACAGGAATTTCCTCAGACGTAGACAAAATCCCATTCCACCCCTACTATACCATTAAGGACATCTTAGGGGCCCTCTTACTAATTCTAGCTCTAATACTACTAGTACTATTCGCACCCGACCTCCTCGGAGACCCAGATAACTACACCCCAGCCAATCCACTCAACACACCCCCTCACATCAAACCCGAGTGATACTTCTTATTTGCATACGCAATCTTACGATCAATCCCCAACAAACTAGGAGGAGTACTAGCCCTAGCCTTCTCTATCCTAATTCTTGCTCTAATCCCCCTACTACACACCTCCAAACAACGAAGCATAATATTCCGACCACTCAGCCAATGCCTATTCTGAGCCCTAGTAGCAGACCTACTGACACTCACATGAATTGGAGGACAACCAGTCGAACACCCATATATCACCATCGGACAACTAGCATCTGTCCTATACTTTCTCCTCATCCTAGTGCTAATACCAACGGCCGGCACAATCGAAAACAAATTACTAAAATGAAGACAGGTCTTTGTAGTACATCTAATATACTGGTCTTGTAAACCAGAGAAGGAGAACAACTAACCTCCCTAAGACTCAAGGAAGAAACTGCAGTCTCACCATCAACCCCCAAAGCTGAAGTTCTATTTAAACTATTCCCTG
		</sequence>
		<sequence>
			<taxon idref="57"/>
			TTGATGTAGCTTAACCCAAAGCAAGGCACTGAAAATGCCTAGATGAGTCTCCCAACTCCATAAACACATAGGTTTGGTCCCAGCCTTCCTGTTAACTCTTAATAAACTTACACATGCAAGCATCTACACCCCAGTGAGAATGCCCTCTAGGTTATTAAAACTAAGAGGAGCTGGCATCAAGCACACACCCTGTAGCTCACGACGCCTTGCTTAACCACACCCCCACGGGAAACAGCAGTGACAAAAATTAAGCCATAAACGAAAGTTTGACTAAGTTATATTAATTAGGGTTGGTAAATCTCGTGCCAGCCACCGCGGTCATACGATTAACCCAAGCTAACAGGAGTACGGCGTAAAACGTGTTAAAGCACCATACCAAATAGGGTTAAATTCTAACTAAGCTGTAAAAAGCCATGATTAAAATAAAAATAAATGACGAAAGTGACCCTACAATAGCCGACGCACTATAGCTAAGACCCAAACTGGGATTAGATACCCCACTATGCTTAGCCCTAAACACAGATAATTACATAAACAAAATTATTCGCCAGAGTACTACTAGCAACAGCTTAAAACTCAAAGGACTTGGCGGTGCTTTATATCCTTCTAGAGGAGCCTGTTCTATAATCGATAAACCCCGATAAACCTCACCAATTCTTGCTAATACAGTCTATATACCGCCATCTTCAGCAAACCCTAAAAA-GGAAAAAAAGTAAGCGTAATTATGATACATAAAAACGTTAGGTCAAGGTGTAACCTATGAAATGGGAAGAAATGGGCTACATTCTCTACACCAAGAGAATCAA-GCACGAAAGTTATTATGAAACCAATAACCAAAGGAGGATTTAGCAGTAAACTAAGAATAGAGTGCTTAGTTGAATTAGGCCATGAAGCACGCACACACCGCCCGTCACCCTCCTCAAATATATTCAGTGCATCTAACCCTATTTAAACGCACTAGCTACATGAGAGGAGACAAGTCGTAACAAGGTAAGCATACTGGAAAGTGTGCTTGGATAAATCAAGATATAGCTTAAACAAAGCATCCAGTTTACACCTAGAAGACTTCATTCATTATGAATATCTTGAACTAGACCTAGCCCAAAGATACCCTCTCGACTAAACAACCAAGATAGAATAAAACAAAACATTTAATCCCAATTTAAAGTATAGGAGATAGAAATCTA-AGTACGGCGCTATAGAGAAAGTACCGCAAGGGAACGATGAAAGAAAAAA---CTAAAAGTATAAAAAAGCAAAGATTACCCCTTGTACCTTTTGCATAATGAATTAACTAGTATAAGACTTAACAAAATGAATTTTAGCTAAGCAGCCCGAAACCAGACGAGCTACTCACAAACAGTTTACCAAGAACTAACTCATCTATGTGGCAAAATAGTGAGAAGATTTGTAAGTAGAGGTGACATGCCTAACGAGCCTGGTGATAGCTGGTTGTCCAGAAAATGAATCTAAGTTCAGCTTTAAAGATACCAAAAA-TTCAAATAAACCCCACTGTAGCTTTAAAAGTTAGTCTAAAAAGGTACAGCCTTTTAGAAACGGATACAACCTTGACTAGAGAGTAAAATTTAACACTACCATAGTAGGCCTAAAAGCAGCCATCAATTAAGAAAGCGTTAAAGCTCAACAACAAAAATTAAATAGATTCCAACAACAAATGATTAACTCCTAGCCCC-AATACTGGACTAATCTATTATAGAATAGAAGCAATAATGTTAATATGAGTAACAAGAAAAATTTTCTCCTTGCATAAGTCTAAGTCAGTGCCTGATAATACTCTGACCACTAACAGTCAATAAAAATAATCCAACAATAAACAATTTATTGATTATACTGTTAACCCAACACAGGAGTGCATCTAAGGAAAGATTAAAAGAAGTAAAAGGAACTCGGCAAACACAAACCCCGCCTGTTTACCAAAAACATCACCTCCAGCATTCCCAGTATTGGAGGCATTGCCTGCCCAGTGACAACTGTTTAACGGCCGCGGTATCCTGACCGTGCAAAGGTAGCATAATCATTTGTTCTCTAAATAAGGACTTGTATGAATGGCCGCACGAGGGTTTTACTGTCTCTTACTTCCAATCAGTGAAATTGACCTTCCCGTGAAGAGGCGGGAATGCACAAATAAGACGAGAAGACCCTATGGAGCTTTAACTAACCAACCCAAAGAGAATAGATTTAACCATTAAGGAATAACAACAATCTCCATGAGTTGGTAGTTTCGGTTGGGGTGACCTCGGAGAATAAAAAATCCTCCGAGCGATTTTAAAGACTAGACCCACAAGTCAAATCACTCTATCGCTCATTGATCCAAAAAC-TTGATCAACGGAACAAGTTACCCTAGGGATAACAGCGCAATCCTATTCAAGAGTCCATATCGACAATAGGGTTTACGACCTCGATGTTGGATCAGGACATCCTGATGGTGCAACCGCTATCAAAGGTTCGTTTGTTCAACGATTAAAGTCCTACGTGATCTGAGTTCAGACCGGAGTAATCCAGGTCGGTTTCTATCTATTACGTATTTCTCCCAGTACGAAAGGACAAGAGAAATAAGGCCAACTTTAAATCAAGCGCCTTAAGACAACCAATGATAACATCTCAACTGACAACACAAAACCCTGCCCTAGAACAGGGCTTAGTTAAGGTGGCAGAGCCCGGTAATTGCATAAAACTTAAACTTTTATATCCAGAGATTCAAATCCTCTCCTTAACAAAATGTTCATAATTAACATCTTAATACTAATTATTCCCATCCTATTGGCCGTAGCATTCCTTACGTTAGTGGAACGAAAAGTTCTAGGCTATATACAACTCCGAAAAGGTCCAAATGTCGTAGGTCCATATGGCCTACTTCAACCCATCGCCGATGCAATCAAACTTTTCATTAAAGAACCACTACGACCCGCTACATCTTCAGCCTCAATATTTATCCTAGCACCTATCATAGCTTTAGGCCTAGCCTTAACCATGTGAATTCCCCTACCAATACCCTATCCTCTTATCAACATAAACCTAGGAGTCCTATTTATACTAGCCATATCAAGCCTAGCCGTATACTCCATTCTCTGATCAGGCTGAGCTTCCAACTCAAAATACGCACTAATCGGAGCCCTACGAGCAGTAGCACAAACAATCTCATACGAAGTAACGCTAGCAATTATCCTGTTATCAGTACTCCTAATAAGTGGGTCCTTTACCCTCTCCACATTAATTACTACACAAGAACAAATATGGTTAATCCTCCCAGCATGGCCTCTAGCAATAATATGATTTATCTCAACACTAGCAGAAACAAACCGAGCTCCATTTGATTTAACTGAAGGAGAATCAGAGCTAGTCTCGGGCTTCAACGTAGAATATGCAGCAGGACCATTTGCCCTCTTCTTCATAGCAGAGTACGCAAATATTATCATAATAAATATCTTTACAGCAATTTTATTCCTAGGAACATCCCACAATCCACACATACCAGAACTCTACACAATCAATTTTACCATTAAATCCCTACTGCTCACAATATCCTTCCTATGAATCCGAGCATCCTACCCTCGATTTCGCTATGACCAACTAATACACTTACTATGAAAAAATTTTCTACCTCTGACACTAGCCCTGTGCATGTGACACGTATCCCTACCCATCCTTACATCAGGCATCCCACCACAAACATAAGAAATATGTCTGACAAAAGAGTTACTTTGATAGAGTAAATAATAGAGGTTCAAACCCTCTTATTTCTAGAACTATAGGAATCGAACCTACTCCTAAGAATCCAAAACTCTTCGTGCTCCCAATTACACCAAATTCTATTAGTAAGGTCAGCTAATTAAGCTATCGGGCCCATACCCCGAAAATGTTGGTTTATATCCTTCCCGTACTAATAAACCCAATTATCTTTATTATTATTCTACTAACCATTATACTAGGAACTATTATTGTCATAATCAGTTCTCACTGACTACTTGTCTGAATCGGGTTTGAAATAAATATACTCGCCATCATCCCCATCATAATAAAAAATCACAACCCACGAGCTACAGAAGCATCAACTAAATATTTTTTGACTCAATCAACAGCCTCAATACTACTAATAATAGCCGTCATCATTAACCTAATATTCTCAGGCCAATGAACCGTAATAAAACTATTTAACCCAATAGCCTCAATACTTATAACGATAGCCCTAGCTATAAAACTAGGAATAGCCCCATTTCACTTCTGAGTCCCAGAAGTAACACAGGGCATCCCCCTATCCTCAGGCCTTATCCTACTGACATGACAAAAACTAGCACCTATATCTGTACTTTACCAAATCTTCCCATCAATTAACCTAAACTTAATTCTAACCCTATCAGTTTTATCAATCCTAATTGGAGGCTGAGGGGGACTAAACCAAACACAACTCCGAAAAATCATAGCCTACTCATCAATCGCTCATATAGGCTGAATAACAGCAGTACTACCATATAACCCCACCATAACATTGCTAAACTTAATTATCTATATCATTATAACTTCCACCATATTTACCATATTTATAGCCAATTCCACCACCACTACCCTGTCATTATCACACACATGAAATAAAACACCCATTATAACCGTCCTAATTCTTGCCACTCTCCTATCCATAGGAGGACTCCCTCCCCTATCTGGGTTTATACCAAAATGAATAATCATCCAAGAGATAACAAAAAATAACAGCATCATTCTACCCACTTTCATAGCAATCACAGCTCTACTAAACTTATATTTTTATATACGACTCACGTATTCTACCACACTAACAATATTTCCCTCCACAAACAACATAAAAATAAAATGACAATTTCCCCTTATGAAAAAAATAACTTTTCTACCAACAATAGTCGTATTATCTACCATAATACTACCACTCACGCCAATACTATCAGTGTTAGAATAGGAATTTAGGTTAAACAGACCAAGAGCCTTCAAAGCCCTAAGCAAGTACAATTTACTTAATTCCTGATAAGGATTGCAAGACTACACCTTACATCAATTGAATGCAAATCAACCACTTTAATTAAGCTAAATCCTCACTAGACTGGTGGGCTCCACCCCCACGAAACTTTAGTTAACAGCTAAACACCCTAGCTAACT-GGCTTCAATCTACTTCTCCCGCCGCAAGAAAAAAAA-GGCGGGAGAAGCCCCGGCAGAATTGAAGCTGCTTCTCTGAATTTGCAATTCAACGTGTAAATTCACCACAGGGCTTGGTAAAAAGAGGAGTCAAACCTCTATCTTTAGATTTACAGTCTAATGCTTTGCTCAGCCATTTTACCCATGTTCATTAACCGCTGACTATTCTCAACCAACCATAAAGATATTGGTACCCTTTATCTACTATTTGGTGCTTGGGCCGGTATAGTAGGAACAGCTCTAAGCCTTCTAATTCGCGCTGAATTAGGCCAACCCGGAACTCTGCTCGGAGACGACCAAATCTACAACGTAGTTGTAACCGCACACGCATTTGTAATAATCTTCTTCATAGTAATACCAATCATAATTGGAGGATTCGGTAACTGACTTGTTCCCCTAATAATTGGTGCTCCCGATATAGCATTTCCCCGAATAAATAATATAAGCTTCTGACTCCTCCCTCCCTCATTCCTATTACTCCTCGCATCCTCTATAGTTGAAGCTGGGGCAGGAACAGGCTGAACCGTGTACCCTCCCTTAGCAGGCAACCTAGCCCATGCAGGAGCTTCAGTAGATCTAACCATTTTCTCTTTACACTTAGCAGGAGTTTCCTCAATTTTAGGAGCCATCAACTTCATTACAACAATTATCAACATAAAGCCCCCCGCAATGTCACAATACCAAACCCCTCTGTTCGTATGATCCGTAATAATTACCGCCGTACTACTACTACTCTCGCTCCCTGTATTAGCAGCCGGCATCACAATGCTATTAACAGACCGGAACCTAAATACAACCTTCTTCGACCCGGCAGGAGGAGGAGACCCTATTCTATATCAACACTTATTCTGATTCTTTGGACACCCCGAAGTCTATATTTTAATCTTACCTGGGTTTGGAATAATCTCTCATATCGTGACCTACTACTCAGGAAAAAAAGAACCATTCGGATATATGGGAATAGTTTGGGCTATAATGTCAATCGGATTTCTAGGTTTCATCGTATGAGCCCACCATATATTCACTGTCGGAATAGACGTCGACACACGAGCCTACTTCACATCAGCCACTATAATTATTGCTATTCCAACCGGGGTAAAAGTCTTCAGCTGATTGGCAACACTTCATGGAGGTAATATCAAATGGTCTCCTGCTATAATGTGAGCCCTAGGCTTTATTTTCTTATTTACAGTAGGGGGTTTAACTGGAATTGTCTTAGCCAACTCTTCCCTCGATATTGTTCTTCACGACACATACTACGTTGTCGCACATTTCCACTATGTTTTATCAATAGGAGCTGTATTTGCTATTATAGGGGGATTTGTTCATTGATTCCCACTATTCTCAGGTTATACTCTCAACGATACATGAGCCAAAATCCACTTCGCAATTATATTTGTAGGCGTCAATATAACCTTCTTCCCACAACACTTTCTAGGACTATCTGGCATGCCTCGACGATACTCCGACTACCCAGATGCATACACAATATGAAATACTATCTCATCAATAGGCTCATTCATTTCCCTAACAGCAGTTATACTAATAGTTTTCATCATCTGAGAAGCATTTGCATCTAAACGAGAAGTCTTGACTGTAGACTTAACCACGACAAATCTAGAATGATTAAACGGATGCCCTCCACCATATCACACATTTGAAGAACCCACCTATGTTAACCTAAAATAAGAAAGGAAGGAATCGAACCCCCTACTATTGGTTTCAAGCCAACATCATAACCTCTATGTCTCTCTC--AATAAACGAGGTGTTAGTAAAACATTATATAATTTTGTCAAAGTTAAGTTACAAGTGAAAGTCCTGTACACCTCATATGGCATATCCCATACAACTAGGATTCCAAGATGCAACATCACCAATCATAGAAGAACTACTTCACTTTCATGACCACACGCTAATAATTGTCTTCTTAATTAGCTCATTAGTACTTTACATTATTTCACTAATACTAACGACAAAGCTGACCCATACAAGCACGATAGATGCACAAGAAGTAGAGACAATCTGAACCATTCTGCCCGCCATCATCTTAATTCTAATTGCTCTTCCTTCTTTACGAATTCTATACATAATAGATGAAATCAATAACCCATCTCTTACAGTAAAAACCATAGGACATCAGTGATACTGAAGCTATGAGTATACAGATTATGAGGACTTAAGCTTCGACTCCTACATAATTCCAACATCAGAATTAAAGCCAGGGGAGCTACGACTATTAGAAGTCGATAATCGAGTTGTACTACCAATAGAAATAACAATCCGAATGTTAGTCTCCTCTGAAGACGTATTACACTCATGAGCTGTGCCCTCTCTAGGACTAAAAACAGACGCAATCCCAGGCCGTCTAAACCAAACAACCCTTATATCGTCCCGTCCAGGCTTATATTACGGTCAATGCTCAGAAATTTGCGGGTCAAACCACAGTTTCATACCCATTGTCCTTGAGTTAGTCCCACTAAAGTACTTTGAAAAATGATCTGCGTCAATATTATAAAATCACTAAGAAGCTATATAGCACTAACCTTTTAAGTTAGAGATTGAGAGCCATATACTCTCCTTGGTGACATGCCGCAACTAGACACGTCAACATGACTGACAATGATCTTATCAATATTCTTGACCCTTTTTATCATCTTTCAACTAAAAGTTTCAAAACACAACTTTTATCACAATCCAGAACTGACACCAACAAAAATATTAAAACAAAACACCCCTTGAGAAACAAAATGAACGAAAATTTATTTACCTCTTTTATTACCCCTGTAATTTTAGGTCTCCCTCTCGTAACCCTTATCGTACTATTCCCAAGCCTACTATTCCCAACATCAAACCGACTAGTAAGCAATCGCTTTGTAACCCTCCAACAATGAATACTTCAACTTGTATCAAAACAAATAATGAGTATCCACAATTCTAAAGGACAAACATGAACATTAATATTAATATCTCTGATCCTATTTATTGGATCAACAAACCTACTAGGCCTATTACCCCATTCATTCACACCAACAACACAACTATCAATAAACCTAGGCATAGCCATCCCCCTGTGAGCAGGAGCCGTAATTACAGGATTCCGCAATAAAACTAAAGCATCACTTGCCCATTTCTTACCACAAGGAACACCCACTCCACTAATCCCAATACTAGTAATTATTGAAACTATCAGCCTTTTTATTCAACCTATAGCCCTCGCCGTGCGGTTAACAGCTAACATCACTGCAGGACACCTATTAATTCACCTAATCGGAGGAGCTACACTTGCACTAATAAGCATTAGCACTACAACAGCTCTAATTACATTCACCATTCTAATCCTACTAACAATTCTAGAATTTGCAGTAGCTATAATCCAAGCCTATGTATTCACTCTCCTAGTCAGCCTATATCTGCATGACAACACATAATGACACACCAAACTCATGCTTATCATATAGTAAACCCAAGCCCTTGACCTCTTACAGGAGCTTTGTCTGCCCTCTTAATAACATCCGGCCTAACCATGTGATTTCACTTTAACTCAATGACCCTGCTAATAATTGGCCTAACAACAAATATACTAACAATATACCAATGATGACGAGATGTTATCCGAGAAAGCACCTTCCAAGGGCACCATACCCCAGCTGTCCAAAAAGGCCTCCGTTATGGAATAATTCTTTTTATTATCTCCGAAGTACTATTCTTTACCGGATTTTTCTGAGCTTTCTACCACTCAAGCCTCGCCCCCACCCCTGAACTAGGCGGCTGCTGACCCCCAACAGGCATTCACCCACTAAACCCCCTAGAAGTCCCACTGCTCAACACCTCTGTCCTATTGGCTTCCGGAGTTTCTATTACCTGAGCCCATCATAGTTTAATAGAAGGGGACCGAAAGCATATATTACAAGCCCTATTTATCACCATCACATTAGGAGTCTACTTCACACTACTACAAGCCTCAGAATACTATGAAGCACCTTTTACTATCTCCGACGGAGTTTACGGCTCAACTTTTTTTGTAGCCACAGGCTTCCACGGCCTCCACGTCATCATTGGGTCCACCTTCTTAATTGTCTGCTTCTTCCGCCAATTAAAATTTCATTTTACTTCTAACCACCACTTCGGCTTTGAAGCCGCTGCCTGATACTGACATTTCGTAGACGTAGTCTGACTTTTCCTCTATGTTTCTATCTATTGATGAGGCTCCTATTCTTTTAGTATTAACTAGTACAGCTGACTTCCAATCAGCTAGTTTCGGTCTAGTCCGAAAAAGAATAATAAATTTAATACTAGCCCTCCTGACCAATTTTACACTAGCCACCCTACTCGTCATCATCGCATTCTGACTTCCCCAACTAAATGTATACTCTGAGAAAACAAGCCCATACGAATGTGGATTTGACCCCATAGGATCAGCCCGCCTTCCCTTCTCTATAAAATTCTTTCTGGTAGCCATCACATTCCTCTTATTTGACCTAGAAATTGCACTCCTCCTACCACTGCCATGAGCCTCACAAACAGCAAATCTAAACACAATGCTTACCATAGCCCTCTTCCTAATTATCCTCCTAGCTGTAAGCCTAGCCTATGAGTGAACTCAAAAAGGACTAGAATGAACCGAATATGGTACTTAGTTTAAAATAAAATAAATGATTTCGACTCATTAGATTATGATTTAATTCATAATTACCAAATGTCTATAGTATACATAAACATTATAATAGCATTCACAGTATCTCTTGTAGGACTACTAATATACCGATCCCACCTAATATCCTCCCTTCTATGCTTAGAAGGAATAATGCTATCCCTATTCGTTATAGCAGCCCTAACAATCCTCAACTCACATTTTACATTAGCTAGCATAATACCTATTATCCTACTAGTCTTCGCAGCCTGTGAAGCAGCCCTAGGTCTATCTCTACTAGTAATAGTATCAAATACATATGGTACTGATTATGTACAAAACCTCAACTTACTCCAATGCTAAAATACATTATTCCAACAATTATACTTATACCCCTAACCTGGTTATCAAAAAATAATATAATTTGGGTTAACTCCACAGCACACAGCCTTCTAATTAGCTTTACAAGCCTCCTCCTCATAAACCAGTTTGGCGACAACAGCCTTAATTTTTCACTACTATTTTTCTCCGACTCCCTATCCACTCCACTACTAATTTTAACCATATGGCTCCTCCCTCTAATACTAATAGCTAGCCAACATCATCTATCAAAAGAAAACCTAACCCGAAAAAAACTATTTATTACTATGCTGATCTCACTACAACTATTCCTAATTATAACCTTTACCGCCATGGAACTAATCTTATTTTATATTCTATTTGAAGCAACACTAGTCCCAACACTCATTATTATTACCCGATGAGGAAACCAAACAGAACGCCTAAACGCCGGACTCTATTTCCTATTCTATACACTAGCTGGCTCCCTACCCCTATTAGTCGCACTAATTTATATCCAAAACACAGTAGGATCCCTAAATTTCCTAATATTACAGTACTGAGTACAACCTGTTCATAACTCTTGATCTAATGTCTTCATATGACTAGCATGTATAATAGCTTTCATAGTAAAAATACCACTATATGGCCTCCACCTTTGACTACCTAAAGCTCACGTAGAAGCCCCCATCGCAGGCTCCATAGTCCTTGCAGCAGTTCTACTAAAACTAGGGGGGTACGGTATGCTACGAATCACACTAATTCTAAACCCTATGACCGACTTTATAGCATACCCATTCATTATACTCTCCCTATGAGGCATAATTATAACCAGCTCAATCTGCCTCCGTCAAACGGACCTAAAATCACTCATCGCATACTCCTCTGTAAGCCACATAGCACTCGTTATCGTAGCCATCCTTATCCAGACACCTTGAAGCTACATAGGAGCAACCGCCCTTATGATTGCCCACGGCCTCACATCCTCCATACTTTTCTGTCTAGCAAACTCAAACTACGAACGAATCCACAGCCGAACCATAATTCTAGCTCGAGGCCTACAAACGCTCCTTCCACTAATAGCCACCTGATGACTACTAGCAAGTCTAACCAACTTAGCTCTACCCCCAACAATCAACTTAATTGGAGAACTATTTGTAGTAATGTCAACCTTTTCATGATCTAACATTACAATTATTCTAATAGGAGTAAATATAGTAATCACCGCCCTATATTCTCTATACATGCTAATTATAACCCAACGAGGAAAATATACCTACCACATTAATAATATCTCGCCTTCCTTTACACGGGAAAATGCACTCATATCATTACACATCCTACCCCTACTACTCCTAACCCTAAACCCAAAAATTATTCTAGGACCTCTATACTGTAAATATAGTTTAACAAAAACATTAGATTGTGAATCTAACAATAGAAACTCATTACCTTCTTATTTACCGAAAAAGTATGCAAGAACTGCTAATTCTATGCTCCCATATCTAATAGTATGGCTTTTTCGAACTTTTAAAGGATAGTAGTTTATCCGTTGGTCTTAGGAACCAAAAAATTGGTGCAACTCCAAATAAAAGTAATAAACATATTCTCCTCACTCTCACTAGTTACTTTACTCTTACTAACTATACCCATTATAATAATAAGCTTTAACACCTACAAACCTTCCAACTACCCACTCTACGTAAAAACAGCTATCTCATACGCCTTCATTACCAGCATAATTCCCACAATAATATTTATCCACTCAGGCCAAGAACTAATTATTTCAAACTGACACTGACTAACCATCCAAACTCTTAAATTATCCCTCAGCTTTAAAATAGACTATTTCTCAATAATATTTATCCCAGTAGCACTATTCGTCACATGATCTATTATAGAATTCTCAATATGATATATATACTCAGACCCCAATATTAACAAATTCTTCAAATATCTACTCCTATTCCTCATTACTATGCTCATCCTTGTAACCGCAAACAACCTCTTCCAGCTATTCATTGGCTGAGAAGGCGTCGGAATCATATCATTTCTACTCATCGGATGATGATACGGACGAGCAGATGCAAACACAGCAGCCCTACAAGCAATCTTATATAACCGCATCGGCGACATTGGTTTCATTTTAGCAATAGCATGGTTCCTAACAAATCTCAATACCTGAGACCTCCAACAGATCTTCATACTAAACCCAAGCGACTCAAACATACCCTTGATTGGACTAGCATTAGCTGCAACCGGAAAATCCGCCCAATTTGGCCTCCACCCGTGACTTCCCTCTGCAATAGAAGGCCCAACTCCCGTCTCAGCACTACTCCATTCAAGCACAATAGTGGTAGCAGGTATCTTCCTACTAATCCGTTTCTATCCCCTCACAGAAAACAATAAATACATCCAATCTATTACATTATGCTTAGGAGCCATTACCACACTATTTACAGCAATATGCGCCCTCACCCAAAATGACATTAAAAAAATCATCGCCTTCTCCACATCCAGTCAACTGGGCCTTATAATAGTAACTATTGGCATTAACCAACCTTACCTAGCTTTCCTCCACATCTGTACCCACGCCTTTTTCAAAGCTATACTATTCATATGCTCCGGTTCCATTATTCACAGCCTAAACGACGAACAAGATATTCGAAAAATAGGAGGCCTATTTAAAGCCATGCCATTCACCACAACAGCCCTCATTGTTGGCAGTCTCGCACTAACAGGAATACCCTTCCTCACAGGATTCTACTCCAAAGACCTAATCATCGAAGCCGCCAACACGTCTTATACCAACGCCTGAGCCCTTCTAATAACATTAATTGCCACCTCTTTCACAGCTATTTACAGCACCCGTATTATTTTTTTCGCACTTCTAGGACAACCCCGATTCCCTACCCTAGTTAATATTAACGAAAACAACCCCCTTCTGATCAACTCTATTAAACGCTTACTAATTGGAAGCCTCTTCGCAGGATACATCATTTCCAACAATATTCCTCCAACAACAATTCCCCAAATAACTATGCCCTACTACCTAAAAACAACAGCCCTAATTGTTACAATCCTAGGCTTCATCTTAGCCCTAGAAATCAGTAATATAACTAAAAATCTAAAATATCACTACCCCTCAAACGCCTTCAAGTTCTCAACCTTGCTAGGGTATTTCCCCACAATTATACATCGCCTAGCTCCATACATAAATTTATCAATAAGCCAAAAATCAGCATCCTCCCTTCTAGACCTAATCTGACTAGAAGCCATCCTACCAAAAACCATCTCACTCGCCCAAATAAAAGCATCTACCCTGGTCACAAACCAAAAAGGCCTGATCAAACTATATTTCCTCTCCTTCTTAATCACAATCCTTATCAGCATAATCTTATTTAATTTCCACGAGTAATTTCTATAATAACCACAACACCAATTAATAAAGACCACCCAGTTACAATAACTAATCAGGTACCATAACTGTATAAAGCCGCAATCCCTATGGCCTCTTCACTAAAGAACCCAGAATCCCCTGTATCATAAATCACCCAATCCCCTAAACCATTAAACTCAAACACAACCTCAACTTCTTTATCCTTTAATACATAATAGACCATAAAGAACTCCATCAACAAGCCAGTAACAAATGCCCCTAAAACAACCTTATTAGAAAGCCAAATTTCAGGATACTGTTCTGTAGCCATAGCCGTTGTATAACCAAAAACTACCATCATACCTCCCAAATAAATTAAAAAGACCATCAACCCCAAAAAGGATCCACCAAAATTCAATACAATTCCACAGCCAACCCCACCACTCACAATTAACCCTAACCCCCCATAAATAGGTGAAGGTTTCGAAGAAAACCCCACAAAACCTATCACGAAAATAACGCTTAGAATAAATACAATGTATAGTATCATTATTCTTACATGGAATCTAACCATGACTAATGATATGAAAAACCATCGTTGTCATTCAACTACAAGAACACTAATGACTAACATTCGAAAGTCCCACCCACTAATAAAAATTGTAAACAATGCATTCATCGACCTTCCAGCCCCATCAAACATTTCATCATGATGAAATTTCGGTTCCCTCCTGGGAATCTGCCTAATCCTACAAATCCTCACAGGCCTATTCCTAGCAATACACTACACATCCGACACAACAACAGCATTCTCCTCTGTTACCCATATCTGCCGAGACGTGAACTACGGCTGAATCATCCGATACATACACGCAAACGGAGCTTCAATGTTTTTTATCTGCTTATATATGCACGTAGGACGAGGCTTATATTACGGGTCTTACACTTTTCTAGAAACATGAAATATTGGAGTAATCCTTCTGCTCACAGTAATAGCCACAGCATTTATAGGATACGTCCTACCATGAGGACAAATATCATTCTGAGGAGCAACAGTCATCACCAACCTCTTATCAGCAATCCCATACATCGGCACAAATTTAGTCGAATGAATCTGAGGCGGATTCTCAGTAGACAAAGCAACCCTTACCCGATTCTTCGCTTTCCATTTTATCCTTCCATTTATCATCATAGCAATTGCCATAGTCCACCTACTATTCCTCCACGAAACAGGCTCCAACAACCCAACAGGAATTTCCTCAGACGTAGACAAAATCCCATTCCACCCCTACTATACCATTAAGGACATCTTAGGGGCCCTCTTACTAATTCTAGCTCTAATACTACTAGTACTATTCGCACCCGACCTCCTCGGAGACCCAGATAACTACACCCCAGCCAATCCACTCAACACACCCCCTCACATCAAACCCGAGTGATACTTCTTATTTGCATACGCAATCTTACGATCAATCCCCAACAAACTAGGAGGAGTACTAGCCCTAGCCTTCTCTATCCTAATTCTTGCTCTAATCCCCCTACTACACACCTCCAAACAACGAAGCATAATATTCCGACCACTCAGCCAATGCCTATTCTGAGCCCTAGTAGCAGACCTACTGACACTCACATGAATTGGAGGACAACCAGTCGAACACCCATATATCACCATCGGACAACTAGCATCTGTCCTATACTTTCTCCTCATCCTAGTGCTAATACCAACGGCCGGCACAATCGAAAACAAATTACTAAAATGAAGACAGGTCTTTGTAGTACATCTAATATACTGGTCTTGTAAACCAGAGAAGGAGAACAACTAACCTCCCTAAGACTCAAGGAAGAAACTGCAGTCTCACCATCAACCCCCAAAGCTGAAGTTCTATTTAAACTATTCCCTG
		</sequence>
		<sequence>
			<taxon idref="58"/>
			TTGATGTAGCTTAACCCAAAGCAAGGCACTGAAAATGCCTAGATGAGTCTCCCAACTCCATAAACACATAGGTTTGGTCCCAGCCTTCCTGTTAACTCTTAATAAACTTACACATGCAAGCATCTACACCCCAGTGAGAATGCCCTCTAGGTTATTAAAACTAAGAGGAGCTGGCATCAAGCACACACCCTGTAGCTCACGACGCCTTGCTTAACCACACCCCCACGGGAAACAGCAGTGACAAAAATTAAGCCATAAACGAAAGTTTGACTAAGTTATATTAATTAGGGTTGGTAAATCTCGTGCCAGCCACCGCGGTCATACGATTAACCCAAGCTAACAGGAGTACGGCGTAAAACGTGTTAAAGCACCATACCAAATAGGGTTAAATTCTAACTAAGCTGTAAAAAGCCATGATTAAAATAAAAATAAATGACGAAAGTGACCCTACAATAGCCGACGCACTATAGCTAAGACCCAAACTGGGATTAGATACCCCACTATGCTTAGCCCTAAACACAGATAATTACATAAACAAAATTATTCGCCAGAGTACTACTAGCAACAGCTTAAAACTCAAAGGACTTGGCGGTGCTTTATATCCTTCTAGAGGAGCCTGTTCTATAATCGATAAACCCCGATAAACCTCACCAATTCTTGCTAATACAGTCTATATACCGCCATCTTCAGCAAACCCTAAAAA-GGAAAAAAAGTAAGCGTAATTATGATACATAAAAACGTTAGGTCAAGGTGTAACCTATGAAATGGGAAGAAATGGGCTACATTCTCTACACCAAGAGAATCAA-GCACGAAAGTTATTATGAAACCAATAACCAAAGGAGGATTTAGCAGTAAACTAAGAATAGAGTGCTTAGTTGAATTAGGCCATGAAGCACGCACACACCGCCCGTCACCCTCCTCAAATAGATTCAGTGCATCTAACCCTATTTAAACGCACTAGCTACATGAGAGGAGACAAGTCGTAACAAGGTAAGCATACTGGAAAGTGTGCTTGGATAAATCAAGATATAGCTTAAACAAAGCATCCAGTTTACACCTAGAAGACTTCATTCATTATGAATATCTTGAACTAGACCTAGCCCAAAGATACCCTCTCGACTAAACAACCAAGATAGAATAAAACAAAACATTTAATCCCAATTTAAAGTATAGGAGATAGAAATCTA-AGTACGGCGCTATAGAGAAAGTACCGCAAGGGAACGATGAAAGAAAAAA---CTAAAAGTATAAAAAAGCAAAGATTACCCCTTGTACCTTTTGCATAATGAATTAACTAGTATAAGACTTAACAAAATGAATTTTAGCTAAGCAGCCCGAAACCAGACGAGCTACTCACAAACAGTTTACCAAGAACTAACTCATCTATGTGGCAAAATAGTGAGAAGATTTGTAAGTAGAGGTGACATGCCTAACGAGCCTGGTGATAGCTGGTTGTCCAGAAAATGAATCTAAGTTCAGCTTTAAAGATACCAAAAA-TTCAAATAAACCCCACTGTAGCTTTAAAAGTTAGTCTAAAAAGGTACAGCCTTTTAGAAACGGATACAACCTTGACTAGAGAGTAAAATTTAACACTACCATAGTAGGCCTAAAAGCAGCCATCAATTAAGAAAGCGTTAAAGCTCAACAACAAAAATTAAATAGATTCCAACAACAAATGATTAACTCCTAGCCCC-AATACTGGACTAATCTATTATAGAATAGAAGCAATAATGTTAATATGAGTAACAAGAAAAATTTTCTCCTTGCATAAGTCTAAGTCAGTGCCTGATAATACTCTGACCACTAACAGTCAATAAAAATAATCCAACAATAAACAATTTATTGATTATACTGTTAACCCAACACAGGAGTGCATCTAAGGAAAGATTAAAAGAAGTAAAAGGAACTCGGCAAACACAAACCCCGCCTGTTTACCAAAAACATCACCTCCAGCATTCCCAGTATTGGAGGCATTGCCTGCCCAGTGACAACTGTTTAACGGCCGCGGTATCCTGACCGTGCAAAGGTAGCATAATCATTTGTTCTCTAAATAAGGACTTGTATGAATGGCCGCACGAGGGTTTTACTGTCTCTTACTTCCAATCAGTGAAATTGACCTTCCCGTGAAGAGGCGGGAATGCACAAATAAGACGAGAAGACCCTATGGAGCTTTAACTAACCAACCCAAAGAGAATAGATTTAACCATTAAGGAATAACAACAATCTCCATGAGTTGGTAGTTTCGGTTGGGGTGACCTCGGAGAATAAAAAATCCTCCGAGCGATTTTAAAGACTAGACCCACAAGTCAAATCACTCTATCGCTCATTGATCCAAAAAC-TTGATCAACGGAACAAGTTACCCTAGGGATAACAGCGCAATCCTATTCAAGAGTCCATATCGACAATAGGGTTTACGACCTCGATGTTGGATCAGGACATCCTGATGGTGCAACCGCTATCAAAGGTTCGTTTGTTCAACGATTAAAGTCCTACGTGATCTGAGTTCAGACCGGAGTAATCCAGGTCGGTTTCTATCTATTACGTATTTCTCCCAGTACGAAAGGACAAGAGAAATAAGGCCAACTTTAAATCAAGCGCCTTAAGACAACCAATGATAACATCTCAACTGACAACACAAAACCCTGCCCTAGAACAGGGCTTAGTTAAGGTGGCAGAGCCCGGTAATTGCATAAAACTTAAACTTTTATATCCAGAGATTCAAATCCTCTCCTTAACAAAATGTTCATAATTAACATCTTAATACTAATTATTCCCATCCTATTGGCCGTAGCATTCCTTACGTTAGTGGAACGAAAAGTTCTAGGCTATATACAACTCCGAAAAGGTCCAAATGTCGTAGGTCCATATGGCCTACTTCAACCCATCGCCGATGCAATCAAACTTTTCATTAAAGAACCACTACGACCCGCTACATCTTCAGCCTCAATATTTATCCTAGCACCTATCATAGCTTTAGGCCTAGCCTTAACCATGTGAATTCCCCTACCAATACCCTATCCTCTTATCAACATAAACCTAGGAGTCCTATTTATACTAGCCATATCAAGCCTAGCCGTATACTCCATTCTCTGATCAGGCTGAGCTTCCAACTCAAAATACGCACTAATCGGAGCCCTACGAGCAGTAGCACAAACAATCTCATACGAAGTAACGCTAGCAATTATCCTGTTATCAGTACTCCTAATAAGTGGGTCCTTTACCCTCTCCACATTAATTACTACACAAGAACAAATATGGTTAATCCTCCCAGCATGGCCTCTAGCAATAATATGATTTATCTCAACACTAGCAGAAACAAACCGAGCTCCATTTGATTTAACTGAAGGAGAATCAGAGCTAGTCTCGGGCTTCAACGTAGAATATGCAGCAGGACCATTTGCCCTCTTCTTCATAGCAGAGTACGCAAATATTATCATAATAAATATCTTTACAGCAATTTTATTCCTAGGAACATCCCACAATCCACACATACCAGAACTCTACACAATCAATTTTACCATTAAATCCCTACTGCTCACAATATCCTTCCTATGAATCCGAGCATCCTACCCTCGATTTCGCTATGACCAACTAATACACTTACTATGAAAAAATTTTCTACCTCTGACACTAGCCCTGTGCATGTGACACGTATCCCTACCCATCCTTACATCAGGCATCCCACCACAAACATAAGAAATATGTCTGACAAAAGAGTTACTTTGATAGAGTAAATAATAGAGGTTCAAACCCTCTTATTTCTAGAACTATAGGAATCGAACCTACTCCTAAGAATCCAAAACTCTTCGTGCTCCCAATTACACCAAATTCTATTAGTAAGGTCAGCTAATTAAGCTATCGGGCCCATACCCCGAAAATGTTGGTTTATATCCTTCCCGTACTAATAAACCCAATTATCTTTATTATTATTCTACTAACCATTATACTAGGAACTATTATTGTCATAATCAGTTCTCACTGACTACTTGTCTGAATCGGGTTTGAAATAAATATACTCGCCATCATCCCCATCATAATAAAAAATCACAACCCACGAGCTACAGAAGCATCAACTAAATATTTTTTGACTCAATCAACAGCCTCAATACTACTAATAATAGCCGTCATCATTAACCTAATATTCTCAGGCCAATGAACCGTAATAAAACTATTTAACCCAATAGCCTCAATACTTATAACGATAGCCCTAGCTATAAAACTAGGAATAGCCCCATTTCACTTCTGAGTCCCAGAAGTAACACAGGGCATCCCCCTATCCTCAGGCCTTATCCTACTGACATGACAAAAACTAGCACCTATATCTGTACTTTACCAAATCTTCCCATCAATTAACCTAAACTTAATTCTAACCCTATCAGTTTTATCAATCCTAATTGGAGGCTGAGGGGGACTAAACCAAACACAACTCCGAAAAATCATAGCCTACTCATCAATCGCTCATATAGGCTGAATAACAGCAGTACTACCATATAACCCCACCATAACATTGCTAAACTTAATTATCTATATCATTATAACTTCCACCATATTTACCATATTTATAGCCAATTCCACCACCACTACCCTGTCATTATCACACACATGAAATAAAACACCCATTATAACCGTCCTAATTCTTGCCACTCTCCTATCCATAGGAGGACTCCCTCCCCTATCTGGGTTTATACCAAAATGAATAATCATCCAAGAGATAACAAAAAATAACAGCATCATTCTACCCACTTTCATAGCAATCACAGCTCTACTAAACTTATATTTTTATATACGACTCACGTATTCTACCACACTAACAATATTTCCCTCCACAAACAACATAAAAATAAAATGACAATTTCCCCTTATGAAAAAAATAACTTTTCTACCAACAATAGTCGTATTATCTACCATAATACTACCACTCACGCCAATACTATCAGTGTTAGAATAGGAATTTAGGTTAAACAGACCAAGAGCCTTCAAAGCCCTAAGCAAGTACAATTTACTTAATTCCTGATAAGGATTGCAAGACTACACCTTACATCAATTGAATGCAAATCAACCACTTTAATTAAGCTAAATCCTCACTAGACTGGTGGGCTCCACCCCCACGAAACTTTAGTTAACAGCTAAACACCCTAGCTAACT-GGCTTCAATCTACTTCTCCCGCCGCAAGAAAAAAAA-GGCGGGAGAAGCCCCGGCAGAATTGAAGCTGCTTCTCTGAATTTGCAATTCAACGTGTAAATTCACCACAGGGCTTGGTAAAAAGAGGAGTCAAACCTCTATCTTTAGATTTACAGTCTAATGCTTTGCTCAGCCATTTTACCCATGTTCATTAACCGCTGACTATTCTCAACCAACCATAAAGATATTGGTACCCTTTATCTACTATTTGGTGCTTGGGCCGGTATAGTAGGAACAGCTCTAAGCCTTCTAATTCGCGCTGAATTAGGCCAACCCGGAACTCTGCTCGGAGACGACCAAATCTACAACGTAGTTGTAACCGCACACGCATTTGTAATAATCTTCTTCATAGTAATACCAATCATAATTGGAGGATTCGGTAACTGACTTGTTCCCCTAATAATTGGTGCTCCCGATATAGCATTTCCCCGAATAAATAATATAAGCTTCTGACTCCTCCCTCCCTCATTCCTACTACTCCTCGCATCCTCTATAGTTGAAGCTGGGGCAGGAACAGGCTGAACCGTGTACCCTCCCTTAGCAGGCAACCTAGCCCATGCAGGAGCTTCAGTAGATCTAACCATTTTCTCTTTACACTTAGCAGGAGTTTCCTCAATTTTAGGAGCCATCAACTTCATTACAACAATTATCAACATAAAGCCCCCCGCAATGTCACAATACCAAACCCCTCTGTTCGTATGATCCGTAATAATTACCGCCGTACTACTACTACTCTCGCTCCCTGTATTAGCAGCCGGCATCACAATGCTATTAACAGACCGGAACCTAAATACAACCTTCTTCGACCCGGCAGGAGGAGGAGACCCTATTCTATATCAACACTTATTCTGATTCTTTGGACACCCCGAAGTCTATATTTTAATCTTACCTGGGTTTGGAATAATCTCTCATATCGTGACCTACTACTCAGGAAAAAAAGAACCATTCGGATATATGGGAATAGTTTGGGCTATAATGTCAATCGGATTTCTAGGTTTCATCGTATGAGCCCACCATATATTCACTGTCGGAATAGACGTCGACACACGAGCCTACTTCACATCAGCCACTATAATTATTGCTATTCCAACCGGGGTAAAAGTCTTCAGCTGATTGGCAACACTTCATGGAGGTAATATCAAATGGTCTCCTGCTATAATGTGAGCCCTAGGCTTTATTTTCTTATTTACAGTAGGGGGTTTAACTGGAATTGTCTTAGCCAACTCTTCCCTCGATATTGTTCTTCACGACACATACTACGTTGTCGCACATTTCCACTATGTTTTATCAATAGGAGCTGTATTTGCTATTATAGGGGGATTTGTTCATTGATTCCCACTATTCTCAGGTTATACTCTCAACGATACATGAGCCAAAATCCACTTCGCAATTATATTTGTAGGCGTCAATATAACCTTCTTCCCACAACACTTTCTAGGACTATCTGGCATGCCTCGACGATACTCCGACTACCCAGATGCATACACAATATGAAATACTATCTCATCAATAGGCTCATTCATTTCCCTAACAGCAGTTATACTAATAGTTTTCATCATCTGAGAAGCATTTGCATCTAAACGAGAAGTCTTGACTGTAGACTTAACCACGACAAATCTAGAATGATTAAACGGATGCCCTCCACCATATCACACATTTGAAGAACCCACCTATGTTAACCTAAAATAAGAAAGGAAGGAATCGAACCCCCTACTATTGGTTTCAAGCCAACATCATAACCTCTATGTCTCTCTC--AATAAACGAGGTGTTAGTAAAACATTATATAATTTTGTCAAAGTTAAGTTACAAGTGAAAGTCCTGTACACCTCATATGGCATATCCCATACAACTAGGATTCCAAGATGCAACATCACCAATCATAGAAGAACTACTTCACTTTCATGACCACACGCTAATAATTGTCTTCTTAATTAGCTCATTAGTACTTTACATTATTTCACTAATACTAACGACAAAGCTGACCCATACAAGCACGATAGATGCACAAGAAGTAGAGACAATCTGAACCATTCTGCCCGCCATCATCTTAATTCTAATTGCTCTTCCTTCTTTACGAATTCTATACATAATAGATGAAATCAATAACCCATCTCTTACAGTAAAAACCATAGGACATCAGTGATACTGAAGCTATGAGTATACAGATTATGAGGACTTAAGCTTCGACTCCTACATAATTCCAACATCAGAATTAAAGCCAGGGGAGCTACGACTATTAGAAGTCGATAATCGAGTTGTACTACCAATAGAAATAACAATCCGAATGTTAGTCTCCTCTGAAGACGTATTACACTCATGAGCTGTGCCCTCTCTAGGACTAAAAACAGACGCAATCCCAGGCCGTCTAAACCAAACAACCCTTATATCGTCCCGTCCAGGCTTATATTACGGTCAATGCTCAGAAATTTGCGGGTCAAACCACAGTTTCATACCCATTGTCCTTGAGTTAGTCCCACTAAAGTACTTTGAAAAATGATCTGCGTCAATATTATAAAATCACTAAGAAGCTATATAGCACTAACCTTTTAAGTTAGAGATTGAGAGCCATATACTCTCCTTGGTGACATGCCGCAACTAGACACGTCAACATGACTGACAATGATCTTATCAATATTCTTGACCCTTTTTATCATCTTTCAACTAAAAGTTTCAAAACACAACTTTTATCACAATCCAGAACTGACACCAACAAAAATATTAAAACAAAACACCCCTTGAGAAACAAAATGAACGAAAATTTATTTACCTCTTTTATTACCCCTGTAATTTTAGGTCTCCCTCTCGTAACCCTTATCGTACTATTCCCAAGCCTACTATTCCCAACATCAAACCGACTAGTAAGCAATCGCTTTGTAACCCTCCAACAATGAATACTTCAACTTGTATCAAAACAAATAATGAGTATCCACAATTCTAAAGGACAAACATGAACATTAATATTAATATCTCTGATCCTATTTATTGGATCAACAAACCTACTAGGCCTATTACCCCATTCATTCACACCAACAACACAACTATCAATAAACCTAGGCATAGCCATCCCCCTGTGAGCAGGAGCCGTAATTACAGGATTCCGCAATAAAACTAAAGCATCACTTGCCCATTTCTTACCACAAGGAACACCCACTCCACTAATCCCAATACTAGTAATTATTGAAACTATCAGCCTTTTTATTCAACCTATAGCCCTCGCCGTGCGGTTAACAGCTAACATCACTGCAGGACACCTATTAATTCACCTAATCGGAGGAGCTACACTTGCACTAATAAGCATTAGCACTACAACAGCTCTAATTACATTCACCATTCTAATCCTACTAACAATTCTAGAGTTTGCAGTAGCTATAATCCAAGCCTATGTATTCACTCTCCTAGTCAGCCTATATCTGCATGACAACACATAATGACACACCAAACTCATGCTTATCATATAGTAAACCCAAGCCCTTGACCTCTTACAGGAGCTTTGTCTGCCCTCTTAATAACATCCGGCCTAACCATGTGATTTCACTTTAACTCAATGACCCTGCTAATAATTGGCCTAACAACAAATATACTAACAATATACCAATGATGACGAGATGTTATCCGAGAAAGCACCTTCCAAGGGCACCATACCCCAGCTGTCCAAAAAGGCCTCCGTTATGGAATAATTCTTTTTATTATCTCCGAAGTACTATTCTTTACCGGATTTTTCTGAGCTTTCTACCACTCAAGCCTCGCCCCCACCCCTGAACTAGGCGGCTGCTGACCCCCAACAGGCATTCACCCACTAAACCCCCTAGAAGTCCCACTGCTCAACACCTCTGTCCTATTGGCTTCCGGAGTTTCTATTACCTGAGCCCATCATAGTTTAATAGAAGGGGACCGAAAGCATATATTACAAGCCCTATTTATCACCATCACATTAGGAGTCTACTTCACACTACTACAAGCCTCAGAATACTATGAAGCACCTTTTACTATCTCCGACGGAGTTTACGGCTCAACTTTTTTTGTAGCCACAGGCTTCCACGGCCTCCACGTCATCATTGGGTCCACCTTCTTAATTGTCTGCTTCTTCCGCCAATTAAAATTTCATTTTACTTCTAACCACCACTTCGGCTTTGAAGCCGCTGCCTGATACTGACATTTCGTAGACGTAGTCTGACTTTTCCTCTATGTTTCTATCTATTGATGAGGCTCCTATTCTTTTAGTATTAACTAGTACAGCTGACTTCCAATCAGCTAGTTTCGGTCTAGTCCGAAAAAGAATAATAAATTTAATACTAGCCCTCCTGACCAATTTTACACTAGCCACCCTACTCGTCATCATCGCATTCTGACTTCCCCAACTAAATGTATACTCTGAGAAAACAAGCCCATACGAATGTGGATTTGACCCCATAGGATCAGCCCGCCTTCCCTTCTCTATAAAATTCTTTCTGGTAGCCATCACATTCCTCTTATTTGACCTAGAAATTGCACTCCTCCTACCACTGCCATGAGCCTCACAAACAGCAAATCTAAACACAATGCTTACCATAGCCCTCTTCCTAATTATCCTCCTAGCTGTAAGCCTAGCCTATGAGTGAACTCAAAAAGGACTAGAATGAACCGAATATGGTACTTAGTTTAAAATAAAATAAATGATTTCGACTCATTAGATTATGATTTAATTCATAATTACCAAATGTCTATAGTATACATAAACATTATAATAGCATTCACAGTATCTCTTGTAGGACTACTAATATACCGATCCCACCTAATATCCTCCCTTCTATGCTTAGAAGGAATAATGCTATCCCTATTCGTTATAGCAGCCCTAACAATCCTCAACTCACATTTTACATTAGCTAGCATAATACCTATTATCCTACTAGTCTTCGCAGCCTGTGAAGCAGCCCTAGGTCTATCTCTACTAGTAATAGTATCAAATACATATGGTACTGATTATGTACAAAACCTCAACTTACTCCAATGCTAAAATACATTATTCCAACAATTATACTTATACCCCTAACCTGGTTATCAAAAAATAATATAATTTGGGTTAACTCCACAGCACACAGCCTTCTAATTAGCTTTACAAGCCTCCTCCTCATAAACCAGTTTGGCGACAACAGCCTTAATTTTTCACTACTATTTTTCTCCGACTCCCTATCCACTCCACTACTAATTTTAACCATATGGCTCCTCCCTCTAATACTAATAGCTAGCCAACATCATCTATCAAAAGAAAACCTAACCCGAAAAAAACTATTTATTACTATGCTGATCTCACTACAACTATTCCTAATTATAACCTTTACCGCCATGGAACTAATCTTATTTTATATTCTATTTGAAGCAACACTAGTCCCAACACTCATTATTATTACCCGATGAGGAAACCAAACAGAACGCCTAAACGCCGGACTCTATTTCCTATTCTATACACTAGCTGGCTCCCTACCCCTATTAGTCGCACTAATTTATATCCAAAACACAGTAGGATCCCTAAATTTCCTAATATTACAGTACTGAGTACAACCTGTTCATAACTCTTGATCTAATGTCTTCATATGACTAGCATGTATAATAGCTTTCATAGTAAAAATACCACTATATGGCCTCCACCTTTGACTACCTAAAGCTCACGTAGAAGCCCCCATCGCAGGCTCCATAGTCCTTGCAGCAGTTCTACTAAAACTAGGGGGGTACGGTATGCTACGAATCACACTAATTCTAAACCCTATGACCGACTTTATAGCATACCCATTCATTATACTCTCCCTATGAGGCATAATTATAACCAGCTCAATCTGCCTCCGTCAAACGGACCTAAAATCACTCATCGCATACTCCTCTGTAAGCCACATAGCACTCGTTATCGTAGCCATCCTTATCCAGACACCTTGAAGCTACATAGGAGCAACCGCCCTTATGATTGCCCACGGCCTCACATCCTCCATACTTTTCTGTCTAGCAAACTCAAACTACGAACGAATCCACAGCCGAACCATAATTCTAGCTCGAGGCCTACAAACGCTCCTTCCACTAATAGCCACCTGATGACTACTAGCAAGTCTAACCAACTTAGCTCTACCCCCAACAATCAACTTAATTGGAGAACTATTTGTAGTAATGTCAACCTTTTCATGATCTAACATTACAATTATTCTAATAGGAGTAAATATAGTAATCACCGCCCTATATTCTCTATACATGCTAATTATAACCCAACGAGGAAAATATACCTACCACATTAATAATATCTCGCCTTCCTTTACACGGGAAAATGCACTCATATCATTACACATCCTACCCCTACTACTCCTAACCCTAAACCCAAAAATTATTCTAGGACCTCTATACTGTAAATATAGTTTAACAAAAACATTAGATTGTGAATCTAACAATAGAAACTCATTACCTTCTTATTTACCGAAAAAGTATGCAAGAACTGCTAATTCTATGCTCCCATATCTAATAGTATGGCTTTTTCGAACTTTTAAAGGATAGTAGTTTATCCGTTGGTCTTAGGAACCAAAAAATTGGTGCAACTCCAAATAAAAGTAATAAACATATTCTCCTCACTCTCACTAGTTACTTTACTCTTACTAACTATACCCATTATAATAATAAGCTTTAACACCTACAAACCTTCCAACTACCCACTCTACGTAAAAACAGCTATCTCATACGCCTTCATTACCAGCATAATTCCCACAATAATATTTATCCACTCAGGCCAAGAACTAATTATTTCAAACTGACACTGACTAACCATCCAAACTCTTAAATTATCCCTCAGCTTTAAAATAGACTATTTCTCAATAATATTTATCCCAGTAGCACTATTCGTCACATGATCTATTATAGAATTCTCAATATGATATATATACTCAGACCCCAATATTAACAAATTCTTCAAATATCTACTCCTATTCCTCATTACTATGCTCATCCTTGTAACCGCAAACAACCTCTTCCAGCTATTCATTGGCTGAGAAGGCGTCGGAATCATATCATTTCTACTCATCGGATGATGATACGGACGAGCAGATGCAAACACAGCAGCCCTACAAGCAATCTTATATAACCGCATCGGCGACATTGGTTTCATTTTAGCAATAGCATGGTTCCTAACAAATCTCAATACCTGAGACCTCCAACAGATCTTCATACTAAACCCAAGCGACTCAAACATACCCTTGATTGGACTAGCATTAGCTGCAACCGGAAAATCCGCCCAATTTGGCCTCCACCCGTGACTTCCCTCTGCAATAGAAGGCCCAACTCCCGTCTCAGCACTACTCCATTCAAGCACAATAGTGGTAGCAGGTATCTTCCTACTAATCCGTTTCTATCCCCTCACAGAAAACAATAAATACATCCAATCTATTACATTATGCTTAGGAGCCATTACCACACTATTTACAGCAATATGCGCCCTCACCCAAAATGACATTAAAAAAATCATCGCCTTCTCCACATCCAGTCAACTGGGCCTTATAATAGTAACTATTGGCATTAACCAACCTTACCTAGCTTTCCTCCACATCTGTACCCACGCCTTTTTCAAAGCTATACTATTCATATGCTCCGGTTCCATTATTCACAGCCTAAACGACGAACAAGATATTCGAAAAATAGGAGGCCTATTTAAAGCCATGCCATTCACCACAACAGCCCTCATTGTTGGCAGTCTCGCACTAACAGGAATACCCTTCCTCACAGGATTCTACTCCAAAGACCTAATCATCGAAGCCGCCAACACGTCTTATACCAACGCCTGAGCCCTTCTAATAACATTAATTGCCACCTCTTTCACAGCTATTTACAGCACCCGTATTATTTTTTTCGCACTTCTAGGACAACCCCGATTCCCTACCCTAGTTAATATTAACGAAAACAACCCCCTTCTGATCAACTCTATCAAACGCTTACTAATTGGAAGCCTCTTCGCAGGATACATCATTTCCAACAATATTCCTCCAACAACAATTCCCCAAATAACTATGCCCTACTACCTAAAAACAACAGCCCTAATTGTTACAATCCTAGGCTTCATCTTAGCCCTAGAAATCAGTAATATAACTAAAAATCTAAAATATCACTACCCCTCAAACGCCTTCAAGTTCTCAACCTTGCTAGGGTATTTCCCCACAATTATACATCGCCTAGCTCCATACATAAATTTATCAATAAGCCAAAAATCAGCATCCTCCCTTCTAGACCTAATCTGACTAGAAGCCATCCTACCAAAAACCATCTCACTCGCCCAAATAAAAGCATCTACCCTGGTCACAAACCAAAAAGGCCTGATCAAACTATATTTCCTCTCCTTCTTAATCACAATCCTTATCAGCATAATCTTATTTAATTTCCACGAGTAATTTCTATAATAACCACAACACCAATTAATAAAGACCACCCAGTTACAATAACTAATCAGGTACCATAACTGTATAAAGCCGCAATCCCTATGGCCTCTTCACTAAAGAACCCAGAATCCCCTGTATCATAAATCACCCAATCCCCTAAACCATTAAACTCAAACACAACCTCAACTTCTTTATCCTTTAATACATAATAGACCATAAAGAACTCCATCAACAAGCCAGTAACAAATGCCCCTAAAACAGCCTTATTAGAAAGCCAAATTTCAGGATACTGTTCTGTAGCCATAGCCGTTGTATAACCAAAAACTACCATCATACCTCCCAAATAAATTAAAAAGACCATCAACCCCAAAAAGGATCCACCAAAATTCAATACAATTCCACAGCCAACCCCACCACTCACAATTAACCCTAACCCCCCATAAATAGGTGAAGGTTTCGAAGAAAACCCCACAAAACCTATCACGAAAATAACGCTTAGAATAAATACAATGTATAGTATCATTATTCTTACATGGAATCTAACCATGACTAATGATATGAAAAACCATCGTTGTCATTCAACTACAAGAACACTAATGACTAACATTCGAAAGTCCCACCCACTAATAAAAATTGTAAACAATGCATTCATCGACCTTCCAGCCCCATCAAACATTTCATCATGATGAAATTTCGGTTCCCTCCTGGGAATCTGCCTAATCCTACAAATCCTCACAGGCCTATTCCTAGCAATACACTACACATCCGACACAACAACAGCATTCTCCTCTGTTACCCATATCTGCCGAGACGTGAACTACGGCTGAATCATCCGATACATACACGCAAACGGAGCTTCAATGTTTTTTATCTGCTTATATATGCACGTAGGACGAGGCTTATATTACGGGTCTTACACTTTTCTAGAAACATGAAATATTGGAGTAATCCTTCTGCTCACAGTAATAGCCACAGCATTTATAGGATACGTCCTACCATGAGGACAAATATCATTCTGAGGAGCAACAGTCATCACCAACCTCTTATCAGCAATCCCATACATCGGCACAAATTTAGTCGAATGAATCTGAGGCGGATTCTCAGTAGACAAAGCAACCCTTACCCGATTCTTCGCTTTCCATTTTATCCTTCCATTTATCATCATAGCAATTGCCATAGTCCACCTACTATTCCTCCACGAAACAGGCTCCAACAACCCAACAGGAATTTCCTCAGACGTAGACAAAATCCCATTCCACCCCTACTATACCATTAAGGACATCTTAGGGGCCCTCTTACTAATTCTAGCTCTAATACTACTAGTACTATTCGCACCCGACCTCCTCGGAGACCCAGATAACTACACCCCAGCCAATCCACTCAACACACCCCCTCACATCAAACCCGAGTGATACTTCTTATTTGCATACGCAATCTTACGATCAATCCCCAACAAACTAGGAGGAGTACTAGCCCTAGCCTTCTCTATCCTAATTCTTGCTCTAATCCCCCTACTACACACCTCCAAACAACGAAGCATAATATTCCGACCACTCAGCCAATGCCTATTCTGAGCCCTAGTAGCAGACCTACTGACACTCACATGAATTGGAGGACAACCAGTCGAACACCCATATATCACCATCGGACAACTAGCATCTGTCCTATACTTTCTCCTCATCCTAGTGCTAATACCAACGGCCGGCACAATCGAAAACAAATTACTAAAATGAAGACAGGTCTTTGTAGTACATCTAATATACTGGTCTTGTAAACCAGAGAAGGAGAACAACTAACCTCCCTAAGACTCAAGGAAGAAACTGCAGTCTCACCATCAACCCCCAAAGCTGAAGTTCTATTTAAACTATTCCCTG
		</sequence>
		<sequence>
			<taxon idref="6"/>
			TTGATGTAGCTTAACCCAAAGCAAGGCACTGAAAATGCCTAGATGAGTCTCCCAACTCCATAAACACATAGGTTTGGTCCCAGCCTTCCTGTTAACTCTTAATAAACTTACACATGCAAGCATCTACACCCCAGTGAGAATGCCCTCTAGGTTATTAAAACTAAGAGGAGCTGGCATCAAGCACACACCCTGTAGCTCACGACGCCTTGCTTAACCACACCCCCACGGGAAACAGCAGTGACAAAAATTAAGCCATAAACGAAAGTTTGACTAAGTTATATTAATTAGGGTTGGTAAATCTCGTGCCAGCCACCGCGGTCATACGATTAACCCAAGCTAACAGGAGTACGGCGTAAAACGTGTTAAAGCACCATACCAAATAGGGTTAAATTCTAACTAAGCTGTAAAAAGCCATGATTAAAATAAAAATAAATGACGAAAGTGACCCTACAATAGCCGACGCACTATAGCTAAGACCCAAACTGGGATTAGATACCCCACTATGCTTAGCCCTAAACACAGATAATTACATAAACAAAATTATTCGCCAGAGTACTACTAGCAACAGCTTAAAACTCAAAGGACTTGGCGGTGCTTTATATCCTTCTAGAGGAGCCTGTTCTATAATCGATAAACCCCGATAAACCTCACCAATTCTTGCTAATACAGTCTATATACCGCCATCTTCAGCAAACCCTAAAAA-GGAAAAAAAGTAAGCGTAATTATGATACATAAAAACGTTAGGTCAAGGTGTAACCTATGAAATGGGAAGAAATGGGCTACATTCTCTACACCAAGAGAATCAA-GCACGAAAGTTATTATGAAACCAATAACCAAAGGAGGATTTAGCAGTAAACTAAGAATAGAGTGCTTAGTTGAATTAGGCCATGAAGCACGCACACACCGCCCGTCACCCTCCTCAAATAGATTCAGTGCATCTAACCCTATTTAAACGCACTAGCTACATGAGAGGAGACAAGTCGTAACAAGGTAAGCATACTGGAAAGTGTGCTTGGATAAATCAAGATATAGCTTAAACAAAGCATCCAGTTTACACCTAGAAGACTTCATTCATTATGAATATCTTGAACTAGACCTAGCCCAAAGATACCCTCTCGACTAAACAACCAAGATAGAATAAAACAAAACATTTAATCCCAATTTAAAGTATAGGAGATAGAAATCTA-AGTACGGCGCTATAGAGAAAGTACCGCAAGGGAACGATGAAAGAAAAAAA--CTAAAAGTATAAAAAAGCAAAGATTACCCCTTGTACCTTTTGCATAATGAATTAACTAGTATAAGACTTAACAAAATGAATTTTAGCTAAGCAGCCCGAAACCAGACGAGCTACTCACAAACAGTTTACCAAGAACTAACTCATCTATGTGGCAAAATAGTGAGAAGATTTGTAAGTAGAGGTGACATGCCTAACGAGCCTGGTGATAGCTGGTTGTCCAGAAAATGAATCTAAGTTCAGCTTTAAAGATACCAAAAA-TTCAAATAAACCCCACTGTAGCTTTAAAAGTTAGTCTAAAAAGGTACAGCCTTTTAGAAACGGATACAACCTTGACTAGAGAGTAAAATTTAACACTACCATAGTAGGCCTAAAAGCAGCCATCAATTAAGAAAGCGTTAAAGCTCAACAACAAAAATTAAATAGATTTCAACAACAAATGATTAACTCCTAGCCCC-AATACTGGACTAATCTATTATAGAATAGAAGCAATAATGTTAATATGAGTAACAAGAAAAATTTTCTCCTTGCATAAGTCTAAGTCAGTGCCTGATAATACTCTGACCACTAACAGTCAATAAAAATAATCCAACAATAAACAATTTATTGATTATACTGTTAACCCAACACAGGAGTGCATCTAAGGAAAGATTAAAAGAAGTAAAAGGAACTCGGCAAACACAAACCCCGCCTGTTTACCAAAAACATCACCTCCAGCATTCCCAGTATTGGAGGCATTGCCTGCCCAGTGACAACTGTTTAACGGCCGCGGTATCCTGACCGTGCAAAGGTAGCATAATCATTTGTTCTCTAAATAAGGACTTGTATGAATGGCCGCACGAGGGTTTTACTGTCTCTTACTTCCAATCAGTGAAATTGACCTTCCCGTGAAGAGGCGGGAATGCACAAATAAGACGAGAAGACCCTATGGAGCTTTAACTAACCAACCCAAAGAGAATAGATTTAACCATTAAGGAATAACAACAATCTCCATGAGTTGGTAGTTTCGGTTGGGGTGACCTCGGAGAATAAAAAATCCTCCGAGCGATTTTAAAGACTAGACCCACAAGTCAAATCACTCTATCGCTCATTGATCCAAAAAC-TTGATCAACGGAACAAGTTACCCTAGGGATAACAGCGCAATCCTATTCAAGAGTCCATATCGACAATAGGGTTTACGACCTCGATGTTGGATCAGGACATCCTGATGGTGCAACCGCTATCAAAGGTTCGTTTGTTCAACGATTAAAGTCCTACGTGATCTGAGTTCAGACCGGAGTAATCCAGGTCGGTTTCTATCTATTACGTATTTCTCCCAGTACGAAAGGACAAGAGAAATAAGGCCAACTTTAAATCAAGCGCCTTAAGACAACCAATGATAACATCTCAACTGACAACACAAAACCCTGCCCTAGAACAGGGCTTAGTTAAGGTGGCAGAGCCCGGTAATTGCATAAAACTTAAACTTTTATATCCAGAGATTCAAATCCTCTCCTTAACAAAATGTTCATAATTAACATCTTAATACTAATTATTCCCATCCTATTGGCCGTAGCATTCCTTACGTTAGTGGAACGAAAAGTTCTAGGCTATATACAACTCCGAAAAGGTCCAAATGTCGTAGGTCCATATGGCCTACTTCAACCCATCGCCGATGCAATCAAACTTTTCATTAAAGAACCACTACGACCCGCTACATCTTCAGCCTCAATATTTATCCTAGCACCTATCATAGCTTTAGGCCTAGCCTTAACCATGTGAATTCCCCTACCAATACCCTATCCTCTTATCAACATAAACCTAGGAGTCCTATTTATACTAGCCATATCAAGCCTAGCCGTATACTCCATTCTCTGATCAGGCTGAGCTTCCAACTCAAAATACGCACTAATCGGAGCCCTACGAGCAGTAGCACAAACAATCTCATACGAAGTAACGCTAGCAATTATCCTGTTATCAGTACTCCTAATAAGTGGGTCCTTTACCCTCTCCACATTAATTACTACACAAGAACAAATATGGTTAATCCTCCCAGCATGGCCTCTAGCAATAATATGATTTATCTCAACACTAGCAGAAACAAACCGAGCTCCATTTGATTTAACTGAAGGAGAATCAGAGCTAGTCTCGGGCTTCAACGTAGAATATGCAGCAGGACCATTTGCCCTCTTCTTCATAGCAGAGTACGCAAATATTATCATAATAAATATCTTTACAGCAATTTTATTCCTAGGAACATCCCACAATCCACACATACCAGAACTCTACACAATCAATTTTACCATTAAATCCCTACTGCTCACAATATCCTTCCTATGAATCCGAGCATCCTACCCTCGATTTCGCTATGACCAACTAATACACTTACTATGAAAAAATTTTCTACCTCTGACACTAGCCCTATGCATGTGACACGTATCCCTACCCATCCTTACATCAGGCATCCCACCACAAACATAAGAAATATGTCTGACAAAAGAGTTACTTTGATAGAGTAAATAATAGAGGTTCAAACCCTCTTATTTCTAGAACTATAGGAATCGAACCTACTCCTAAGAATCCAAAACTCTTCGTGCTCCCAATTACACCAAATTCTATTAGTAAGGTCAGCTAATTAAGCTATCGGGCCCATACCCCGAAAATGTTGGTTTATATCCTTCCCGTACTAATAAACCCAATTATCTTTATTATTATTCTACTAACCATTATACTAGGAACTATTATTGTCATAATCAGTTCTCACTGACTACTTGTCTGAATCGGGTTTGAAATAAATATACTCGCCATCATCCCCATCATAATAAAAAATCACAACCCACGAGCTACAGAAGCATCAACTAAATATTTTTTGACTCAATCAACAGCCTCAATACTACTAATAATAGCCGTCATCATTAACCTAATATTCTCAGGCCAATGAACCGTAATAAAACTATTTAACCCAATAGCCTCAATACTTATAACGATAGCCCTAGCTATAAAACTAGGAATAGCCCCATTTCACTTCTGAGTCCCAGAAGTAACACAGGGCATCCCCCTATCCTCAGGCCTTATCCTACTGACATGACAAAAACTAGCACCTATATCTGTACTTTACCAAATCTTCCCATCAATTAACCTAAACTTAATTCTAACCCTATCAGTTTTATCAATCCTAATTGGAGGCTGAGGGGGACTAAACCAAACACAACTCCGAAAAATCATAGCCTACTCATCAATCGCTCATATAGGCTGAATAACAGCAGTACTACCATATAACCCCACCATAACATTGCTAAACTTAATTATCTATATCATTATAACTTCCACCATATTTACCATATTTATAGCCAATTCCACCACCACTACCCTGTCATTATCACACACATGAAATAAAACACCCATTATAACCGTCCTAATTCTTGCCACTCTCCTATCCATAGGAGGACTCCCTCCCCTATCTGGGTTTATACCAAAATGAATAATCATCCAAGAGATAACAAAAAATAACAGCATCATTCTACCCACTTTCATAGCAATCACAGCTCTACTAAACTTATATTTTTATATACGACTCACGTATTCTACCACACTAACAATATTTCCCTCCACAAACAACATAAAAATAAAATGACAATTTCCCCTTATGAAAAAAATAACTTTTCTACCAACAATAGTCGTATTATCTACCATAATACTACCACTCACGCCAATACTATCAGTGTTAGAATAGGAATTTAGGTTAAACAGACCAAGAGCCTTCAAAGCCCTAAGCAAGTACAATTTACTTAATTCCTGATAAGGATTGCAAGACTACACCTTACATCAATTGAATGCAAATCAACCACTTTAATTAAGCTAAATCCTCACTAGACTGGTGGGCTCCACCCCCACGAAACTTTAGTTAACAGCTAAACACCCTAGCTAACT-GGCTTCAATCTACTTCTCCCGCCGCAAGAAAAAAAA-GGCGGGAGAAGCCCCGGCAGAATTGAAGCTGCTTCTCTGAATTTGCAATTCAACGTGTAAATTCACCACAGGGCTTGGTAAAAAGAGGAGTCAAACCTCTATCTTTAGATTTACAGTCTAATGCTTTGCTCAGCCATTTTACCCATGTTCATTAACCGCTGACTATTCTCAACCAACCATAAAGATATTGGTACCCTTTATCTACTATTTGGTGCTTGGGCCGGTATAGTAGGAACAGCTCTAAGCCTTCTAATTCGCGCTGAATTAGGCCAACCCGGAACTCTGCTCGGAGACGACCAAATCTACAACGTAGTTGTAACCGCACACGCATTTGTAATAATCTTCTTCATAGTAATACCAATCATAATTGGAGGATTCGGTAACTGACTTGTTCCCCTAATAATTGGTGCTCCCGATATAGCATTTCCCCGAATAAATAATATAAGCTTCTGACTCCTCCCTCCCTCATTCCTACTACTCCTCGCATCCTCTATAGTTGAAGCTGGGGCAGGAACAGGCTGAACCGTGTACCCTCCCTTAGCAGGCAACCTAGCCCATGCAGGAGCTTCAGTAGATCTAACCATTTTCTCTTTACACTTAGCAGGAGTTTCCTCAATTTTAGGAGCCATCAACTTCATTACAACAATTATCAACATAAAGCCCCCCGCAATGTCACAATACCAAACCCCTCTGTTCGTATGATCCGTAATAATTACCGCCGTACTACTACTACTCTCGCTCCCTGTATTAGCAGCCGGCATCACAATGCTATTAACAGACCGGAACCTAAATACAACCTTCTTCGACCCGGCAGGAGGAGGAGACCCTATTCTATATCAACACTTATTCTGATTCTTTGGACACCCCGAAGTCTATATTTTAATCTTACCTGGGTTTGGAATAATCTCTCATATCGTGACCTACTACTCAGGAAAAAAAGAACCATTCGGATATATGGGAATAGTTTGGGCTATAATGTCAATCGGATTTCTAGGTTTCATCGTATGAGCCCACCATATATTCACTGTCGGAATAGACGTCGACACACGAGCCTACTTCACATCAGCCACTATAATTATTGCTATTCCAACCGGGGTAAAAGTCTTCAGCTGATTGGCAACACTTCATGGAGGTAATATCAAATGGTCTCCTGCTATAATGTGAGCCCTAGGCTTTATTTTCTTATTTACAGTAGGGGGTTTAACTGGAATTGTCTTAGCCAACTCTTCCCTCGATATTGTTCTTCACGACACATACTACGTTGTCGCACATTTCCACTATGTTTTATCAATAGGAGCTGTATTTGCTATTATAGGGGGATTTGTTCATTGATTCCCACTATTCTCAGGTTATACTCTCAACGATACATGAGCCAAAATCCACTTCGCAATTATATTTGTAGGCGTCAATATAACCTTCTTCCCACAACACTTTCTAGGACTATCTGGCATGCCTCGACGATACTCCGACTACCCAGATGCATACACAATATGAAATACTATCTCATCAATAGGCTCATTCATTTCCCTAACAGCAGTTATACTAATAGTTTTCATCATCTGAGAAGCATTTGCATCTAAACGAGAAGTCTTGACTGTAGACTTAACCACGACAAATCTAGAATGATTAAACGGATGCCCTCCACCATATCACACATTTGAAGAACCCACCTATGTTAACCTAAAATAAGAAAGGAAGGAATCGAACCCCCTACTATTGGTTTCAAGCCAACATCATAACCTCTATGTCTCTCTC--AATAAACGAGGTGTTAGTAAAACATTATATAATTTTGTCAAAGTTAAGTTACAAGTGAAAGTCCTGTACACCTCATATGGCATATCCCATACAACTAGGATTCCAAGATGCAACATCACCAATCATAGAAGAACTACTTCACTTTCATGACCACACGCTAATAATTGTCTTCTTAATTAGCTCATTAGTACTTTACATTATTTCACTAATACTAACGACAAAGCTGACCCATACAAGCACGATAGATGCACAAGAAGTAGAGACAATCTGAACCATTCTGCCCGCCATCATCTTAATTCTAATTGCTCTTCCTTCTTTACGAATTCTATACATAATAGATGAAATCAATAACCCATCTCTTACAGTAAAAACCATAGGACATCAGTGATACTGAAGCTATGAGTATACAGATTATGAGGACTTAAGCTTCGACTCCTACATAATTCCAACATCAGAATTAAAGCCAGGGGAGCTACGACTATTAGAAGTCGATAATCGAGTTGTACTACCAATAGAAATAACAATCCGAATGTTAGTCTCCTCTGAAGACGTATTACACTCATGAGCTGTGCCCTCTCTAGGACTAAAAACAGACGCAATCCCAGGCCGTCTAAACCAAACAACCCTTATATCGTCCCGTCCAGGCTTATATTACGGTCAATGCTCAGAAATTTGCGGGTCAAACCACAGTTTCATACCCATTGTCCTTGAGTTAGTCCCACTAAAGTACTTTGAAAAATGATCTGCGTCAATATTATAAAATCACTAAGAAGCTATATAGCACTAACCTTTTAAGTTAGAGATTGAGAGCCATATACTCTCCTTGGTGACATGCCGCAACTAGACACGTCAACATGACTGACAATGATCTTATCAATATTCTTGACCCTTTTTATCATCTTTCAACTAAAAGTTTCAAAACACAACTTTTATCACAATCCAGAACTGACACCAACAAAAATATTAAAACAAAACACCCCTTGAGAAACAAAATGAACGAAAATTTATTTACCTCTTTTATTACCCCTGTAATTTTAGGTCTCCCTCTCGTAACCCTTATCGTACTATTCCCAAGCCTACTATTCCCAACATCAAACCGACTAGTAAGCAATCGCTTTGTAACCCTCCAACAATGAATACTTCAACTTGTATCAAAACAAATAATGAGTATCCACAATTCTAAAGGACAAACATGAACATTAATATTAATATCTCTGATCCTATTTATTGGATCAACAAACCTACTAGGCCTATTACCCCATTCATTCACACCAACAACACAACTATCAATAAACCTAGGCATAGCCATCCCCCTGTGAGCAGGAGCCGTAATTACAGGATTCCGCAATAAAACTAAAGCATCACTTGCCCATTTCTTACCACAAGGAACACCCACTCCACTAATCCCAATACTAGTAATTATTGAAACTATCAGCCTTTTTATTCAACCTATAGCCCTCGCCGTGCGGTTAACAGCTAACATCACTGCAGGACACCTATTAATTCACCTAATCGGAGGAGCTACACTTGCACTAATAAGCATTAGCACTACAACAGCTCTAATTACATTCACCATTCTAATCCTACTAACAATTCTAGAGTTTGCAGTAGCTATAATCCAAGCCTATGTATTCACTCTCCTAGTCAGCCTATATCTGCATGACAACACATAATGACACACCAAACTCATGCTTATCATATAGTAAACCCAAGCCCTTGACCTCTTACAGGAGCTTTGTCTGCCCTCTTAATAACATCCGGCCTAACCATGTGATTTCACTTTAACTCAATGACCCTGCTAATAATTGGCCTAACAACAAATATACTAACAATATACCAATGATGACGAGATGTTATCCGAGAAAGCACCTTCCAAGGGCACCATACCCCAGCTGTCCAAAAAGGCCTCCGTTATGGAATAATTCTTTTTATTATCTCCGAAGTACTATTCTTTACCGGATTTTTCTGAGCTTTCTACCACTCAAGCCTCGCCCCCACCCCTGAACTAGGCGGCTGCTGACCCCCAACAGGCATTCACCCACTAAACCCCCTAGAAGTCCCACTGCTCAACACCTCTGTCCTATTGGCTTCCGGAGTTTCTATTACCTGAGCCCATCATAGTTTAATAGAAGGGGACCGAAAGCATATATTACAAGCCCTATTTATCACCATCACATTAGGAGTCTACTTCACACTACTACAAGCCTCAGAATACTATGAAGCACCTTTTACTATCTCCGACGGAGTTTACGGCTCAACTTTTTTTGTAGCCACAGGCTTCCACGGCCTCCACGTCATCATTGGGTCCACCTTCTTAATTGTCTGCTTCTTCCGCCAATTAAAATTTCATTTTACTTCTAACCACCACTTCGGCTTTGAAGCCGCTGCCTGATACTGACATTTCGTAGACGTAGTCTGACTTTTCCTCTATGTTTCTATCTATTGATGAGGCTCCTATTCTTTTAGTATTAACTAGTACAGCTGACTTCCAATCAGCTAGTTTCGGTCTAGTCCGAAAAAGAATAATAAATTTAATACTAGCCCTCCTGACCAATTTTACACTAGCCACCCTACTCGTCATCATCGCATTCTGACTTCCCCAACTAAATGTATACTCTGAGAAAACAAGCCCATACGAATGTGGATTTGACCCCATAGGATCAGCCCGCCTTCCCTTCTCTATAAAATTCTTTCTGGTAGCCATCACATTCCTCTTATTTGACCTAGAAATTGCACTCCTCCTACCACTGCCATGAGCCTCACAAACAGCAAATCTAAACACAATGCTTACCATAGCCCTCTTCCTAATTATCCTCCTAGCTGTAAGCCTAGCCTATGAGTGAACTCAAAAAGGACTAGAATGAACCGAATATGGTACTTAGTTTAAAATAAAATAAATGATTTCGACTCATTAGATTATGATTTAATTCATAATTACCAAATGTCTATAGTATACATAAACATTATAATAGCATTCACAGTATCTCTTGTAGGACTACTAATATACCGATCCCACCTAATATCCTCCCTTCTATGCTTAGAAGGAATAATGCTATCCCTATTCGTTATAGCAGCCCTAACAATCCTCAACTCACATTTTACATTAGCTAGCATAATACCTATTATCCTACTAGTCTTCGCAGCCTGTGAAGCAGCCCTAGGTCTATCTCTACTAGTAATAGTATCAAATACATATGGTACTGATTATGTACAAAACCTCAACTTACTCCAATGCTAAAATACATTATTCCAACAATTATACTTATACCCCTAACCTGGTTATCAAAAAATAATATAATTTGGGTTAACTCCACAGCACACAGCCTTCTAATTAGCTTTACAAGCCTCCTCCTCATAAACCAGTTTGGCGACAACAGCCTTAATTTTTCACTACTATTTTTCTCCGACTCCCTATCCACTCCACTACTAATTTTAACCATATGGCTCCTCCCTCTAATACTAATAGCTAGCCAACATCATCTATCAAAAGAAAACCTAACCCGAAAAAAACTATTTATTACTATGCTGATCTCACTACAACTATTCCTAATTATAACCTTTACCGCCATGGAACTAATCTTATTTTATATTCTATTTGAAGCAACACTAGTCCCAACACTCATTATTATTACCCGATGAGGAAACCAAACAGAACGCCTAAACGCCGGACTCTATTTCCTATTCTATACACTAGCTGGCTCCCTACCCCTATTAGTCGCACTAATTTATATCCAAAACACAGTAGGATCCCTAAATTTCCTAATATTACAGTACTGAGTACAACCTGTTCATAACTCTTGATCTAATGTCTTCATATGACTAGCATGTATAATAGCTTTCATAGTAAAAATACCACTATATGGCCTCCACCTTTGACTACCTAAAGCTCACGTAGAAGCCCCCATCGCAGGCTCCATAGTCCTTGCAGCAGTTCTACTAAAACTAGGGGGGTACGGTATGCTACGAATCACACTAATTCTAAACCCTATGACCGACTTTATAGCATACCCATTCATTATACTCTCCCTATGAGGCATAATTATAACCAGCTCAATCTGCCTCCGTCAAACGGACCTAAAATCACTCATCGCATACTCCTCTGTAAGCCACATAGCACTCGTTATCGTAGCCATCCTTATCCAGACACCTTGAAGCTACATAGGAGCAACCGCCCTTATGATTGCCCACGGCCTCACATCCTCCATACTTTTCTGTCTAGCAAACTCAAACTACGAACGAATCCACAGCCGAACCATAATTCTAGCTCGAGGCCTACAAACGCTCCTTCCACTAATAGCCACCTGATGACTACTAGCAAGTCTAACCAACTTAGCTCTACCCCCAACAATCAACTTAATTGGAGAACTATTTGTAGTAATGTCAACCTTTTCATGATCTAACATTACAATTATTCTAATAGGAGTAAATATAGTAATCACCGCCCTATATTCTCTATACATGCTAATTATAACCCAACGAGGAAAATATACCTACCACATTAATAATATCTCGCCTTCCTTTACACGGGAAAATGCACTCATATCATTACACATCCTACCCCTACTACTCCTAACCCTAAACCCAAAAATTATTCTAGGACCTCTATACTGTAAATATAGTTTAACAAAAACATTAGATTGTGAATCTAACAATAGAAACTCATTACCTTCTTATTTACCGAAAAAGTATGCAAGAACTGCTAATTCTATGCTCCCATATCTAATAGTATGGCTTTTTCGAACTTTTAAAGGATAGTAGTTTATCCGTTGGTCTTAGGAACCAAAAAATTGGTGCAACTCCAAATAAAAGTAATAAACATATTCTCCTCACTCTCACTAGTTACTTTACTCTTACTAACTATACCCATTATAATAATAAGCTTTAACACCTACAAACCTTCCAACTACCCACTCTACGTAAAAACAGCTATCTCATACGCCTTCATTACCAGCATAATTCCCACAATAATATTTATCCACTCAGGCCAAGAACTAATTATTTCAAACTGACACTGACTAACCATCCAAACTCTTAAATTATCCCTCAGCTTTAAAATAGACTATTTCTCAATAATATTTATCCCAGTAGCACTATTCGTCACATGATCTATTATAGAATTCTCAATATGATATATATACTCAGACCCCAATATTAACAAATTCTTCAAATATCTACTCCTATTCCTCATTACTATGCTCATCCTTGTAACCGCAAACAACCTCTTCCAGCTATTCATTGGCTGAGAAGGCGTCGGAATCATATCATTTCTACTCATCGGATGATGATACGGACGAGCAGATGCAAACACAGCAGCCCTACAAGCAATCTTATATAACCGCATCGGCGACATTGGTTTCATTTTAGCAATAGCATGGTTCCTAACAAATCTCAATACCTGAGACCTCCAGCAGATCTTCATACTAAACCCAAGCGACTCAAACATACCCTTGATTGGACTAGCATTAGCTGCAACCGGAAAATCCGCCCAATTTGGCCTCCACCCGTGACTTCCCTCTGCAATAGAAGGCCCAACTCCCGTCTCAGCACTACTCCATTCAAGCACAATAGTGGTAGCAGGTATCTTCCTACTAATCCGTTTCTATCCCCTCACAGAAAACAATAAATACATCCAATCTATTACATTATGCTTAGGAGCCATTACCACACTATTTACAGCAATATGCGCCCTCACCCAAAATGACATTAAAAAAATCATCGCCTTCTCCACATCCAGTCAACTGGGCCTTATAATAGTAACTATTGGCATTAACCAACCTTACCTAGCTTTCCTCCACATCTGTACCCACGCCTTTTTCAAAGCTATACTATTCATATGCTCCGGTTCCATTATTCACAGCCTAAACGACGAACAAGATATTCGAAAAATAGGAGGCCTATTTAAAGCCATGCCATTCACCACAACAGCCCTCATTGTTGGCAGTCTCGCACTAACAGGAATACCCTTCCTCACAGGATTCTACTCCAAAGACCTAATCATCGAAGCCGCCAACACGTCTTATACCAACGCCTGAGCCCTTCTAATAACATTAATTGCCACCTCTTTCACAGCTATTTACAGCACCCGTATTATTTTTTTCGCACTTCTAGGACAACCCCGATTCCCTACCCTAGTTAATATTAACGAAAACAACCCCCTTCTGATCAACTCTATCAAACGCTTACTAATTGGAAGCCTCTTCGCAGGATACATCATTTCCAACAATATTCCTCCAACAACAATTCCCCAAATAACTATGCCCTACTACCTAAAAACAACAGCCCTAATTGTTACAATCCTAGGCTTCATCTTAGCCCTAGAAATCAGTAATATAACTAAAAATCTAAAATATCACTACCCCTCAAACGCCTTCAAGTTCTCAACCTTGCTAGGGTATTTCCCCACAATTATACATCGCCTAGCTCCATACATAAATTTATCAATAAGCCAAAAATCAGCATCCTCCCTTCTAGACCTAATCTGACTAGAAGCCATCCTACCAAAAACCATCTCACTCGCCCAAATAAAAGCATCTACCCTGGTCACAAACCAAAAAGGCCTGATCAAACTATATTTCCTCTCCTTCTTAATCACAATCCTTATCAGCATAATCTTATTTAATTTCCACGAGTAATTTCTATAATAACCACAACACCAATTAATAAAGACCACCCAGTTACAATAACTAATCAGGTACCATAACTGTATAAAGCCGCAATCCCTATGGCCTCTTCACTAAAGAACCCAGAATCCCCTGTATCATAAATCACCCAATCCCCTAAACCATTAAACTCAAACACAACCTCAACTTCTTTATCCTTTAATACATAATAGACCATAAAGAACTCCATCAACAAGCCAGTAACAAATGCCCCTAAAACAGCCTTATTAGAAAGCCAAATTTCAGGATACTGTTCTGTAGCCATAGCCGTTGTATAACCAAAAACTACCATCATACCTCCCAAATAAATTAAAAAGACCATCAACCCCAAAAAGGATCCACCAAAATTCAATACAATTCCACAGCCAACCCCACCACTCACAATTAACCCTAACCCCCCATAAATAGGTGAAGGTTTCGAAGAAAACCCCACAAAACCTATCACGAAAATAACGCTTAGAATAAATACAATGTATAGTATCATTATTCTTACATGGAATCTAACCATGACTAATGATATGAAAAACCATCGTTGTCATTCAACTACAAGAACACTAATGACTAACATTCGAAAGTCCCACCCACTAATAAAAATTGTAAACAATGCATTCATCGACCTTCCAGCCCCATCAAACATTTCATCATGATGAAATTTCGGTTCCCTCCTGGGAATCTGCCTAATCCTACAAATCCTCACAGGCCTATTCCTAGCAATACACTACACATCCGACACAACAACAGCATTCTCCTCTGTTACCCATATCTGCCGAGACGTGAACTACGGCTGAATCATCCGATACATACACGCAAACGGAGCTTCAATGTTTTTTATCTGCTTATATATGCACGTAGGACGAGGCTTATATTACGGGTCTTACACTTTTCTAGAAACATGAAATATTGGAGTAATCCTTCTGCTCACAGTAATAGCCACAGCATTTATAGGATACGTCCTACCATGAGGACAAATATCATTCTGAGGAGCAACAGTCATCACCAACCTCTTATCAGCAATCCCATACATCGGCACAAATTTAGTCGAATGAATCTGAGGCGGATTCTCAGTAGACAAAGCAACCCTTACCCGATTCTTCGCTTTCCATTTTATCCTTCCATTTATCATCATAGCAATTGCCATAGTCCACCTACTATTCCTCCACGAAACAGGCTCCAACAACCCAACAGGAATTTCCTCAGACGTAGACAAAATCCCATTCCACCCCTACTATACCATTAAGGACATCTTAGGGGCCCTCTTACTAATTCTAGCTCTAATACTACTAGTACTATTCGCACCCGACCTCCTCGGAGACCCAGATAACTACACCCCAGCCAATCCACTCAACACACCCCCTCACATCAAACCCGAGTGATACTTCTTATTTGCATACGCAATCCTACGATCAATCCCCAACAAACTAGGAGGAGTACTAGCCCTAGCCTTCTCTATCCTAATTCTTGCTCTAATCCCCCTACTACACACCTCCAAACAACGAAGCATAATATTCCGACCACTCAGCCAATGCCTATTCTGAGCCCTAGTAGCAGACCTACTGACACTCACATGAATTGGAGGACAACCAGTCGAACACCCATATATCACCATCGGACAACTAGCATCTGTCCTATACTTTCTCCTCATCCTAGTGCTAATACCAACGGCCGGCACAATCGAAAACAAATTACTAAAATGAAGACAGGTCTTTGTAGTACATCTAATATACTGGTCTTGTAAACCAGAGAAGGAGAACAACTAACCTCCCTAAGACTCAAGGAAGAAACTGCAGTCTCACCATCAACCCCCAAAGCTGAAGTTCTATTTAAACTATTCCCTG
		</sequence>
		<sequence>
			<taxon idref="68"/>
			TTGATGTAGCTTAACCCAAAGCAAGGCACTGAAAATGCCTAGATGAGTCTCCCAACTCCATAAACACATAGGTTTGGTCCCAGCCTTCCTGTTAACTCTTAATAAACTTACACATGCAAGCATCTACACCCCAGTGAGAATGCCCTCTAGGTTATTAAAACTAAGAGGAGCTGGCATCAAGCACACACCCTGTAGCTCACGACGCCTTGCTTAACCACACCCCCACGGGAAACAGCAGTGACAAAAATTAAGCCATAAACGAAAGTTTGACTAAGTTATATTAATTAGGGTTGGTAAATCTCGTGCCAGCCACCGCGGTCATACGATTAACCCAAGCTAACAGGAGTACGGCGTAAAACGTGTTAAAGCACCATACCAAATAGGGTTAAATTCTAACTAAGCTGTAAAAAGCCATGATTAAAATAAAAATAAATGACGAAAGTGACCCTACAATAGCCGACGCACTATAGCTAAGACCCAAACTGGGATTAGATACCCCACTATGCTTAGCCCTAAACACAGATAATTACATAAACAAAATTATTCGCCAGAGTACTACTAGCAACAGCTTAAAACTCAAAGGACTTGGCGGTGCTTTATATCCTTCTAGAGGAGCCTGTTCTATAATCGATAAACCCCGATAAACCTCACCAATTCTTGCTAATACAGTCTATATACCGCCATCTTCAGCAAACCCTAAAAA-GGAAAAAAAGTAAGCGTAATTATGATACATAAAAACGTTAGGTCAAGGTGTAACCTATGAAATGGGAAGAAATGGGCTACATTCTCTACACCAAGAGAATCAA-GCACGAAAGTTATTATGAAACCAATAACCAAAGGAGGATTTAGCAGTAAACTAAGAATAGAGTGCTTAGTTGAATTAGGCCATGAAGCACGCACACACCGCCCGTCACCCTCCTCAAATAGATTCAGTGCATCTAACCCTATTTAAACGCACTAGCTACATGAGAGGAGACAAGTCGTAACAAGGTAAGCATACTGGAAAGTGTGCTTGGATAAATCAAGATATAGCTTAAACAAAGCATCCAGTTTACACCTAGAAGACTTCATTCATTATGAATATCTTGAACTAGACCTAGCCCAAAGATACCCTCTCGACTAAACAACCAAGATAGAATAAAACAAAACATTTAATCCCAATTTAAAGTATAGGAGATAGAAATCTA-AGTACGGCGCTATAGAGAAAGTACCGCAAGGGAACGATGAAAGAAAAAA---CTAAAAGTATAAAAAAGCAAAGATTACCCCTTGTACCTTTTGCATAATGAATTAACTAGTATAAGACTTAACAAAATGAATTTTAGCTAAGCAGCCCGAAACCAGACGAGCTACTCACAAACAGTTTACCAAGAACTAACTCATCTATGTGGCAAAATAGTGAGAAGATTTGTAAGTAGAGGTGACATGCCTAACGAGCCTGGTGATAGCTGGTTGTCCAGAAAATGAATCTAAGTTCAGCTTTAAAGATACCAAAAA-TTCAAATAAACCCCACTGTAGCTTTAAAAGTTAGTCTAAAAAGGTACAGCCTTTTAGAAACGGATACAACCTTGACTAGAGAGTAAAATTTAACACTACCATAGTAGGCCTAAAAGCAGCCATCAATTAAGAAAGCGTTAAAGCTCAACAACAAAAATTAAATAGATTCCAACAACAAATGATTAACTCCTAGCCCC-AATACTGGACTAATCTATTATAGAATAGAAGCAATAATGTTAATATGAGTAACAAGAAAAATTTTCTCCTTGCATAAGTCTAAGTCAGTGCCTGATAATACTCTGACCACTAACAGTCAATAAAAATAATCCAACAATAAACAATTTATTGATTATACTGTTAACCCAACACAGGAGTGCATCTAAGGAAAGATTAAAAGAAGTAAAAGGAACTCGGCAAACACAAACCCCGCCTGTTTACCAAAAACATCACCTCCAGCATTCCCAGTATTGGAGGCATTGCCTGCCCAGTGACAACTGTTTAACGGCCGCGGTATCCTGACCGTGCAAAGGTAGCATAATCATTTGTTCTCTAAATAAGGACTTGTATGAATGGCCGCACGAGGGTTTTACTGTCTCTTACTTCCAATCAGTGAAATTGACCTTCCCGTGAAGAGGCGGGAATGCACAAATAAGACGAGAAGACCCTATGGAGCTTTAACTAACCAACCCAAAGAGAATAGATTTAACCATTAAGGAATAACAACAATCTCCATGAGTTGGTAGTTTCGGTTGGGGTGACCTCGGAGAATAAAAAATCCTCCGAGCGATTTTAAAGACTAGACCCACAAGTCAAATCACTCTATCGCTCATTGATCCAAAAAC-TTGATCAACGGAACAAGTTACCCTAGGGATAACAGCGCAATCCTATTCAAGAGTCCATATCGACAATAGGGTTTACGACCTCGATGTTGGATCAGGACATCCTGATGGTGCAACCGCTATCAAAGGTTCGTTTGTTCAACGATTAAAGTCCTACGTGATCTGAGTTCAGACCGGAGTAATCCAGGTCGGTTTCTATCTATTACGTATTTCTCCCAGTACGAAAGGACAAGAGAAATAAGGCCAACTTTAAATCAAGCGCCTTAAGACAACCAATGATAACATCTCAACTGACAACACAAAACCCTGCCCTAGAACAGGGCTTAGTTAAGGTGGCAGAGCCCGGTAATTGCATAAAACTTAAACTTTTATATCCAGAGATTCAAATCCTCTCCTTAACAAAATGTTCATAATTAACATCTTAATACTAATTATTCCCATCCTATTGGCCGTAGCATTCCTTACGTTAGTGGAACGAAAAGTTCTAGGCTATATACAACTCCGAAAAGGTCCAAATGTCGTAGGTCCATATGGCCTACTTCAACCCATCGCCGATGCAATCAAACTTTTCATTAAAGAACCACTACGACCCGCTACATCTTCAGCCTCAATATTTATCCTAGCACCTATCATAGCTTTAGGCCTAGCCTTAACCATGTGAATTCCCCTACCAATACCCTATCCTCTTATCAACATAAACCTAGGAGTCCTATTTATACTAGCCATATCAAGCCTAGCCGTATACTCCATTCTCTGATCAGGCTGAGCTTCCAACTCAAAATACGCACTAATCGGAGCCCTACGAGCAGTAGCACAAACAATCTCATACGAAGTAACGCTAGCAATTATCCTGTTATCAGTACTCCTAATAAGTGGGTCCTTTACCCTCTCCACATTAATTACTACACAAGAACAAATATGGTTAATCCTCCCAGCATGGCCTCTAGCAATAATATGATTTATCTCAACACTAGCAGAAACAAACCGAGCTCCATTTGATTTAACTGAAGGTGAATCAGAGCTAGTCTCGGGCTTCAACGTAGAATATGCAGCAGGACCATTTGCCCTCTTCTTCATAGCAGAGTACGCAAATATTATCATAATAAATATCTTTACAGCAATTTTATTCCTAGGAACATCCCACAATCCACACATACCAGAACTCTACACAATCAATTTTACCATTAAATCCCTACTGCTCACAATATCCTTCCTATGAATCCGAGCATCCTACCCTCGATTTCGCTATGACCAACTAATACACTTACTATGAAAAAATTTTCTACCTCTGACACTAGCCCTGTGCATGTGACACGTATCCCTACCCATCCTTACATCAGGCATCCCACCACAAACATAAGAAATATGTCTGACAAAAGAGTTACTTTGATAGAGTAAATAATAGAGGTTCAAACCCTCTTATTTCTAGAACTATAGGAATCGAACCTACTCCTAAGAATCCAAAACTCTTCGTGCTCCCAATTACACCAAATTCTATTAGTAAGGTCAGCTAATTAAGCTATCGGGCCCATACCCCGAAAATGTTGGTTTATATCCTTCCCGTACTAATAAACCCAATTATCTTTATTATTATTCTACTAACCATTATACTAGGAACTATTATTGTCATAATCAGTTCTCACTGACTACTTGTCTGAATCGGGTTTGAAATAAATATACTCGCCATCATCCCCATCATAATAAAAAATCACAACCCACGAGCTACAGAAGCATCAACTAAATATTTTTTGACTCAATCAACAGCCTCAATACTACTAATAATAGCCGTCATCATTAACCTAATATTCTCAGGCCAATGAACCGTAATAAAACTATTTAACCCAATAGCCTCAATACTTATAACGATAGCCCTAGCTATAAAACTAGGAATAGCCCCATTTCACTTCTGAGTCCCAGAAGTAACACAGGGCATCCCCCTATCCTCAGGCCTTATCCTACTGACATGACAAAAACTAGCACCTATATCTGTACTTTACCAAATCTTCCCATCAATTAACCTAAACTTAATTCTAACCCTATCAGTTTTATCAATCCTAATTGGAGGCTGAGGGGGACTAAACCAAACACAACTCCGAAAAATCATAGCCTACTCATCAATCGCTCATATAGGCTGAATAACAGCAGTACTACCATATAACCCCACCATAACATTGCTAAACTTAATTATCTATATCATTATAACTTCCACCATATTTACCATATTTATAGCCAATTCCACCACCACTACCCTGTCATTATCACACACATGAAATAAAACACCCATTATAACCGTCCTAATTCTTGCCACTCTCCTATCCATAGGAGGACTCCCTCCCCTATCTGGGTTTATACCAAAATGAATAATCATCCAAGAGATAACAAAAAATAACAGCATCATTCTACCCACTTTCATAGCAATCACAGCTCTACTAAACTTATATTTTTATATACGACTCACGTATTCTACCACACTAACAATATTTCCCTCCACAAACAACATAAAAATAAAATGACAATTTCCCCTTATGAAAAAAATAACTTTTCTACCAACAATAGTCGTATTATCTACCATAATACTACCACTCACGCCAATACTATCAGTGTTAGAATAGGAATTTAGGTTAAACAGACCAAGAGCCTTCAAAGCCCTAAGCAAGTACAATTTACTTAATTCCTGATAAGGATTGCAAGACTACACCTTACATCAATTGAATGCAAATCAACCACTTTAATTAAGCTAAATCCTCACTAGACTGGTGGGCTCCACCCCCACGAAACTTTAGTTAACAGCTAAACACCCTAGCTAACT-GGCTTCAATCTACTTCTCCCGCCGCAAGAAAAAAAA-GGCGGGAGAAGCCCCGGCAGAATTGAAGCTGCTTCTCTGAATTTGCAATTCAACGTGTAAATTCACCACAGGGCTTGGTAAAAAGAGGAGTCAAACCTCTATCTTTAGATTTACAGTCTAATGCTTTGCTCAGCCATTTTACCCATGTTCATTAACCGCTGACTATTCTCAACCAACCATAAAGATATTGGTACCCTTTATCTACTATTTGGTGCTTGGGCCGGTATAGTAGGAACAGCTCTAAGCCTTCTAATTCGCGCTGAATTAGGCCAACCCGGAACTCTGCTCGGAGACGACCAAATCTACAACGTAGTTGTAACCGCACACGCATTTGTAATAATCTTCTTCATAGTAATACCAATCATAATTGGAGGATTCGGTAACTGACTTGTTCCCCTAATAATTGGTGCTCCCGATATAGCATTTCCCCGAATAAATAATATAAGCTTCTGACTCCTCCCTCCCTCATTCCTACTACTCCTCGCATCCTCTATAGTTGAAGCTGGGGCAGGAACAGGCTGAACCGTGTACCCTCCCTTAGCAGGCAACCTAGCCCATGCAGGAGCTTCAGTAGATCTAACCATTTTCTCTTTACACTTAGCAGGAGTTTCCTCAATTTTAGGAGCCATCAACTTCATTACAACAATTATCAACATAAAGCCCCCCGCAATGTCACAATACCAAACCCCTCTGTTCGTATGATCCGTAATAATTACCGCCGTACTACTACTACTCTCGCTCCCTGTATTAGCAGCCGGCATCACAATGCTATTAACAGACCGGAACCTAAATACAACCTTCTTCGACCCGGCAGGAGGAGGAGACCCTATTCTATATCAACACTTATTCTGATTCTTTGGACACCCCGAAGTCTATATTTTAATCTTACCTGGGTTTGGAATAATCTCTCATATCGTGACCTACTACTCAGGAAAAAAAGAACCATTCGGATATATGGGAATAGTTTGGGCTATAATGTCAATCGGATTTCTAGGTTTCATCGTATGAGCCCACCATATATTCACTGTCGGAATAGACGTCGACACACGAGCCTACTTCACATCAGCCACTATAATTATTGCTATTCCAACCGGGGTAAAAGTCTTCAGCTGATTGGCAACACTTCATGGAGGTAATATCAAATGGTCTCCTGCTATAATGTGAGCCCTAGGCTTTATTTTCTTATTTACAGTAGGGGGTTTAACTGGAATTGTCTTAGCCAACTCTTCCCTCGATATTGTTCTTCACGACACATACTACGTTGTCGCACATTTCCACTATGTTTTATCAATAGGAGCTGTATTTGCTATTATAGGGGGATTTGTTCATTGATTCCCACTATTCTCAGGTTATACTCTCAACGATACATGAGCCAAAATCCACTTCGCAATTATATTTGTAGGCGTCAATATAACCTTCTTCCCACAACACTTTCTAGGACTATCTGGCATGCCTCGACGATACTCCGACTACCCAGATGCATACACAATATGAAATACTATCTCATCAATAGGCTCATTCATTTCCCTAACAGCAGTTATACTAATAGTTTTCATCATCTGAGAAGCATTTGCATCTAAACGAGAAGTCTTGACTGTAGACTTAACCACGACAAATCTAGAATGATTAAACGGATGCCCTCCACCATATCACACATTTGAAGAACCCACCTATGTTAACCTAAAATAAGAAAGGAAGGAATCGAACCCCCTACTATTGGTTTCAAGCCAACATCATAACCTCTATGTCTCTCTC--AATAAACGAGGTGTTAGTAAAACATTATATAATTTTGTCAAAGTTAAGTTACAAGTGAAAGTCCTGTACACCTCATATGGCATATCCCATACAACTAGGATTCCAAGATGCAACATCACCAATCATAGAAGAACTACTTCACTTTCATGACCACACGCTAATAATTGTCTTCTTAATTAGCTCATTAGTACTTTACATTATTTCACTAATACTAACGACAAAGCTGACCCATACAAGCACGATAGATGCACAAGAAGTAGAGACAATCTGAACCATTCTGCCCGCCATCATCTTAATTCTAATTGCTCTTCCTTCTTTACGAATTCTATACATAATAGATGAAATCAATAACCCATCTCTTACAGTAAAAACCATAGGACATCAGTGATACTGAAGCTATGAGTATACAGATTATGAGGACTTAAGCTTCGACTCCTACATAATTCCAACATCAGAATTAAAGCCAGGGGAGCTACGACTATTAGAAGTCGATAATCGAGTTGTACTACCAATAGAAATAACAATCCGAATGTTAGTCTCCTCTGAAGACGTATTACACTCATGAGCTGTGCCCTCTCTAGGACTAAAAACAGACGCAATCCCAGGCCGTCTAAACCAAACAACCCTTATATCGTCCCGTCCAGGCTTATATTACGGTCAATGCTCAGAAATTTGCGGGTCAAACCACAGTTTCATACCCATTGTCCTTGAGTTAGTCCCACTAAAGTACTTTGAAAAATGATCTGCGTCAATATTATAAAATCACTAAGAAGCTATATAGCACTAACCTTTTAAGTTAGAGATTGAGAGCCATATACTCTCCTTGGTGACATGCCGCAACTAGACACGTCAACATGACTGACAATGATCTTATCAATATTCTTGACCCTTTTTATCATCTTTCAACTAAAAGTTTCAAAACACAACTTTTATCACAATCCAGAACTGACACCAACAAAAATATTAAAACAAAACACCCCTTGAGAAACAAAATGAACGAAAATTTATTTACCTCTTTTATTACCCCTGTAATTTTAGGTCTCCCTCTCGTAACCCTTATCGTACTATTCCCAAGCCTACTATTCCCAACATCAAACCGACTAGTAAGCAATCGCTTTGTAACCCTCCAACAATGAATACTTCAACTTGTATCAAAACAAATAATGAGTATCCACAATTCTAAAGGACAAACATGAACATTAATATTAATATCTCTGATCCTATTTATTGGATCAACAAACCTACTAGGCCTATTACCCCATTCATTCACACCAACAACACAACTATCAATAAACCTAGGCATAGCCATCCCCCTGTGAGCAGGAGCCGTAATTACAGGACTCCGCAATAAAACTAAAGCATCACTTGCCCATTTCTTACCACAAGGAACACCCACTCCACTAATCCCAATACTAGTAATTATTGAAACTATCAGCCTTTTTATTCAACCTATAGCCCTCGCCGTGCGGTTAACAGCTAACATCACTGCAGGACACCTATTAATTCACCTAATCGGAGGAGCTACACTTGCACTAATAAGCATTAGCACTACAACAGCTCTAATTACATTCACCATTCTAATCCTACTAACAATTCTAGAGTTTGCAGTAGCTATAATCCAAGCCTATGTATTCACTCTCCTAGTCAGCCTATATCTGCATGACAACACATAATGACACACCAAACTCATGCTTATCATATAGTAAACCCAAGCCCTTGACCTCTTACAGGAGCTTTGTCTGCCCTCTTAATAACATCCGGCCTAACCATGTGATTTCACTTTAACTCAATGACCCTGCTAATAATTGGCCTAACAACAAATATACTAACAATATACCAATGATGACGAGATGTTATCCGAGAAAGCACCTTCCAAGGGCACCATACCCCAGCTGTCCAAAAAGGCCTCCGTTATGGAATAATTCTTTTTATTATCTCCGAAGTACTATTCTTTACCGGATTTTTCTGAGCTTTCTACCACTCAAGCCTCGCCCCCACCCCTGAATTAGGCGGCTGCTGACCCCCAACAGGCATTCACCCACTAAACCCCCTAGAAGTCCCACTGCTCAACACCTCTGTCCTATTGGCTTCCGGAGTTTCTATTACCTGAGCCCATCATAGTTTAATAGAAGGGGACCGAAAGCATATATTACAAGCCCTATTTATCACCATCACATTAGGAGTCTACTTCACACTACTACAAGCCTCAGAATACTATGAAGCACCTTTTACTATCTCCGACGGAGTTTACGGCTCAACTTTTTTTGTAGCCACAGGCTTCCACGGCCTCCACGTCATCATTGGGTCCACCTTCTTAATTGTCTGCTTCTTCCGCCAATTAAAATTTCATTTTACTTCTAACCACCACTTCGGCTTTGAAGCCGCTGCCTGATACTGACATTTCGTAGACGTAGTCTGACTTTTCCTCTATGTTTCTATCTATTGATGAGGCTCCTATTCTTTTAGTATTAACTAGTACAGCTGACTTCCAATCAGCTAGTTTCGGTCTAGTCCGAAAAAGAATAATAAATTTAATACTAGCCCTCCTGACCAATTTTACACTAGCCACCCTACTCGTCATCATCGCATTCTGACTTCCCCAACTAAATGTATACTCTGAGAAAACAAGCCCATACGAATGTGGATTTGACCCCATAGGATCAGCCCGCCTTCCCTTCTCTATAAAATTCTTTCTGGTAGCCATCACATTCCTCTTATTTGACCTAGAAATTGCACTCCTCCTACCACTGCCATGAGCCTCACAAACAGCAAATCTAAACACAATGCTTACCATAGCCCTCTTCCTAATTATCCTCCTAGCTGTAAGCCTAGCCTATGAGTGAACTCAAAAAGGACTAGAATGAACCGAATATGGTACTTAGTTTAAAATAAAATAAATGATTTCGACTCATTAGATTATGATTTAATTCATAATTACCAAATGTCTATAGTATACATAAACATTATAATAGCATTCACAGTATCTCTTGTAGGACTACTAATATACCGATCCCACCTAATATCCTCCCTTCTATGCTTAGAAGGAATAATGCTATCCCTATTCGTTATAGCAGCCCTAACAATCCTCAACTCACATTTTACATTAGCTAGCATAATACCTATTATCCTACTAGTCTTCGCAGCCTGTGAAGCAGCCCTAGGTCTATCTCTACTAGTAATAGTATCAAATACATATGGTACTGATTATGTACAAAACCTCAACTTACTCCAATGCTAAAATACATTATTCCAACAATTATACTTATACCCCTAACCTGGTTATCAAAAAATAATATAATTTGGGTTAACTCCACAGCACACAGCCTTCTAATTAGCTTTACAAGCCTCCTCCTCATAAACCAGTTTGGCGACAACAGCCTTAATTTTTCACTACTATTTTTCTCCGACTCCCTATCCACTCCACTACTAATTTTAACCATATGGCTCCTCCCTCTAATACTAATAGCTAGCCAACATCATCTATCAAAAGAAAACCTAACCCGAAAAAAACTATTTATTACTATGCTGATCTCACTACAACTATTCCTAATTATAACCTTTACCGCCATGGAACTAATCTTATTTTATATTCTATTTGAAGCAACACTAGTCCCAACACTCATTATTATTACCCGATGAGGAAACCAAACAGAACGCCTAAACGCCGGACTCTATTTCCTATTCTATACACTAGCTGGCTCCCTACCCCTATTAGTCGCACTAATTTATATCCAAAACACAGTAGGATCCCTAAATTTCCTAATATTACAGTACTGAGTACAACCTGTTCATAACTCTTGATCTAATGTCTTCATATGACTAGCATGTATAATAGCTTTCATAGTAAAAATACCACTATATGGCCTCCACCTTTGACTACCTAAAGCTCACGTAGAAGCCCCCATCGCAGGCTCCATAGTCCTTGCAGCAGTTCTACTAAAACTAGGGGGGTACGGTATGCTACGAATCACACTAATTCTAAACCCTATGACCGACTTTATAGCATACCCATTCATTATACTCTCCCTATGAGGCATAATTATAACCAGCTCAATCTGCCTCCGTCAAACGGACCTAAAATCACTCATCGCATACTCCTCTGTAAGCCACATAGCACTCGTTATCGTAGCCATCCTTATCCAGACACCTTGAAGCTACATAGGAGCAACCGCCCTTATGATTGCCCACGGCCTCACATCCTCCATACTTTTCTGTCTAGCAAACTCAAACTACGAACGAATCCACAGCCGAACCATAATTCTAGCTCGAGGCCTACAAACGCTCCTTCCACTAATAGCCACCTGATGACTACTAGCAAGTCTAACCAACTTAGCTCTACCCCCAACAATCAACTTAATTGGAGAACTATTTGTAGTAATGTCAACCTTTTCATGATCTAACATTACAATTATTCTAATAGGAGTAAATATAGTAATCACCGCCCTATATTCTCTATACATGCTAATTATAACCCAACGAGGAAAATATACCTACCACATTAATAATATCTCGCCTTCCTTTACACGGGAAAATGCACTCATATCATTACACATCCTACCCCTACTACTCCTAACCCTAAACCCAAAAATTATTCTAGGACCTCTATACTGTAAATATAGTTTAACAAAAACATTAGATTGTGAATCTAACAATAGAAACTCATTACCTTCTTATTTACCGAAAAAGTATGCAAGAACTGCTAATTCTATGCTCCCATATCTAATAGTATGGCTTTTTCGAACTTTTAAAGGATAGTAGTTTATCCGTTGGTCTTAGGAACCAAAAAATTGGTGCAACTCCAAATAAAAGTAATAAACATATTCTCCTCACTCTCACTAGTTACTTTACTCTTACTAACTATACCCATTATAATAATAAGCTTTAACACCTACAAACCTTCCAACTACCCACTCTACGTAAAAACAGCTATCTCATACGCCTTCATTACCAGCATAATTCCCACAATAATATTTATCCACTCAGGCCAAGAACTAATTATTTCAAACTGACACTGACTAACCATCCAAACTCTTAAATTATCCCTCAGCTTTAAAATAGACTATTTCTCAATAATATTTATCCCAGTAGCACTATTCGTCACATGATCTATTATAGAATTCTCAATATGATATATATACTCAGACCCCAATATTAACAAATTCTTCAAATATCTACTCCTATTCCTCATTACTATGCTCATCCTTGTAACCGCAAACAACCTCTTCCAGCTATTCATTGGCTGAGAAGGCGTCGGAATCATATCATTTCTACTCATCGGATGATGATACGGACGAGCAGATGCAAACACAGCAGCCCTACAAGCAATCTTATATAACCGCATCGGCGACATTGGTTTCATTTTAGCAATAGCATGGTTCCTAACAAATCTCAATACCTGAGACCTCCAACAGATCTTCATACTAAACCCAAGCGACTCAAACATACCCTTGATTGGACTAGCATTAGCTGCAACCGGAAAATCCGCCCAATTTGGCCTCCACCCGTGACTTCCCTCTGCAATAGAAGGCCCAACTCCCGTCTCAGCACTACTCCATTCAAGCACAATAGTGGTAGCAGGTATCTTCCTACTAATCCGTTTCTATCCCCTCACAGAAAACAATAAATACATCCAATCTATTACATTATGCTTAGGAGCCATTACCACACTATTTACAGCAATATGCGCCCTCACCCAAAATGACATTAAAAAAATCATCGCCTTCTCCACATCCAGTCAACTGGGCCTTATAATAGTAACTATTGGCATTAACCAACCTTACCTAGCTTTCCTCCACATCTGTACCCACGCCTTTTTCAAAGCTATACTATTCATATGCTCCGGTTCCATTATTCACAGCCTAAACGACGAACAAGATATTCGAAAAATAGGAGGCCTATTTAAAGCCATGCCATTCACCACAACAGCCCTCATTGTTGGCAGTCTCGCACTAACAGGAATACCCTTCCTCACAGGATTCTACTCCAAAGACCTAATCATCGAAGCCGCCAACACGTCTTATACCAACGCCTGAGCCCTTCTAATAACATTAATTGCCACCTCTTTCACAGCTATTTACAGCACCCGTATTATTTTTTTCGCACTTCTAGGACAACCCCGATTCCCTACCCTAGTTAATATTAACGAAAACAACCCCCTTCTGATCAACTCTATCAAACGCTTACTAATTGGAAGCCTCTTCGCAGGATACATCATTTCCAACAATATTCCTCCAACAACAATTCCCCAAATAACTATGCCCTACTACCTAAAAACAACAGCCCTAATTGTTACAATCCTAGGCTTCATCTTAGCCCTAGAAATCAGTAATATAACTAAAAATCTAAAATATCACTACCCCTCAAACGCCTTCAAGTTCTCAACCTTGCTAGGGTATTTCCCCACAATTATACATCGCCTAGCTCCATACATAAATTTATCAATAAGCCAAAAATCAGCATCCTCCCTTCTAGACCTAATCTGACTAGAAGCCATCCTACCAAAAACCATCTCACTCGCCCAAATAAAAGCATCTACCCTGGTCACAAACCAAAAAGGCCTGATCAAACTATATTTCCTCTCCTTCTTAATCACAATCCTTATCAGCATAATCTTATTTAATTTCCACGAGTAATTTCTATAATAACCACAACACCAATTAATAAAGACCACCCAGTTACAATAACTAATCAGGTACCATAACTGTATAAAGCCGCAATCCCTATGGCCTCTTCACTAAAGAACCCAGAATCCCCTGTATCATAAATCACCCAATCCCCTAAACCATTAAACTCAAACACAACCTCAACTTCTTTATCCTTTAATACATAATAGACCATAAAGAACTCCATCAACAAGCCAGTAACAAATGCCCCTAAAACAGCCTTATTAGAAAGCCAAATTTCAGGATACTGTTCTGTAGCCATAGCCGTTGTATAACCAAAAACTACCATCATACCTCCCAAATAAATTAAAAAGACCATCAACCCCAAAAAGGATCCACCAAAATTCAATACAATTCCACAGCCAACCCCACCACTCACAATTAACCCTAACCCCCCATAAATAGGTGAAGGTTTCGAAGAAAACCCCACAAAACCTATCACGAAAATAACGCTTAGAATAAATACAATGTATAGTATCATTATTCTTACATGGAATCTAACCATGACTAATGATATGAAAAACCATCGTTGTCATTCAACTACAAGAACACTAATGACTAACATTCGAAAGTCCCACCCACTAATAAAAATTGTAAACAATGCATTCATCGACCTTCCAGCCCCATCAAACATTTCATCATGATGAAATTTCGGTTCCCTCCTGGGAATCTGCCTAATCCTACAAATCCTCACAGGCCTATTCCTAGCAATACACTACACATCCGACACAACAACAGCATTCTCCTCTGTTACCCATATCTGCCGAGACGTGAACTACGGCTGAATCATCCGATACATACACGCAAACGGAGCTTCAATGTTTTTTATCTGCTTATATATGCACGTAGGACGAGGCTTATATTACGGGTCTTACACTTTTCTAGAAACATGAAATATTGGAGTAATCCTTCTGCTCACAGTAATAGCCACAGCATTTATAGGATACGTCCTACCATGAGGACAAATATCATTCTGAGGAGCAACAGTCATCACCAACCTCTTATCAGCAATCCCATACATCGGCACAAATTTAGTCGAATGAATCTGAGGCGGATTCTCAGTAGACAAAGCAACCCTTACCCGATTCTTCGCTTTCCATTTTATCCTTCCATTTATCATCATAGCAATTGCCATAGTCCACCTACTATTCCTCCACGAAACAGGCTCCAACAACCCAACAGGAATTTCCTCAGACGTAGACAAAATCCCATTCCACCCCTACTATACCATTAAGGACATCTTAGGGGCCCTCTTACTAATTCTAGCTCTAATACTACTAGTACTATTCGCACCCGACCTCCTCGGAGACCCAGATAACTACACCCCAGCCAATCCACTCAACACACCCCCTCACATCAAACCCGAGTGATACTTCTTATTTGCATACGCAATCTTACGATCAATCCCCAACAAACTAGGAGGAGTACTAGCCCTAGCCTTCTCTATCCTAATTCTTGCTCTAATCCCCCTACTACACACCTCCAAACAACGAAGCATAATATTCCGACCACTCAGCCAATGCCTATTCTGAGCCCTAGTAGCAGACCTACTGACACTCACATGAATTGGAGGACAACCAGTCGAACACCCATATATCACCATCGGACAACTAGCATCTGTCCTATACTTTCTCCTCATCCTAGTGCTAATACCAACGGCCGGCACAATCGAAAACAAATTACTAAAATGAAGACAGGTCTTTGTAGTACATCTAATATACTGGTCTTGTAAACCAGAGAAGGAGAACAACTAACCTCCCTAAGACTCAAGGAAGAAACTGCAGTCTCACCATCAACCCCCAAAGCTGAAGTTCTATTTAAACTATTCCCTG
		</sequence>
		<sequence>
			<taxon idref="69"/>
			TTGATGTAGCTTAACCCAAAGCAAGGCACTGAAAATGCCTAGATGAGTCTCCCAACTCCATAAACACATAGGTTTGGTCCCAGCCTTCCTGTTAACTCTTAATAAACTTACACATGCAAGCATCTACACCCCAGTGAGAATGCCCTCTAGGTTATTAAAACTAAGAGGAGCTGGCATCAAGCACACACCCTGTAGCTCACGACGCCTTGCTTAACCACACCCCCACGGGAAACAGCAGTGACAAAAATTAAGCCATAAACGAAAGTTTGACTAAGTTATATTAATTAGGGTTGGTAAATCTCGTGCCAGCCACCGCGGTCATACGATTAACCCAAGCTAACAGGAGTACGGCGTAAAACGTGTTAAAGCACCATACCAAATAGGGTTAAATTCTAACTAAGCTGTAAAAAGCCATGATTAAAATAAAAATAAATGACGAAAGTGACCCTACAATAGCCGACGCACTATAGCTAAGACCCAAACTGGGATTAGATACCCCACTATGCTTAGCCCTAAACACAGATAATTACATAAACAAAATTATTCGCCAGAGTACTACTAGCAACAGCTTAAAACTCAAAGGACTTGGCGGTGCTTTATATCCTTCTAGAGGAGCCTGTTCTATAATCGATAAACCCCGATAAACCTCACCAATTCTTGCTAATACAGTCTATATACCGCCATCTTCAGCAAACCCTAAAAA-GGAAAAAAAGTAAGCGTAATTATGATACATAAAAACGTTAGGTCAAGGTGTAACCTATGAAATGGGAAGAAATGGGCTACATTCTCTACACCAAGAGAATCAA-GCACGAAAGTTATTATGAAACCAATAACCAAAGGAGGATTTAGCAGTAAACTAAGAATAGAGTGCTTAGTTGAATTAGGCCATGAAGCACGCACACACCGCCCGTCACCCTCCTCAAATAGATTCAGTGCATCTAACCCTATTTAAACGCACTAGCTACATGAGAGGAGACAAGTCGTAACAAGGTAAGCATACTGGAAAGTGTGCTTGGATAAATCAAGATATAGCTTAAACAAAGCATCCAGTTTACACCTAGAAGACTTCATTCATTATGAATATCTTGAACTAGACCTAGCCCAAAGATACCCTCTCGACTAAACAACCAAGATAGAATAAAACAAAACATTTAATCCCAATTTAAAGTATAGGAGATAGAAATCTA-AGTACGGCGCTATAGAGAAAGTACCGCAAGGGAACGATGAAAGAAAAAAA--CTAAAAGTATAAAAAAGCAAAGATTACCCCTTGTACCTTTTGCATAATGAATTAACTAGTATAAGACTTAACAAAATGAATTTTAGCTAAGCAGCCCGAAACCAGACGAGCTACTCACAAACAGTTTACCAAGAACTAACTCATCTATGTGGCAAAATAGTGAGAAGATTTGTAAGTAGAGGTGACATGCCTAACGAGCCTGGTGATAGCTGGTTGTCCAGAAAATGAATCTAAGTTCAGCTTTAAAGATACCAAAAA-TTCAAATAAACCCCACTGTAGCTTTAAAAGTTAGTCTAAAAAGGTACAGCCTTTTAGAAACGGATACAACCTTGACTAGAGAGTAAAATTTAACACTACCATAGTAGGCCTAAAAGCAGCCATCAATTAAGAAAGCGTTAAAGCTCAACAACAAAAATTAAATAGATTCCAACAACAAATGATTAACTCCTAGCCCC-AATACTGGACTAATCTATTATAGAATAGAAGCAATAATGTTAATATGAGTAACAAGAAAAATTTTCTCCTTGCATAAGTCTAAGTCAGTGCCTGATAATACTCTGACCACTAACAGTCAATAAAAATAATCCAACAATAAACAATTTATTGATTATACTGTTAACCCAACACAGGAGTGCATCTAAGGAAAGATTAAAAGAAGTAAAAGGAACTCGGCAAACACAAACCCCGCCTGTTTACCAAAAACATCACCTCCAGCATTCCCAGTATTGGAGGCATTGCCTGCCCAGTGACAACTGTTTAACGGCCGCGGTATCCTGACCGTGCAAAGGTAGCATAATCATTTGTTCTCTAAATAAGGACTTGTATGAATGGCCGCACGAGGGTTTTACTGTCTCTTACTTCCAATCAGTGAAATTGACCTTCCCGTGAAGAGGCGGGAATGCACAAATAAGACGAGAAGACCCTATGGAGCTTTAACTAACCAACCCAAAGAGAATAGATTTAACCATTAAGGAATAACAACAATCTCCATGAGTTGGTAGTTTCGGTTGGGGTGACCTCGGAGAATAAAAAATCCTCCGAGCGATTTTAAAGACTAGACCCACAAGTCAAATCACTCTATCGCTCATTGATCCAAAAAC-TTGATCAACGGAACAAGTTACCCTAGGGATAACAGCGCAATCCTATTCAAGAGTCCATATCGACAATAGGGTTTACGACCTCGATGTTGGATCAGGACATCCTGATGGTGCAACCGCTATCAAAGGTTCGTTTGTTCAACGATTAAAGTCCTACGTGATCTGAGTTCAGACCGGAGTAATCCAGGTCGGTTTCTATCTATTACGTATTTCTCCCAGTACGAAAGGACAAGAGAAATAAGGCCAACTTTAAATCAAGCGCCTTAAGACAACCAATGATAACATCTCAACTGACAACACAAAACCCTGCCCTAGAACAGGGCTTAGTTAAGGTGGCAGAGCCCGGTAATTGCATAAAACTTAAACTTTTATATCCAGAGATTCAAATCCTCTCCTTAACAAAATGTTCATAATTAACATCTTAATACTAATTATTCCCATCCTATTGGCCGTAGCATTCCTTACGTTAGTGGAACGAAAAGTTCTAGGCTATATACAACTCCGAAAAGGTCCAAATGTCGTAGGTCCATATGGCCTACTTCAACCCATCGCCGATGCAATCAAACTTTTCATTAAAGAACCACTACGACCCGCTACATCTTCAGCCTCAATATTTATCCTAGCACCTATCATAGCTTTAGGCCTAGCCTTAACCATGTGAATTCCCCTACCAATACCCTATCCTCTTATCAACATAAACCTAGGAGTCCTATTTATACTAGCCATATCAAGCCTAGCCGTATACTCCATTCTCTGATCAGGCTGAGCTTCCAACTCAAAATACGCACTAATCGGAGCCCTACGAGCAGTAGCACAAACAATCTCATACGAAGTAACGCTAGCAATTATCCTGTTATCAGTACTCCTAATAAGTGGGTCCTTTACCCTCTCCACATTAATTACTACACAAGAACAAATATGGTTAATCCTCCCAGCATGGCCTCTAGCAATAATATGATTTATCTCAACACTAGCAGAAACAAACCGAGCTCCATTTGATTTAACTGAAGGAGAATCAGAGCTAGTCTCGGGCTTCAACGTAGAATATGCAGCAGGACCATTTGCCCTCTTCTTCATAGCAGAGTACGCAAATATTATCATAATAAATATCTTTACAGCAATTTTATTCCTAGGAACATCCCACAATCCACACATACCAGAACTCTACACAATCAATTTTACCATTAAATCCCTACTGCTCACAATATCCTTCCTATGAATCCGAGCATCCTACCCTCGATTTCGCTATGACCAACTAATACACTTACTATGAAAAAATTTTCTACCTCTGACACTAGCCCTGTGCATGTGACACGTATCCCTACCCATCCTTACATCAGGCATCCCACCACAAACATAAGAAATATGTCTGACAAAAGAGTTACTTTGATAGAGTAAATAATAGAGGTTCAAACCCTCTTATTTCTAGAACTATAGGAATCGAACCTACTCCTAAGAATCCAAAACTCTTCGTGCTCCCAATTACACCAAATTCTATTAGTAAGGTCAGCTAATTAAGCTATCGGGCCCATACCCCGAAAATGTTGGTTTATATCCTTCCCGTACTAATAAACCCAATTATCTTTATTATTATTCTACTAACCATTATACTAGGAACTATTATTGTCATAATCAGTTCTCACTGACTACTTGTCTGAATCGGGTTTGAAATAAATATACTCGCCATCATCCCCATCATAATAAAAAATCACAACCCACGAGCTACAGAAGCATCAACTAAATATTTTTTGACTCAATCAACAGCCTCAATACTACTAATAATAGCCGTCATCATTAACCTAATATTCTCAGGCCAATGAACCGTAATAAAACTATTTAACCCAATAGCCTCAATACTTATAACGATAGCCCTAGCTATAAAACTAGGAATAGCCCCATTTCACTTCTGAGTCCCAGAAGTAACACAGGGCATCCCCCTATCCTCAGGCCTTATCCTACTGACATGACAAAAACTAGCACCTATATCTGTACTTTACCAAATCTTCCCATCAATTAACCTAAACTTAATTCTAACCCTATCAGTTTTATCAATCCTAATTGGAGGCTGAGGGGGACTAAACCAAACACAACTCCGAAAAATCATAGCCTACTCATCAATCGCTCATATAGGCTGAATAACAGCAGTACTACCATATAACCCCACCATAACATTGCTAAACTTAATTATCTATATCATTATAACTTCCACCATATTTACCATATTTATAGCCAATTCCACCACCACTACCCTGTCATTATCACACACATGAAATAAAACACCCATTATAACCGTCCTAATTCTTGCCACTCTCCTATCCATAGGAGGACTCCCTCCCCTATCTGGGTTTATACCAAAATGAATAATCATCCAAGAGATAACAAAAAATAACAGCATCATTCTACCCACTTTCATAGCAATCACAGCTCTACTAAACTTATATTTTTATATACGACTCACGTATTCTACCACACTAACAATATTTCCCTCCACAAACAACATAAAAATAAAATGACAATTTCCCCTTATGAAAAAAATAACTTTTCTACCAACAATAGTCGTATTATCTACCATAATACTACCACTCACGCCAATACTATCAGTGTTAGAATAGGAATTTAGGTTAAACAGACCAAGAGCCTTCAAAGCCCTAAGCAAGTACAATTTACTTAATTCCTGATAAGGATTGCAAGACTACACCTTACATCAATTGAATGCAAATCAACCACTTTAATTAAGCTAAATCCTCACTAGACTGGTGGGCTCCACCCCCACGAAACTTTAGTTAACAGCTAAACACCCTAGCTAACT-GGCTTCAATCTACTTCTCCCGCCGCAAGAAAAAAAA-GGCGGGAGAAGCCCCGGCAGAATTGAAGCTGCTTCTCTGAATTTGCAATTCAACGTGTAAATTCACCACAGGGCTTGGTAAAAAGAGGAGTCAAACCTCTATCTTTAGATTTACAGTCTAATGCTTTGCTCAGCCATTTTACCCATGTTCATTAACCGCTGACTATTCTCAACCAACCATAAAGATATTGGTACCCTTTATCTACTATTTGGTGCTTGGGCCGGTATAGTAGGAACAGCTCTAAGCCTTCTAATTCGCGCTGAATTAGGCCAACCCGGAACTCTGCTCGGAGACGACCAAATCTACAACGTAGTTGTAACCGCACACGCATTTGTAATAATCTTCTTCATAGTAATACCAATCATAATTGGAGGATTCGGTAACTGACTTGTTCCCCTAATAATTGGTGCTCCCGATATAGCATTTCCCCGAATAAATAATATAAGCTTCTGACTCCTCCCTCCCTCATTCCTACTACTCCTCGCATCCTCTATAGTTGAAGCTGGGGCAGGAACAGGCTGAACCGTGTACCCTCCCTTAGCAGGCAACCTAGCCCATGCAGGAGCTTCAGTAGATCTAACCATTTTCTCTTTACACTTAGCAGGAGTTTCCTCAATTTTAGGAGCCATCAACTTCATTACAACAATTATCAACATAAAGCCCCCCGCAATGTCACAATACCAAACCCCTCTGTTCGTATGATCCGTAATAATTACCGCCGTACTACTACTACTCTCGCTCCCTGTATTAGCAGCCGGCATCACAATGCTATTAACAGACCGGAACCTAAATACAACCTTCTTCGACCCGGCAGGAGGAGGAGACCCTATTCTATATCAACACTTATTCTGATTCTTTGGACACCCCGAAGTCTATATTTTAATCTTACCTGGGTTTGGAATAATCTCTCATATCGTGACCTACTACTCAGGAAAAAAAGAACCATTCGGATATATGGGAATAGTTTGGGCTATAATGTCAATCGGATTTCTAGGTTTCATCGTATGAGCCCACCATATATTCACTGTCGGAATAGACGTCGACACACGAGCCTACTTCACATCAGCCACTATAATTATTGCTATTCCAACCGGGGTAAAAGTCTTCAGCTGATTGGCAACACTTCATGGAGGTAATATCAAATGGTCTCCTGCTATAATGTGAGCCCTAGGCTTTATTTTCTTATTTACAGTAGGGGGTTTAACTGGAATTGTCTTAGCCAACTCTTCCCTCGATATTGTTCTTCACGACACATACTACGTTGTCGCACATTTCCACTATGTTTTATCAATAGGAGCTGTATTTGCTATTATAGGGGGATTTGTTCATTGATTCCCACTATTCTCAGGTTATACTCTCAACGATACATGAGCCAAAATCCACTTCGCAATTATATTTGTAGGCGTCAATATAACCTTCTTCCCACAACACTTTCTAGGACTATCTGGCATGCCTCGACGATACTCCGACTACCCAGATGCATACACAATATGAAATACTATCTCATCAATAGGCTCATTCATTTCCCTAACAGCAGTTATACTAATAGTTTTCATCATCTGAGAAGCATTTGCATCTAAACGAGAAGTCTTGACTGTAGACTTAACCACGACAAATCTAGAATGATTAAACGGATGCCCTCCACCATATCACACATTTGAAGAACCCACCTATGTTAACCTAAAATAAGAAAGGAAGGAATCGAACCCCCTACTATTGGTTTCAAGCCAACATCATAACCTCTATGTCTCTCTC--AATAAACGAGGTGTTAGTAAAACATTATATAATTTTGTCAAAGTTAAGTTACAAGTGAAAGTCCTGTACACCTCATATGGCATATCCCATACAACTAGGATTCCAAGATGCAACATCACCAATCATAGAAGAACTACTTCACTTTCATGACCACACGCTAATAATTGTCTTCTTAATTAGCTCATTAGTACTTTACATTATTTCACTAATACTAACGACAAAGCTGACCCATACAAGCACGATAGATGCACAAGAAGTAGAGACAATCTGAACCATTCTGCCCGCCATCATCTTAATTCTAATTGCTCTTCCTTCTTTACGAATTCTATACATAATAGATGAAATCAATAACCCATCTCTTACAGTAAAAACCATAGGACATCAGTGATACTGAAGCTATGAGTATACAGATTATGAGGACTTAAGCTTCGACTCCTACATAATTCCAACATCAGAATTAAAGCCAGGGGAGCTACGACTATTAGAAGTCGATAATCGAGTTGTACTACCAATAGAAATAACAATCCGAATGTTAGTCTCCTCTGAAGACGTATTACACTCATGAGCTGTGCCCTCTCTAGGACTAAAAACAGACGCAATCCCAGGCCGTCTAAACCAAACAACCCTTATATCGTCCCGTCCAGGCTTATATTACGGTCAATGCTCAGAAATTTGCGGGTCAAACCACAGTTTCATACCCATTGTCCTTGAGTTAGTCCCACTAAAGTACTTTGAAAAATGATCTGCGTCAATATTATAAAATCACTAAGAAGCTATATAGCACTAACCTTTTAAGTTAGAGATTGAGAGCCATATACTCTCCTTGGTGACATGCCGCAACTAGACACGTCAACATGACTGACAATGATCTTATCAATATTCTTGACCCTTTTTATCATCTTTCAACTAAAAGTTTCAAAACACAACTTTTATCACAATCCAGAACTGACACCAACAAAAATATTAAAACAAAACACCCCTTGAGAAACAAAATGAACGAAAATTTATTTACCTCTTTTATTACCCCTGTAATTTTAGGTCTCCCTCTCGTAACCCTTATCGTACTATTCCCAAGCCTACTATTCCCAACATCAAACCGACTAGTAAGCAATCGCTTTGTAACCCTCCAACAATGAATACTTCAACTTGTATCAAAACAAATAATGAGTATCCACAATTCTAAAGGACAAACATGAACATTAATATTAATATCTCTGATCCTATTTATTGGATCAACAAACCTACTAGGCCTATTACCCCATTCATTCACACCAACAACACAACTATCAATAAACCTAGGCATAGCCATCCCCCTGTGAGCAGGAGCCGTAATTACAGGATTCCGCAATAAAACTAAAGCATCACTTGCCCATTTCTTACCACAAGGAACACCCACTCCACTAATCCCAATACTAGTAATTATTGAAACTATCAGCCTTTTTATTCAACCTATAGCCCTCGCCGTGCGGTTAACAGCTAACATCACTGCAGGACACCTATTAATTCACCTAATCGGAGGAGCTACACTTGCACTAATAAGCATTAGCACTACAACAGCTCTAATTACATTCACCATTCTAATCCTACTAACAATTCTAGAGTTTGCAGTAGCTATAATCCAAGCCTATGTATTCACTCTCCTAGTCAGCCTATATCTGCATGACAACACATAATGACACACCAAACTCATGCTTATCATATAGTAAACCCAAGCCCTTGACCTCTTACAGGAGCTTTGTCTGCCCTCTTAATAACATCCGGCCTAACCATGTGATTTCACTTTAACTCAATGACCCTGCTAATAATTGGCCTAACAACAAATATACTAACAATATACCAATGATGACGAGATGTTATCCGAGAAAGCACCTTCCAAGGGCACCATACCCCAGCTGTCCAAAAAGGCCTCCGTTATGGAATAATTCTTTTTATTATCTCCGAAGTACTATTCTTTACCGGATTTTTCTGAGCTTTCTACCACTCAAGCCTCGCCCCCACCCCTGAACTAGGCGGCTGCTGACCCCCAACAGGCATTCACCCACTAAACCCCCTAGAAGTCCCACTGCTCAACACCTCTGTCCTATTGGCTTCCGGAGTTTCTATTACCTGAGCCCATCATAGTTTAATAGAAGGGGACCGAAAGCATATATTACAAGCCCTATTTATCACCATCACATTAGGAGTCTACTTCACACTACTACAAGCCTCAGAATACTATGAAGCACCTTTTACTATCTCCGACGGAGTTTACGGCTCAACTTTCTTTGTAGCCACAGGCTTCCACGGCCTCCACGTCATCATTGGGTCCACCTTCTTAATTGTCTGCTTCTTCCGCCAATTAAAATTTCATTTTACTTCTAACCACCACTTCGGCTTTGAAGCCGCTGCCTGATACTGACATTTCGTAGACGTAGTCTGACTTTTCCTCTATGTTTCTATCTATTGATGAGGCTCCTATTCTTTTAGTATTAACTAGTACAGCTGACTTCCAATCAGCTAGTTTCGGTCTAGTCCGAAAAAGAATAATAAATTTAATACTAGCCCTCCTGACCAATTTTACACTAGCCACCCTACTCGTCATCATCGCATTCTGACTTCCCCAACTAAATGTATACTCTGAGAAAACAAGCCCATACGAATGTGGATTTGACCCCATAGGATCAGCCCGCCTTCCCTTCTCTATAAAATTCTTTCTGGTAGCCATCACATTCCTCTTATTTGACCTAGAAATTGCACTCCTCCTACCACTGCCATGAGCCTCACAAACAGCAAATCTAAACACAATGCTTACCATAGCCCTCTTCCTAATTATCCTCCTAGCTGTAAGCCTAGCCTATGAGTGAACTCAAAAAGGACTAGAATGAACCGAATATGGTACTTAGTTTAAAATAAAATAAATGATTTCGACTCATTAGATTATGATTTAATTCATAATTACCAAATGTCTATAGTATACATAAACATTATAATAGCATTCACAGTATCTCTTGTAGGACTACTAATATACCGATCCCACCTAATATCCTCCCTTCTATGCTTAGAAGGAATAATGCTATCCCTATTCGTTATAGCAGCCCTAACAATCCTCAACTCACATTTTACATTAGCTAGCATAATACCTATTATCCTACTAGTCTTCGCAGCCTGTGAAGCAGCCCTAGGTCTATCTCTACTAGTAATAGTATCAAATACATATGGTACTGATTATGTACAAAACCTCAACTTACTCCAATGCTAAAATACATTATTCCAACAATTATACTTATACCCCTAACCTGGTTATCAAAAAATAATATAATTTGGGTTAACTCCACAGCACACAGCCTTCTAATTAGCTTTACAAGCCTCCTCCTCATAAACCAGTTTGGCGACAACAGCCTTAATTTTTCACTACTATTTTTCTCCGACTCCCTATCCACTCCACTACTAATTTTAACCATATGGCTCCTCCCTCTAATACTAATAGCTAGCCAACATCATCTATCAAAAGAAAACCTAACCCGAAAAAAACTATTTATTACTATGCTGATCTCACTACAACTATTCCTAATTATAACCTTTACCGCCATGGAACTAATCTTATTTTATATTCTATTTGAAGCAACACTAGTCCCAACACTCATTATTATTACCCGATGAGGAAACCAAACAGAACGCCTAAACGCCGGACTCTATTTCCTATTCTATACACTAGCTGGCTCCCTACCCCTATTAGTCGCACTAATTTATATCCAAAACACAGTAGGATCCCTAAATTTCCTAATATTACAGTACTGAGTACAACCTGTTCATAACTCTTGATCTAATGTCTTCATATGACTAGCATGTATAATAGCTTTCATAGTAAAAATACCACTATATGGCCTCCACCTTTGACTACCTAAAGCTCACGTAGAAGCCCCCATCGCAGGCTCCATAGTCCTTGCAGCAGTTCTACTAAAACTAGGGGGGTACGGTATGCTACGAATCACACTAATTCTAAACCCTATGACCGACTTTATAGCATACCCATTCATTATACTCTCCCTATGAGGCATAATTATAACCAGCTCAATCTGCCTCCGTCAAACGGACCTAAAATCACTCATCGCATACTCCTCTGTAAGCCACATAGCACTCGTTATCGTAGCCATCCTTATCCAGACACCTTGAAGCTACATAGGAGCAACCGCCCTTATGATTGCCCACGGCCTCACATCCTCCATACTTTTCTGTCTAGCAAACTCAAACTACGAACGAATCCACAGCCGAACCATAATTCTAGCTCGAGGCCTACAAACGCTCCTTCCACTAATAGCCACCTGATGACTACTAGCAAGTCTAACCAACTTAGCTCTACCCCCAACAATCAACTTAATTGGAGAACTATTTGTAGTAATGTCAACCTTTTCATGATCTAACATTACAATTATTCTAATAGGAGTAAATATAGTAATCACCGCCCTATATTCTCTATACATGCTAATTATAACCCAACGAGGAAAATATACCTACCACATTAATAATATCTCGCCTTCCTTTACACGGGAAAATGCACTCATATCATTACACATCCTACCCCTACTACTCCTAACCCTAAACCCAAAAATTATTCTAGGACCTCTATACTGTAAATATAGTTTAACAAAAACATTAGATTGTGAATCTAACAATAGAAACTCATTACCTTCTTATTTACCGAAAAAGTATGCAAGAACTGCTAATTCTATGCTCCCATATCTAATAGTATGGCTTTTTCGAACTTTTAAAGGATAGTAGTTTATCCGTTGGTCTTAGGAACCAAAAAATTGGTGCAACTCCAAATAAAAGTAATAAACATATTCTCCTCACTCTCACTAGTTACTTTACTCTTACTAACTATACCCATTATAATAATAAGCTTTAACACCTACAAACCTTCCAACTACCCACTCTACGTAAAAACAGCTATCTCATACGCCTTCATTACCAGCATAATTCCCACAATAATATTTATCCACTCAGGCCAAGAACTAATTATTTCAAACTGACACTGACTAACCATCCAAACTCTTAAATTATCCCTCAGCTTTAAAATAGACTATTTCTCAATAATATTTATCCCAGTAGCACTATTCGTCACATGATCTATTATAGAATTCTCAATATGATATATATACTCAGACCCCAATATTAACAAATTCTTCAAATATCTACTCCTATTCCTCATTACTATGCTCATCCTTGTAACCGCAAACAACCTCTTCCAGCTATTCATTGGCTGAGAAGGCGTCGGAATCATATCATTTCTACTCATCGGATGATGATACGGACGAGCAGATGCAAACACAGCAGCCCTACAAGCAATCTTATATAACCGCATCGGCGACATTGGTTTCATTTTAGCAATAGCATGGTTCCTAACAAATCTCAATACCTGAGACCTCCAACAGATCTTCATACTAAACCCAAGCGACTCAAACATACCCTTGATTGGACTAGCATTAGCTGCAACCGGAAAATCCGCCCAATTTGGCCTCCACCCGTGACTTCCCTCTGCAATAGAAGGCCCAACTCCCGTCTCAGCACTACTCCATTCAAGCACAATAGTGGTAGCAGGTATCTTCCTACTAATCCGTTTCTATCCCCTCACAGAAAACAATAAATACATCCAATCTATTACATTATGCTTAGGAGCCATTACCACACTATTTACAGCAATATGCGCCCTCACCCAAAATGACATTAAAAAAATCATCGCCTTCTCCACATCCAGTCAACTGGGCCTTATAATAGTAACTATTGGCATTAACCAACCTTACCTAGCTTTCCTCCACATCTGTACCCACGCCTTTTTCAAAGCTATACTATTCATATGCTCCGGTTCCATTATTCACAGCCTAAACGACGAACAAGATATTCGAAAAATAGGAGGCCTATTTAAAGCCATGCCATTCACCACAACAGCCCTCATTGTTGGCAGTCTCGCACTAACAGGAATACCCTTCCTCACAGGATTCTACTCCAAAGACCTAATCATCGAAGCCGCCAACACGTCTTATACCAACGCCTGAGCCCTTCTAATAACATTAATTGCCACCTCTTTCACAGCTATTTACAGCACCCGTATTATTTTTTTCGCACTTCTAGGACAACCCCGATTCCCTACCCTAGTTAATATTAACGAAAACAACCCCCTTCTGATCAACTCTATCAAACGCTTACTAATTGGAAGCCTCTTCGCAGGATACATCATTTCCAACAATATTCCTCCAACAACAATTCCCCAAATAACTATGCCCTACTACCTAAAAACAACAGCCCTAATTGTTACAATCCTAGGCTTCATCTTAGCCCTAGAAATCAGTAATATAACTAAAAATCTAAAATATCACTACCCCTCAAACGCCTTCAAGTTCTCAACCTTGCTAGGGTATTTCCCCACAATTATACATCGCCTAGCTCCATACATAAATTTATCAATAAGCCAAAAATCAGCATCCTCCCTTCTAGACCTAATCTGACTAGAAGCCATCCTACCAAAAACCATCTCACTCGCCCAAATAAAAGCATCTACCCTGGTCACAAACCAAAAAGGCCTGATCAAACTATATTTCCTCTCCTTCTTAATCACAATCCTTATCAGCATAATCTTATTTAATTTCCACGAGTAATTTCTATAATAACCACAACACCAATTAATAAAGACCACCCAGTTACAATAACTAATCAGGTACCATAACTGTATAAAGCCGCAATCCCTATGGCCTCTTCACTAAAGAACCCAGAATCCCCTGTATCATAAATCACCCAATCCCCTAAACCATTAAACTCAAACACAACCTCAACTTCTTTATCCTTTAATACATAATAGACCATAAAGAACTCCATCAACAAGCCAGTAACAAATGCCCCTAAAACAGCCTTATTAGAAAGCCAAATTTCAGGATACTGTTCTGTAGCCATAGCCGTTGTATAACCAAAAACTACCATCATACCTCCCAAATAAATTAAAAAGACCATCAACCCCAAAAAGGATCCACCAAAATTCAATACAATTCCACAGCCAACCCCACCACTCACAATTAACCCTAACCCCCCATAAATAGGTGAAGGTTTCGAAGAAAACCCCACAAAACCTATCACGAAAATAACGCTTAGAATAAATACAATGTATAGTATCATTATTCTTACATGGAATCTAACCATGACTAATGATATGAAAAACCATCGTTGTCATTCAACTACAAGAACACTAATGACTAACATTCGAAAGTCCCACCCACTAATAAAAATTGTAAACAATGCATTCATCGACCTTCCAGCCCCATCAAACATTTCATCATGATGAAATTTCGGTTCCCTCCTGGGAATCTGCCTAATCCTACAAATCCTCACAGGCCTATTCCTAGCAATACACTACACATCCGACACAACAACAGCATTCTCCTCTGTTACCCATATCTGCCGAGACGTGAACTACGGCTGAATCATCCGATACATACACGCAAACGGAGCTTCAATGTTTTTTATCTGCTTATATATGCACGTAGGACGAGGCTTATATTACGGGTCTTACACTTTTCTAGAAACATGAAATATTGGAGTAATCCTTCTGCTCACAGTAATAGCCACAGCATTTATAGGATACGTCCTACCATGAGGACAAATATCATTCTGAGGAGCAACAGTCATCACCAACCTCTTATCAGCAATCCCATACATCGGCACAAATTTAGTCGAATGAATCTGAGGCGGATTCTCAGTAGACAAAGCAACCCTTACCCGATTCTTCGCTTTCCATTTTATCCTTCCATTTATCATCATAGCAATTGCCATAGTCCACCTACTATTCCTCCACGAAACAGGCTCCAACAACCCAACAGGAATTTCCTCAGACGTAGACAAAATCCCATTCCACCCCTACTATACCATTAAGGACATCTTAGGGGCCCTCTTACTAATTCTAGCTCTAATACTACTAGTACTATTCGCACCCGACCTCCTCGGAGACCCAGATAACTACACCCCAGCCAATCCACTCAACACACCCCCTCACATCAAACCCGAGTGATACTTCTTATTTGCATACGCAATCTTACGATCAATCCCCAACAAACTAGGAGGAGTACTAGCCCTAACCTTCTCTATCCTAATTCTTGCTCTAATCCCCCTACTACACACCTCCAAACAACGAAGCATAATATTCCGACCACTCAGCCAATGCCTATTCTGAGCCCTAGTAGCAGACCTACTGACACTCACATGAATTGGAGGACAACCAGTCGAACACCCATATATCACCATCGGACAACTAGCATCTGTCCTATACTTTCTCCTCATCCTAGTGCTAATACCAACGGCCGGCACAATCGAAAACAAATTACTAAAATGAAGACAGGTCTTTGTAGTACATCTAATATACTGGTCTTGTAAACCAGAGAAGGAGAACAACTAACCTCCCTAAGACTCAAGGAAGAAACTGCAGTCTCACCATCAACCCCCAAAGCTGAAGTTCTATTTAAACTATTCCCTG
		</sequence>
		<sequence>
			<taxon idref="71"/>
			TTGATGTAGCTTAACCCAAAGCAAGGCACTGAAAATGCCTAGATGAGTCTCCCAACTCCATAAACACATAGGTTTGGTCCCAGCCTTCCTGTTAACTCTTAATAAACTTACACATGCAAGCATCTACACCCCAGTGAGAATGCCCTCTAGGTTATTAAAACTAAGAGGAGCTGGCATCAAGCACACACCCTGTAGCTCACGACGCCTTGCTTAACCACACCCCCACGGGAAACAGCAGTGACAAAAATTAAGCCATAAACGAAAGTTTGACTAAGTTATATTAATTAGGGTTGGTAAATCTCGTGCCAGCCACCGCGGTCATACGATTAACCCAAGCTAACAGGAGTACGGCGTAAAACGTGTTAAAGCACCATACCAAATAGGGTTAAATTCTAACTAAGCTGTAAAAAGCCATGATTAAAATAAAAATAAATGACGAAAGTGACCCTACAATAGCCGACGCACTATAGCTAAGACCCAAACTGGGATTAGATACCCCACTATGCTTAGCCCTAAACACAGATAATTACATAAACAAAATTATTCGCCAGAGTACTACTAGCAACAGCTTAAAACTCAAAGGACTTGGCGGTGCTTTATATCCTTCTAGAGGAGCCTGTTCTATAATCGATAAACCCCGATAAACCTCACCAATTCTTGCTAATACAGTCTATATACCGCCATCTTCAGCAAACCCTAAAAA-GGAAAAAAAGTAAGCGTAATTATGATACATAAAAACGTTAGGTCAAGGTGTAACCTATGAAATGGGAAGAAATGGGCTACATTCTCTACACCAAGAGAATCAA-GCACGAAAGTTATTATGAAACCAATAACCAAAGGAGGATTTAGCAGTAAACTAAGAATAGAGTGCTTAGTTGAATTAGGCCATGAAGCACGCACACACCGCCCGTCACCCTCCTCAAATAGATTCAGTGCATCTAACCCTATTTAAACGCACTAGCTACATGAGAGGAGACAAGTCGTAACAAGGTAAGCATACTGGAAAGTGTGCTTGGATAAATCAAGATATAGCTTAAACAAAGCATCCAGTTTACACCTAGAAGACTTCATTCATTATGAATATCTTGAACTAGACCTAGCCCAAAGATACCCTCTCGACTAAACAACCAAGATAGAATAAAACAAAACATTTAATCCCAATTTAAAGTATAGGAGATAGAAATCTA-AGTACGGCGCTATAGAGAAAGTACCGCAAGGGAACGATGAAAGAAAAAAA--CTAAAAGTATAAAAAAGCAAAGATTACCCCTTGTACCTTTTGCATAATGAATTAACTAGTATAAGACTTAACAAAATGAATTTTAGCTAAGCAGCCCGAAACCAGACGAGCTACTCACAAACAGTTTACCAAGAACTAACTCATCTATGTGGCAAAATAGTGAGAAGATTTGTAAGTAGAGGTGACATGCCTAACGAGCCTGGTGATAGCTGGTTGTCCAGAAAATGAATCTAAGTTCAGCTTTAAAGATACCAAAAA-TTCAAATAAACCCCACTGTAGCTTTAAAAGTTAGTCTAAAAAGGTACAGCCTTTTAGAAACGGATACAACCTTGACTAGAGAGTAAAATTTAACACTACCATAGTAGGCCTAAAAGCAGCCATCAATTAAGAAAGCGTTAAAGCTCAACAACAAAAATTAAATAGATTCCAACAACAAATGATTAACTCCTAGCCCC-AATACTGGACTAATCTATTATAGAATAGAAGCAATAATGTTAATATGAGTAACAAGAAAAATTTTCTCCTTGCATAAGTCTAAGTCAGTGCCTGATAATACTCTGACCACTAACAGTCAATAAAAATAATCCAACAATAAACAATTTATTGATTATACTGTTAACCCAACACAGGAGTGCATCTAAGGAAAGATTAAAAGAAGTAAAAGGAACTCGGCAAACACAAACCCCGCCTGTTTACCAAAAACATCACCTCCAGCATTCCCAGTATTGGAGGCATTGCCTGCCCAGTGACAACTGTTTAACGGCCGCGGTATCCTGACCGTGCAAAGGTAGCATAATCATTTGTTCTCTAAATAAGGACTTGTATGAATGGCCGCACGAGGGTTTTACTGTCTCTTACTTCCAATCAGTGAAATTGACCTTCCCGTGAAGAGGCGGGAATGCACAAATAAGACGAGAAGACCCTATGGAGCTTTAACTAACCAACCCAAAGAGAATAGATTTAACCATTAAGGAATAACAACAATCTCCATGAGTTGGTAGTTTCGGTTGGGGTGACCTCGGAGAATAAAAAATCCTCCGAGCGATTTTAAAGACTAGACCCACAAGTCAAATCACTCTATCGCTCATTGATCCAAAAAC-TTGATCAACGGAACAAGTTACCCTAGGGATAACAGCGCAATCCTATTCAAGAGTCCATATCGACAATAGGGTTTACGACCTCGATGTTGGATCAGGACATCCTGATGGTGCAACCGCTATCAAAGGTTCGTTTGTTCAACGATTAAAGTCCTACGTGATCTGAGTTCAGACCGGAGTAATCCAGGTCGGTTTCTATCTATTACGTATTTCTCCCAGTACGAAAGGACAAGAGAAATAAGGCCAACTTTAAATCAAGCGCCTTAAGACAACCAATGATAACATCTCAACTGACAACACAAAACCCTGCCCTAGAACAGGGCTTAGTTAAGGTGGCAGAGCCCGGTAATTGCATAAAACTTAAACTTTTATATCCAGAGATTCAAATCCTCTCCTTAACAAAATGTTCATAATTAACATCTTAATACTAATTATTCCCATCCTATTGGCCGTAGCATTCCTTACGTTAGTGGAACGAAAAGTTCTAGGCTATATACAACTCCGAAAAGGTCCAAATGTCGTAGGTCCATATGGCCTACTTCAACCCATCGCCGATGCAATCAAACTTTTCATTAAAGAACCACTACGACCCGCTACATCTTCAGCCTCAATATTTATCCTAGCACCTATCATAGCTTTAGGCCTAGCCTTAACCATGTGAATTCCCCTACCAATACCCTATCCTCTTATCAACATAAACCTAGGAGTCCTATTTATACTAGCCATATCAAGCCTAGCCGTATACTCCATTCTCTGATCAGGCTGAGCTTCCAACTCAAAATACGCACTAATCGGAGCCCTACGAGCAGTAGCACAAACAATCTCATACGAAGTAACGCTAGCAATTATCCTGTTATCAGTACTCCTAATAAGTGGGTCCTTTACCCTCTCCACATTAATTACTACACAAGAACAAATATGGTTAATCCTCCCAGCATGGCCTCTAGCAATAATATGATTTATCTCAACACTAGCAGAAACAAACCGAGCTCCATTTGATTTAACTGAAGGAGAATCAGAGCTAGTCTCGGGCTTCAACGTAGAATATGCAGCAGGACCATTTGCCCTCTTCTTCATAGCAGAGTACGCAAATATTATCATAATAAATATCTTTACAGCAATTTTATTCCTAGGAACATCCCACAATCCACACATACCAGAACTCTACACAATCAATTTTACCATTAAATCCCTACTGCTCACAATATCCTTCCTATGAATCCGAGCATCCTACCCTCGATTTCGCTATGACCAACTAATACACTTACTATGAAAAAATTTTCTACCTCTGACACTAGCCCTGTGCATGTGACACGTATCCCTACCCATCCTTACATCAGGCATCCCACCACAAACATAAGAAATATGTCTGACAAAAGAGTTACTTTGATAGAGTAAATAATAGAGGTTCAAACCCTCTTATTTCTAGAACTATAGGAATCGAACCTACTCCTAAGAATCCAAAACTCTTCGTGCTCCCAATTACACCAAATTCTATTAGTAAGGTCAGCTAATTAAGCTATCGGGCCCATACCCCGAAAATGTTGGTTTATATCCTTCCCGTACTAATAAACCCAATTATCTTTATTATTATTCTACTAACCATTATACTAGGAACTATTATTGTCATAATCAGTTCTCACTGACTACTTGTCTGAATCGGGTTTGAAATAAATATACTCGCCATCATCCCCATCATAATAAAAAATCACAACCCACGAGCTACAGAAGCATCAACTAAATATTTTTTGACTCAATCAACAGCCTCAATACTACTAATAATAGCCGTCATCATTAACCTAATATTCTCAGGCCAATGAACCGTAATAAAACTATTTAACCCAATAGCCTCAATACTTATAACGATAGCCCTAGCTATAAAACTAGGAATAGCCCCATTTCACTTCTGAGTCCCAGAAGTAACACAGGGCATCCCCCTATCCTCAGGCCTTATCCTACTGACATGACAAAAACTAGCACCTATATCTGTACTTTACCAAATCTTCCCATCAATTAACCTAAACTTAATTCTAACCCTATCAGTTTTATCAATCCTAATTGGAGGCTGAGGGGGACTAAACCAAACACAACTCCGAAAAATCATAGCCTACTCATCAATCGCTCATATAGGCTGAATAACAGCAGTACTACCATATAACCCCACCATAACATTGCTAAACTTAATTATCTATATCATTATAACTTCCACCATATTTACCATATTTATAGCCAATTCCACCACCACTACCCTGTCATTATCACACACATGAAATAAAACACCCATTATAACCGTCCTAATTCTTGCCACTCTCCTATCCATAGGAGGACTCCCTCCCCTATCTGGGTTTATACCAAAATGAATAATCATCCAAGAGATAACAAAAAATAACAGCATCATTCTACCCACTTTCATAGCAATCACAGCTCTACTAAACTTATATTTTTATATACGACTCACGTATTCTACCACACTAACAATATTTCCCTCCACAAACAACATAAAAATAAAATGACAATTTCCCCTTATGAAAAAAATAACTTTTCTACCAACAATAGTCGTATTATCTACCATAATACTACCACTCACGCCAATACTATCAGTGTTAGAATAGGAATTTAGGTTAAACAGACCAAGAGCCTTCAAAGCCCTAAGCAAGTACAATTTACTTAATTCCTGATAAGGATTGCAAGACTACACCTTACATCAATTGAATGCAAATCAACCACTTTAATTAAGCTAAATCCTCACTAGACTGGTGGGCTCCACCCCCACGAAACTTTAGTTAACAGCTAAACACCCTAGCTAACT-GGCTTCAATCTACTTCTCCCGCCGCAAGAAAAAAAA-GGCGGGAGAAGCCCCGGCAGAATTGAAGCTGCTTCTCTGAATTTGCAATTCAACGTGTAAATTCACCACAGGGCTTGGTAAAAAGAGGAGTCAAACCTCTATCTTTAGATTTACAGTCTAATGCTTTGCTCAGCCATTTTACCCATGTTCATTAACCGCTGACTATTCTCAACCAACCATAAAGATATTGGTACCCTTTATCTACTATTTGGTGCTTGGGCCGGTATAGTAGGAACAGCTCTAAGCCTTCTAATTCGCGCTGAATTAGGCCAACCCGGAACTCTGCTCGGAGACGACCAAATCTACAACGTAGTTGTAACCGCACACGCATTTGTAATAATCTTCTTCATAGTAATACCAATCATAATTGGAGGATTCGGTAACTGACTTGTTCCCCTAATAATTGGTGCTCCCGATATAGCATTTCCCCGAATAAATAATATAAGCTTCTGACTCCTCCCTCCCTCATTCCTACTACTCCTCGCATCCTCTATAGTTGAAGCTGGGGCAGGAACAGGCTGAACCGTGTACCCTCCCTTAGCAGGCAACCTAGCCCATGCAGGAGCTTCAGTAGATCTAACCATTTTCTCTTTACACTTAGCAGGAGTTTCCTCAATTTTAGGAGCCATCAACTTCATTACAACAATTATCAACATAAAGCCCCCCGCAATGTCACAATACCAAACCCCTCTGTTCGTATGATCCGTAATAATTACCGCCGTACTACTACTACTCTCGCTCCCTGTATTAGCAGCCGGCATCACAATGCTATTAACAGACCGGAACCTAAATACAACCTTCTTCGACCCGGCAGGAGGAGGAGACCCTATTCTATATCAACACTTATTCTGATTCTTTGGACACCCCGAAGTCTATATTTTAATCTTACCTGGGTTTGGAATAATCTCTCATATCGTGACCTACTACTCAGGAAAAAAAGAACCATTCGGATATATGGGAATAGTTTGGGCTATAATGTCAATCGGATTTCTAGGTTTCATCGTATGAGCCCACCATATATTCACTGTCGGAATAGACGTCGACACACGAGCCTACTTCACATCAGCCACTATAATTATTGCTATTCCAACCGGGGTAAAAGTCTTCAGCTGATTGGCAACACTTCATGGAGGTAATATCAAATGGTCTCCTGCTATAATGTGAGCCCTAGGCTTTATTTTCTTATTTACAGTAGGGGGTTTAACTGGAATTGTCTTAGCCAACTCTTCCCTCGATATTGTTCTTCACGACACATACTACGTTGTCGCACATTTCCACTATGTTTTATCAATAGGAGCTGTATTTGCTATTATAGGGGGATTTGTTCATTGATTCCCACTATTCTCAGGTTATACTCTCAACGATACATGAGCCAAAATCCACTTCGCAATTATATTTGTAGGCGTCAATATAACCTTCTTCCCACAACACTTTCTAGGACTATCTGGCATGCCTCGACGATACTCCGACTACCCAGATGCATACACAATATGAAATACTATCTCATCAATAGGCTCATTCATTTCCCTAACAGCAGTTATACTAATAGTTTTCATCATCTGAGAAGCATTTGCATCTAAACGAGAAGTCTTGACTGTAGACTTAACCACGACAAATCTAGAATGATTAAACGGATGCCCTCCACCATATCACACATTTGAAGAACCCACCTATGTTAACCTAAAATAAGAAAGGAAGGAATCGAACCCCCTACTATTGGTTTCAAGCCAACATCATAACCTCTATGTCTCTCTC--AATAAACGAGGTGTTAGTAAAACATTATATAATTTTGTCAAAGTTAAGTTACAAGTGAAAGTCCTGTACACCTCATATGGCATATCCCATACAACTAGGATTCCAAGATGCAACATCACCAATCATAGAAGAACTACTTCACTTTCATGACCACACGCTAATAATTGTCTTCTTAATTAGCTCATTAGTACTTTACATTATTTCACTAATACTAACGACAAAGCTGACCCATACAAGCACGATAAATGCACAAGAAGTAGAGACAATCTGAACCATTCTGCCCGCCATCATCTTAATTCTAATTGCTCTTCCTTCTTTACGAATTCTATACATAATAGATGAAATCAATAACCCATCTCTTACAGTAAAAACCATAGGACATCAGTGATACTGAAGCTATGAGTATACAGATTATGAGGACTTAAGCTTCGACTCCTACATAATTCCAACATCAGAATTAAAGCCAGGGGAGCTACGACTATTAGAAGTCGATAATCGAGTTGTACTACCAATAGAAATAACAATCCGAATGTTAGTCTCCTCTGAAGACGTATTACACTCATGAGCTGTGCCCTCTCTAGGACTAAAAACAGACGCAATCCCAGGCCGTCTAAACCAAACAACCCTTATATCGTCCCGTCCAGGCTTATATTACGGTCAATGCTCAGAAATTTGCGGGTCAAACCACAGTTTCATACCCATTGTCCTTGAGTTAGTCCCACTAAAGTACTTTGAAAAATGATCTGCGTCAATATTATAAAATCACTAAGAAGCTATATAGCACTAACCTTTTAAGTTAGAGATTGAGAGCCATATACTCTCCTTGGTGACATGCCGCAACTAGACACGTCAACATGACTGACAATGATCTTATCAATATTCTTGACCCTTTTTATCATCTTTCAACTAAAAGTTTCAAAACACAACTTTTATCACAATCCAGAACTGACACCAACAAAAATATTAAAACAAAACACCCCTTGAGAAACAAAATGAACGAAAATTTATTTACCTCTTTTATTACCCCTGTAATTTTAGGTCTCCCTCTCGTAACCCTTATCGTACTATTCCCAAGCCTACTATTCCCAACATCAAACCGACTAGTAAGCAATCGCTTTGTAACCCTCCAACAATGAATACTTCAACTTGTATCAAAACAAATAATGAGTATCCACAATTCTAAAGGACAAACATGAACATTAATATTAATATCTCTGATCCTATTTATTGGATCAACAAACCTACTAGGCCTATTACCCCATTCATTCACACCAACAACACAACTATCAATAAACCTAGGCATAGCCATCCCCCTGTGAGCAGGAGCCGTAATTACAGGATTCCGCAATAAAACTAAAGCATCACTTGCCCATTTCTTACCACAAGGAACACCCACTCCACTAATCCCAATACTAGTAATTATTGAAACTATCAGCCTTTTTATTCAACCTATAGCCCTCGCCGTGCGGTTAACAGCTAACATCACTGCAGGACACCTATTAATTCACCTAATCGGAGGAGCTACACTTGCACTAATAAGCATTAGCACTACAACAGCTCTAATTACATTCACCATTCTAATCCTACTAACAATTCTAGAGTTTGCAGTAGCTATAATCCAAGCCTATGTATTCACTCTCCTAGTCAGCCTATATCTGCATGACAACACATAATGACACACCAAACTCATGCTTATCATATAGTAAACCCAAGCCCTTGACCTCTTACAGGAGCTTTGTCTGCCCTCTTAATAACATCCGGCCTAACCATGTGATTTCACTTTAACTCAATGACCCTGCTAATAATTGGCCTAACAACAAATATACTAACAATATACCAATGATGACGAGATGTTATCCGAGAAAGCACCTTCCAAGGGCACCATACCCCAGCTGTCCAAAAAGGCCTCCGTTATGGAATAATTCTTTTTATTATCTCCGAAGTACTATTCTTTACCGGATTTTTCTGAGCTTTCTACCACTCAAGCCTCGCCCCCACCCCTGAACTAGGCGGCTGCTGACCCCCAACAGGCATTCACCCACTAAACCCCCTAGAAGTCCCACTGCTCAACACCTCTGTCCTATTGGCTTCCGGAGTTTCTATTACCTGAGCCCATCATAGTTTAATAGAAGGGGACCGAAAGCATATATTACAAGCCCTATTTATCACCATCACATTAGGAGTCTACTTCACACTACTACAAGCCTCAGAATACTATGAAGCACCTTTTACTATCTCCGACGGAGTTTACGGCTCAACTTTTTTTGTAGCCACAGGCTTCCACGGCCTCCACGTCATCATTGGGTCCACCTTCTTAATTGTCTGCTTCTTCCGCCAATTAAAATTTCATTTTACTTCTAACCACCACTTCGGCTTTGAAGCCGCTGCCTGATACTGACATTTCGTAGACGTAGTCTGACTTTTCCTCTATGTTTCTATCTATTGATGAGGCTCCTATTCTTTTAGTATTAACTAGTACAGCTGACTTCCAATCAGCTAGTTTCGGTCTAGTCCGAAAAAGAATAATAAATTTAATACTAGCCCTCCTGACCAATTTTACACTAGCCACCCTACTCGTCATCATCGCATTCTGACTTCCCCAACTAAATGTATACTCTGAGAAAACAAGCCCATACGAATGTGGATTTGACCCCATAGGATCAGCCCGCCTTCCCTTCTCTATAAAATTCTTTCTGGTAGCCATCACATTCCTCTTATTTGACCTAGAAATTGCACTCCTCCTACCACTGCCATGAGCCTCACAAACAGCAAATCTAAACACAATGCTTACCATAGCCCTCTTCCTAATTATCCTCCTAGCTGTAAGCCTAGCCTATGAGTGAACTCAAAAAGGACTAGAATGAACCGAATATGGTACTTAGTTTAAAATAAAATAAATGATTTCGACTCATTAGATTATGATTTAATTCATAATTACCAAATGTCTATAGTATACATAAACATTATAATAGCATTCACAGTATCTCTTGTAGGACTACTAATATACCGATCCCACCTAATATCCTCCCTTCTATGCTTAGAAGGAATAATGCTATCCCTATTCGTTATAGCAGCCCTAACAATCCTCAACTCACATTTTACATTAGCTAGCATAATACCTATTATCCTACTAGTCTTCGCAGCCTGTGAAGCAGCCCTAGGTCTATCTCTACTAGTAATAGTATCAAATACATATGGTACTGATTATGTACAAAACCTCAACTTACTCCAATGCTAAAATACATTATTCCAACAATTATACTTATACCCCTAACCTGGTTATCAAAAAATAATATAATTTGGGTTAACTCCACAGCACACAGCCTTCTAATTAGCTTTACAAGCCTCCTCCTCATAAACCAGTTTGGCGACAACAGCCTTAATTTTTCACTACTATTTTTCTCCGACTCCCTATCCACTCCACTACTAATTTTAACCATATGGCTCCTCCCTCTAATACTAATAGCTAGCCAACATCATCTATCAAAAGAAAACCTAACCCGAAAAAAACTATTTATTACTATGCTGATCTCACTACAACTATTCCTAATTATAACCTTTACCGCCATGGAACTAATCTTATTTTATATTCTATTTGAAGCAACACTAGTCCCAACACTCATTATTATTACCCGATGAGGAAACCAAACAGAACGCCTAAACGCCGGACTCTATTTCCTATTCTATACACTAGCTGGCTCCCTACCCCTATTAGTCGCACTAATTTATATCCAAAACACAGTAGGATCCCTAAATTTCCTAATATTACAGTACTGAGTACAACCTGTTCATAACTCTTGATCTAATGTCTTCATATGACTAGCATGTATAATAGCTTTCATAGTAAAAATACCACTATATGGCCTCCACCTTTGACTACCTAAAGCTCACGTAGAAGCCCCCATCGCAGGCTCCATAGTCCTTGCAGCAGTTCTACTAAAACTAGGGGGGTACGGTATGCTACGAATCACACTAATTCTAAACCCTATGACCGACTTTATAGCATACCCATTCATTATACTCTCCCTATGAGGCATAATTATAACCAGCTCAATCTGCCTCCGTCAAACGGACCTAAAATCACTCATCGCATACTCCTCTGTAAGCCACATAGCACTCGTTATCGTAGCCATCCTTATCCAGACACCTTGAAGCTACATAGGAGCAACCGCCCTTATGATTGCCCACGGCCTCACATCCTCCATACTTTTCTGTCTAGCAAACTCAAACTACGAACGAATCCACAGCCGAACCATAATTCTAGCTCGAGGCCTACAAACGCTCCTTCCACTAATAGCCACCTGATGACTACTAGCAAGTCTAACCAACTTAGCTCTACCCCCAACAATCAACTTAATTGGAGAACTATTTGTAGTAATGTCAACCTTTTCATGATCTAACATTACAATTATTCTAATAGGAGTAAATATAGTAATCACCGCCCTATATTCTCTATACATGCTAATTATAACCCAACGAGGAAAATATACCTACCACATTAATAATATCTCGCCTTCCTTTACACGGGAAAATGCACTCATATCATTACACATCCTACCCCTACTACTCCTAACCCTAAACCCAAAAATTATTCTAGGACCTCTATACTGTAAATATAGTTTAACAAAAACATTAGATTGTGAATCTAACAATAGAAACTCATTACCTTCTTATTTACCGAAAAAGTATGCAAGAACTGCTAATTCTATGCTCCCATATCTAATAGTATGGCTTTTTCGAACTTTTAAAGGATAGTAGTTTATCCGTTGGTCTTAGGAACCAAAAAATTGGTGCAACTCCAAATAAAAGTAATAAACATATTCTCCTCACTCTCACTAGTTACTTTACTCTTACTAACTATACCCATTATAATAATAAGCTTTAACACCTACAAACCTTCCAACTACCCACTCTACGTAAAAACAGCTATCTCATACGCCTTCATTACCAGCATAATTCCCACAATAATATTTATCCACTCAGGCCAAGAACTAATTATTTCAAACTGACACTGACTAACCATCCAAACTCTTAAATTATCCCTCAGCTTTAAAATAGACTATTTCTCAATAATATTTATCCCAGTAGCACTATTCGTCACATGATCTATTATAGAATTCTCAATATGATATATATACTCAGACCCCAATATTAACAAATTCTTCAAATATCTACTCCTATTCCTCATTACTATGCTCATCCTTGTAACCGCAAACAACCTCTTCCAGCTATTCATTGGCTGAGAAGGCGTCGGAATCATATCATTTCTACTCATCGGATGATGATACGGACGAGCAGATGCAAACACAGCAGCCCTACAAGCAATCTTATATAACCGCATCGGCGACATTGGTTTCATTTTAGCAATAGCATGGTTCCTAACAAATCTCAATACCTGAGACCTCCAACAGATCTTCATACTAAACCCAAGCGACTCAAACATACCCTTGATTGGACTAGCATTAGCTGCAACCGGAAAATCCGCCCAATTTGGCCTCCACCCGTGACTTCCCTCTGCAATAGAAGGCCCAACTCCCGTCTCAGCACTACTCCATTCAAGCACAATAGTGGTAGCAGGTATCTTCCTACTAATCCGTTTCTATCCCCTCACAGAAAACAATAAATACATCCAATCTATTACATTATGCTTAGGAGCCATTACCACACTATTTACAGCAATATGCGCCCTCACCCAAAATGACATTAAAAAAATCATCGCCTTCTCCACATCCAGTCAACTGGGCCTTATAATAGTAACTATTGGCATTAACCAACCTTACCTAGCTTTCCTCCACATCTGTACCCACGCCTTTTTCAAAGCTATACTATTCATATGCTCCGGTTCCATTATTCACAGCCTAAACGACGAACAAGATATTCGAAAAATAGGAGGCCTATTTAAAGCCATGCCATTCACCACAACAGCCCTCATTGTTGGCAGTCTCGCACTAACAGGAATACCCTTCCTCACAGGATTCTACTCCAAAGACCTAATCATCGAAGCCGCCAACACGTCTTATACCAACGCCTGAGCCCTTCTAATAACATTAATTGCCACCTCTTTCACAGCTATTTACAGCACCCGTATTATTTTTTTCGCACTTCTAGGACAACCCCGATTCCCTACCCTAGTTAATATTAACGAAAACAACCCCCTTCTGATCAACTCTATCAAACGCTTACTAATTGGAAGCCTCTTCGCAGGATACATCATTTCCAACAATATTCCTCCAACAACAATTCCCCAAATAACTATGCCCTACTACCTAAAAACAACAGCCCTAATTGTTACAATCCTAGGCTTCATCTTAGCCCTAGAAATCAGTAATATAACTAAAAATCTAAAATATCACTACCCCTCAAACGCCTTCAAGTTCTCAACCTTGCTAGGGTATTTCCCCACAATTATACATCGCCTAGCTCCATACATAAATTTATCAATAAGCCAAAAATCAGCATCCTCCCTTCTAGACCTAATCTGACTAGAAGCCATCCTACCAAAAACCATCTCACTCGCCCAAATAAAAGCATCTACCCTGGTCACAAACCAAAAAGGCCTGATCAAACTATATTTCCTCTCCTTCTTAATCACAATCCTTATCAGCATAATCTTATTTAATTTCCACGAGTAATTTCTATAATAACCACAACACCAATTAATAAAGACCACCCAGTTACAATAACTAATCAGGTACCATAACTGTATAAAGCCGCAATCCCTATGGCCTCTTCACTAAAGAACCCAGAATCCCCTGTATCATAAATCACCCAATCCCCTAAACCATTAAACTCAAACACAACCTCAACTTCTTTATCCTTTAATACATAATAGACCATAAAGAACTCCATCAACAAGCCAGTAACAAATGCCCCTAAAACAGCCTTATTAGAAAGCCAAATTTCAGGATACTGTTCTGTAGCCATAGCCGTTGTATAACCAAAAACTACCATCATACCTCCCAAATAAATTAAAAAGACCATCAACCCCAAAAAGGATCCACCAAAATTCAATACAATTCCACAGCCAACCCCACCACTCACAATTAACCCTAACCCCCCATAAATAGGTGAAGGTTTCGAAGAAAACCCCACAAAACCTATCACGAAAATAACGCTTAGAATAAATACAATGTATAGTATCATTATTCTTACATGGAATCTAACCATGACTAATGATATGAAAAACCATCGTTGTCATTCAACTACAAGAACACTAATGACTAACATTCGAAAGTCCCACCCACTAATAAAAATTGTAAACAATGCATTCATCGACCTTCCAGCCCCATCAAACATTTCATCATGATGAAATTTCGGTTCCCTCCTGGGAATCTGCCTAATCCTACAAATCCTCACAGGCCTATTCCTAGCAATACACTACACATCCGACACAACAACAGCATTCTCCTCTGTTACCCATATCTGCCGAGACGTGAACTACGGCTGAATCATCCGATACATACACGCAAACGGAGCTTCAATGTTTTTTATCTGCTTATATATGCACGTAGGACGAGGCTTATATTACGGGTCTTACACTTTTCTAGAAACATGAAATATTGGAGTAATCCTTCTGCTCACAGTAATAGCCACAGCATTTATAGGATACGTCCTACCATGAGGACAAATATCATTCTGAGGAGCAACAGTCATCACCAACCTCTTATCAGCAATCCCATACATCGGCACAAATTTAGTCGAATGAATCTGAGGCGGATTCTCAGTAGACAAAGCAACCCTTACCCGATTCTTCGCTTTCCATTTTATCCTTCCATTTATCATCATAGCAATTGCCATAGTCCACCTACTATTCCTCCACGAAACAGGCTCCAACAACCCAACAGGAATTTCCTCAGACGTAGACAAAATCCCATTCCACCCCTACTATACCATTAAGGACATCTTAGGGGCCCTCTTACTAATTCTAGCTCTAATACTACTAGTACTATTCGCACCCGACCTCCTCGGAGACCCAGATAACTACACCCCAGCCAATCCACTCAACACACCCCCTCACATCAAACCCGAGTGATACTTCTTATTTGCATACGCAATCTTACGATCAATCCCCAACAAACTAGGAGGAGTACTAGCCCTAGCCTTCTCTATCCTAATTCTTGCCCTAATCCCCCTACTACACACCTCCAAACAACGAAGCATAATATTCCGACCACTCAGCCAATGCCTATTCTGAGCCCTAGTAGCAGACCTACTGACACTCACATGAATTGGAGGACAACCAGTCGAACACCCATATATCACCATCGGACAACTAGCATCTGTCCTATACTTTCTCCTCATCCTAGTGCTAATACCAACGGCCGGCACAATCGAAAACAAATTACTAAAATGAAGACAGGTCTTTGTAGTACATCTAATATACTGGTCTTGTAAACCAGAGAAGGAGAACAACTAACCTCCCTAAGACTCAAGGAAGAAACTGCAGTCTCACCATCAACCCCCAAAGCTGAAGTTCTATTTAAACTATTCCCTG
		</sequence>
		<sequence>
			<taxon idref="72"/>
			TTGATGTAGCTTAACCCAAAGCAAGGCACTGAAAATGCCTAGATGAGTCTCCCAACTCCATAAACACATAGGTTTGGTCCCAGCCTTCCTGTTAACTCTTAATAAACTTACACATGCAAGCATCTACACCCCAGTGAGAATGCCCTCTAGGTTATTAAAACTAAGAGGAGCTGGCATCAAGCACACACCCTGTAGCTCACGACGCCTTGCTTAACCACACCCCCACGGGAAACAGCAGTGACAAAAATTAAGCCATAAACGAAAGTTTGACTAAGTTATATTAATTAGGGTTGGTAAATCTCGTGCCAGCCACCGCGGTCATACGATTAACCCAAGCTAACAGGAGTACGGCGTAAAACGTGTTAAAGCACCATACCAAATAGGGTTAAATTCTAACTAAGCTGTAAAAAGCCATGATTAAAATAAAAATAAATGACGAAAGTGACCCTACAATAGCCGACGCACTATAGCTAAGACCCAAACTGGGATTAGATACCCCACTATGCTTAGCCCTAAACACAGATAATTACATAAACAAAATTATTCGCCAGAGTACTACTAGCAACAGCTTAAAACTCAAAGGACTTGGCGGTGCTTTATATCCTTCTAGAGGAGCCTGTTCTATAATCGATAAACCCCGATAAACCTCACCAATTCTTGCTAATACAGTCTATATACCGCCATCTTCAGCAAACCCTAAAAA-GGAAAAAAAGTAAGCGTAATTATGATACATAAAAACGTTAGGTCAAGGTGTAACCTATGAAATGGGAAGAAATGGGCTACATTCTCTACACCAAGAGAATCAA-GCACGAAAGTTATTATGAAACCAATAACCAAAGGAGGATTTAGCAGTAAACTAAGAATAGAGTGCTTAGTTGAATTAGGCCATGAAGCACGCACACACCGCCCGTCACCCTCCTCAAATAGATTCAGTGCATCTAACCCTATTTAAACGCACTAGCTACATGAGAGGAGACAAGTCGTAACAAGGTAAGCATACTGGAAAGTGTGCTTGGATAAATCAAGATATAGCTTAAACAAAGCATCCAGTTTACACCTAGAAGACTTCATTCATTATGAATATCTTGAACTAGACCTAGCCCAAAGATACCCTCTCGACTAAACAACCAAGATAGAATAAAACAAAACATTTAATCCCAATTTAAAGTATAGGAGATAGAAATCTA-AGTACGGCGCTATAGAGAAAGTACCGCAAGGGAACGATGAAAGAAAAAAA--CTAAAAGTATAAAAAAGCAAAGATTACCCCTTGTACCTTTTGCATAATGAATTAACTAGTATAAGACTTAACAAAATGAATTTTAGCTAAGCAGCCCGAAACCAGACGAGCTACTCACAAACAGTTTACCAAGAACTAACTCATCTATGTGGCAAAATAGTGAGAAGATTTGTAAGTAGAGGTGACATGCCTAACGAGCCTGGTGATAGCTGGTTGTCCAGAAAATGAATCTAAGTTCAGCTTTAAAGATACCAAAAA-TTCAAATAAACCCCACTGTAGCTTTAAAAGTTAGTCTAAAAAGGTACAGCCTTTTAGAAACGGATACAACCTTGACTAGAGAGTAAAATTTAACACTACCATAGTAGGCCTAAAAGCAGCCATCAATTAAGAAAGCGTTAAAGCTCAACAACAAAAATTAAATAGATTCCAACAACAAATGATTAACTCCTAGCCCCCAATACTGGACTAATCTATTATAGAATAGAAGCAATAATGTTAATATGAGTAACAAGAAAAATTTTCTCCTTGCATAAGTCTAAGTCAGTGCCTGATAATACTCTGACCACTAACAGTCAATAAAAATAATCCAACAATAAACAATTTATTGATTATACTGTTAACCCAACACAGGAGTGCATCTAAGGAAAGATTAAAAGAAGTAAAAGGAACTCGGCAAACACAAACCCCGCCTGTTTACCAAAAACATCACCTCCAGCATTCCCAGTATTGGAGGCATTGCCTGCCCAGTGACAACTGTTTAACGGCCGCGGTATCCTGACCGTGCAAAGGTAGCATAATCATTTGTTCTCTAAATAAGGACTTGTATGAATGGCCGCACGAGGGTTTTACTGTCTCTTACTTCCAATCAGTGAAATTGACCTTCCCGTGAAGAGGCGGGAATGCACAAATAAGACGAGAAGACCCTATGGAGCTTTAACTAACCAACCCAAAGAGAATAGATTTAACCATTAAGGAATAACAACAATCTCCATGAGTTGGTAGTTTCGGTTGGGGTGACCTCGGAGAATAAAAAATCCTCCGAGCGATTTTAAAGACTAGACCCACAAGTCAAATCACTCTATCGCTCATTGATCCAAAAAC-TTGATCAACGGAACAAGTTACCCTAGGGATAACAGCGCAATCCTATTCAAGAGTCCATATCGACAATAGGGTTTACGACCTCGATGTTGGATCAGGACATCCTGATGGTGCAACCGCTATCAAAGGTTCGTTTGTTCAACGATTAAAGTCCTACGTGATCTGAGTTCAGACCGGAGTAATCCAGGTCGGTTTCTATCTATTACGTATTTCTCCCAGTACGAAAGGACAAGAGAAATAAGGCCAACTTTAAATCAAGCGCCTTAAGACAACCAATGATAACATCTCAACTGACAACACAAAACCCTGCCCTAGAACAGGGCTTAGTTAAGGTGGCAGAGCCCGGTAATTGCATAAAACTTAAACTTTTATATCCAGAGATTCAAATCCTCTCCTTAACAAAATGTTCATAATTAACATCTTAATACTAATTATTCCCATCCTATTGGCCGTAGCATTCCTTACGTTAGTGGAACGAAAAGTTCTAGGCTATATACAACTCCGAAAAGGTCCAAATGTCGTAGGTCCATATGGCCTACTTCAACCCATCGCCGATGCAATCAAACTTTTCATTAAAGAACCACTACGACCCGCTACATCTTCAGCCTCAATATTTATCCTAGCACCTATCATAGCTTTAGGCCTAGCCTTAACCATGTGAATTCCCCTACCAATACCCTATCCTCTTATCAACATAAACCTAGGAGTCCTATTTATACTAGCCATATCAAGCCTAGCCGTATACTCCATTCTCTGATCAGGCTGAGCTTCCAACTCAAAATACGCACTAATCGGAGCCCTACGAGCAGTAGCACAAACAATCTCATACGAAGTAACGCTAGCAATTATCCTGTTATCAGTACTCCTAATAAGTGGGTCCTTTACCCTCTCCACATTAATTACTACACAAGAACAAATATGGTTAATCCTCCCAGCATGGCCTCTAGCAATAATATGATTTATCTCAACACTAGCAGAAACAAACCGAGCTCCATTTGATTTAACTGAAGGAGAATCAGAGCTAGTCTCGGGCTTCAACGTAGAATATGCAGCAGGACCATTTGCCCTCTTCTTCATAGCAGAGTACGCAAATATTATCATAATAAATATCTTTACAGCAATTTTATTCCTAGGAACATCCCACAATCCACACATACCAGAACTCTACACAATCAATTTTACCATTAAATCCCTACTGCTCACAATATCCTTCCTATGAATCCGAGCATCCTACCCTCGATTTCGCTATGACCAACTAATACACTTACTATGAAAAAATTTTCTACCTCTGACACTAGCCCTGTGCATGTGACACGTATCCCTACCCATCCTTACATCAGGCATCCCACCACAAACATAAGAAATATGTCTGACAAAAGAGTTACTTTGATAGAGTAAATAATAGAGGTTCAAACCCTCTTATTTCTAGAACTATAGGAATCGAACCTACTCCTAAGAATCCAAAACTCTTCGTGCTCCCAATTACACCAAATTCTATTAGTAAGGTCAGCTAATTAAGCTATCGGGCCCATACCCCGAAAATGTTGGTTTATATCCTTCCCGTACTAATAAACCCAATTATCTTTATTATTATTCTACTAACCATTATACTAGGAACTATTATTGTCATAATCAGTTCTCACTGACTACTTGTCTGAATCGGGTTTGAAATAAATATACTCGCCATCATCCCCATCATAATAAAAAATCACAACCCACGAGCTACAGAAGCATCAACTAAATATTTTTTGACTCAATCAACAGCCTCAATACTACTAATAATAGCCGTCATCATTAACCTAATATTCTCAGGCCAATGAACCGTAATAAAACTATTTAACCCAATAGCCTCAATACTTATAACGATAGCCCTAGCTATAAAACTAGGAATAGCCCCATTTCACTTCTGAGTCCCAGAAGTAACACAGGGCATCCCCCTATCCTCAGGCCTTATCCTACTGACATGACAAAAACTAGCACCTATATCTGTACTTTACCAAATCTTCCCATCAATTAACCTAAACTTAATTCTAACCCTATCAGTTTTATCAATCCTAATTGGAGGCTGAGGGGGACTAAACCAAACACAACTCCGAAAAATCATAGCCTACTCATCAATCGCTCATATAGGCTGAATAACAGCAGTACTACCATATAACCCCACCATAACATTGCTAAACTTAATTATCTATATCATTATAACTTCCACCATATTTACCATATTTATAGCCAATTCCACCACCACTACCCTGTCATTATCACACACATGAAATAAAACACCCATTATAACCGTCCTAATTCTTGCCACTCTCCTATCCATAGGAGGACTCCCTCCCCTATCTGGGTTTATACCAAAATGAATAATCATCCAAGAGATAACAAAAAATAACAGCATCATTCTACCCACTTTCATAGCAATCACAGCTCTACTAAACTTATATTTTTATATACGACTCACGTATTCTACCACACTAACAATATTTCCCTCCACAAACAACATAAAAATAAAATGACAATTTCCCCTTATGAAAAAAATAACTTTTCTACCAACAATAGTCGTATTATCTACCATAATACTACCACTCACGCCAATACTATCAGTGTTAGAATAGGAATTTAGGTTAAACAGACCAAGAGCCTTCAAAGCCCTAAGCAAGTACAATTTACTTAATTCCTGATAAGGATTGCAAGACTACACCTTACATCAATTGAATGCAAATCAACCACTTTAATTAAGCTAAATCCTCACTAGACTGGTGGGCTCCACCCCCACGAAACTTTAGTTAACAGCTAAACACCCTAGCTAACT-GGCTTCAATCTACTTCTCCCGCCGCAAGAAAAAAAA-GGCGGGAGAAGCCCCGGCAGAATTGAAGCTGCTTCTCTGAATTTGCAATTCAACGTGTAAATTCACCACAGGGCTTGGTAAAAAGAGGAGTCAAACCTCTATCTTTAGATTTACAGTCTAATGCTTTGCTCAGCCATTTTACCCATGTTCATTAACCGCTGACTATTCTCAACCAACCATAAAGATATTGGTACCCTTTATCTACTATTTGGTGCTTGGGCCGGTATAGTAGGAACAGCTCTAAGCCTTCTAATTCGCGCTGAATTAGGCCAACCCGGAACTCTGCTCGGAGACGACCAAATCTACAACGTAGTTGTAACCGCACACGCATTTGTAATAATCTTCTTCATAGTAATACCAATCATAATTGGAGGATTCGGTAACTGACTTGTTCCCCTAATAATTGGTGCTCCCGATATAGCATTTCCCCGAATAAATAATATAAGCTTCTGACTCCTCCCTCCCTCATTCCTACTACTCCTCGCATCCTCTATAGTTGAAGCTGGGGCAGGAACAGGCTGAACCGTGTACCCTCCCTTAGCAGGCAACCTAGCCCATGCAGGAGCTTCAGTAGATCTAACCATTTTCTCTTTACACTTAGCAGGAGTTTCCTCAATTTTAGGAGCCATCAACTTCATTACAACAATTATCAACATAAAGCCCCCCGCAATGTCACAATACCAAACCCCTCTGTTCGTATGATCCGTAATAATTACCGCCGTACTACTACTACTCTCGCTCCCTGTATTAGCAGCCGGCATCACAATGCTATTAACAGACCGGAACCTAAATACAACCTTCTTCGACCCGGCAGGAGGAGGAGACCCTATTCTATATCAACACTTATTCTGATTCTTTGGACACCCCGAAGTCTATATTTTAATCTTACCTGGGTTTGGAATAATCTCTCATATCGTGACCTACTACTCAGGAAAAAAAGAACCATTCGGATATATGGGAATAGTTTGGGCTATAATGTCAATCGGATTTCTAGGTTTCATCGTATGAGCCCACCATATATTCACTGTCGGAATAGACGTCGACACACGAGCCTACTTCACATCAGCCACTATAATTATTGCTATTCCAACCGGGGTAAAAGTCTTCAGCTGATTGGCAACACTTCATGGAGGTAATATCAAATGGTCTCCTGCTATAATGTGAGCCCTAGGCTTTATTTTCTTATTTACAGTAGGGGGTTTAACTGGAATTGTCTTAGCCAACTCTTCCCTCGATATTGTTCTTCACGACACATACTACGTTGTCGCACATTTCCACTATGTTTTATCAATAGGAGCTGTATTTGCTATTATAGGGGGATTTGTTCATTGATTCCCACTATTCTCAGGTTATACTCTCAACGATACATGAGCCAAAATCCACTTCGCAATTATATTTGTAGGCGTCAATATAACCTTCTTCCCACAACACTTTCTAGGACTATCTGGCATGCCTCGACGATACTCCGACTACCCAGATGCATACACAATATGAAATACTATCTCATCAATAGGCTCATTCATTTCCCTAACAGCAGTTATACTAATAGTTTTCATCATCTGAGAAGCATTTGCATCTAAACGAGAAGTCTTGACTGTAGACTTAACCACGACAAATCTAGAATGATTAAACGGATGCCCTCCACCATATCACACATTTGAAGAACCCACCTATGTTAACCTAAAATAAGAAAGGAAGGAATCGAACCCCCTACTATTGGTTTCAAGCCAACATCATAACCTCTATGTCTCTCTC--AATAAACGAGGTGTTAGTAAAACATTATATAATTTTGTCAAAGTTAAGTTACAAGTGAAAGTCCTGTACACCTCATATGGCATATCCCATACAACTAGGATTCCAAGATGCAACATCACCAATCATAGAAGAACTACTTCACTTTCATGACCACACGCTAATAATTGTCTTCTTAATTAGCTCATTAGTACTTTACATTATTTCACTAATACTAACGACAAAGCTGACCCATACAAGCACGATAGATGCACAAGAAGTAGAGACAATCTGAACCATTCTGCCCGCCATCATCTTAATTCTAATTGCTCTTCCTTCTTTACGAATTCTATACATAATAGATGAAATCAATAACCCATCTCTTACAGTAAAAACCATAGGACATCAGTGATACTGAAGCTATGAGTATACAGATTATGAGGACTTAAGCTTCGACTCCTACATAATTCCAACATCAGAATTAAAGCCAGGGGAGCTACGACTATTAGAAGTCGATAATCGAGTTGTACTACCAATAGAAATAACAATCCGAATGTTAGTCTCCTCTGAAGACGTATTACACTCATGAGCTGTGCCCTCTCTAGGACTAAAAACAGACGCAATCCCAGGCCGTCTAAACCAAACAACCCTTATATCGTCCCGTCCAGGCTTATATTACGGTCAATGCTCAGAAATTTGCGGGTCAAACCACAGTTTCATACCCATTGTCCTTGAGTTAGTCCCACTAAAGTACTTTGAAAAATGATCTGCGTCAATATTATAAAATCACTAAGAAGCTATATAGCACTAACCTTTTAAGTTAGAGATTGAGAGCCATATACTCTCCTTGGTGACATGCCGCAACTAGACACGTCAACATGACTGACAATGATCTTATCAATATTCTTGACCCTTTTTATCATCTTTCAACTAAAAGTTTCAAAACACAACTTTTATCACAATCCAGAACTGACACCAACAAAAATATTAAAACAAAACACCCCTTGAGAAACAAAATGAACGAAAATTTATTTACCTCTTTTATTACCCCTGTAATTTTAGGTCTCCCTCTCGTAACCCTTATCGTACTATTCCCAAGCCTACTATTCCCAACATCAAACCGACTAGTAAGCAATCGCTTTGTAACCCTCCAACAATGAATACTTCAACTTGTATCAAAACAAATAATGAGTATCCACAATTCTAAAGGACAAACATGAACATTAATATTAATATCTCTGATCCTATTTATTGGATCAACAAACCTACTAGGCCTATTACCCCATTCATTCACACCAACAACACAACTATCAATAAACCTAGGCATAGCCATCCCCCTGTGAGCAGGAGCCGTAATTACAGGATTCCGCAATAAAACTAAAGCATCACTTGCCCATTTCTTACCACAAGGAACACCCACTCCACTAATCCCAATACTAGTAATTATTGAAACTATCAGCCTTTTTATTCAACCTATAGCCCTCGCCGTGCGGTTAACAGCTAACATCACTGCAGGACACCTATTAATTCACCTAATCGGAGGAGCTACACTTGCACTAATAAGCATTAGCACTACAACAGCTCTAATTACATTCACCATTCTAATCCTACTAACAATTCTAGAGTTTGCAGTAGCTATAATCCAAGCCTATGTATTCACTCTCCTAGTCAGCCTATATCTGCATGACAACACATAATGACACACCAAACTCATGCTTATCATATAGTAAACCCAAGCCCTTGACCTCTTACAGGAGCTTTGTCTGCCCTCTTAATAACATCCGGCCTAACCATGTGATTTCACTTTAACTCAATGACCCTGCTAATAATTGGCCTAACAACAAATATACTAACAATATACCAATGATGACGAGATGTTATCCGAGAAAGCACCTTCCAAGGGCACCATACCCCAGCTGTCCAAAAAGGCCTCCGTTATGGAATAATTCTTTTTATTATCTCCGAAGTACTATTCTTTACCGGATTTTTCTGAGCTTTCTACCACTCAAGCCTCGCCCCCACCCCTGAACTAGGCGGCTGCTGACCCCCAACAGGCATTCACCCACTAAACCCCCTAGAAGTCCCACTGCTCAACACCTCTGTCCTATTGGCTTCCGGAGTTTCTATTACCTGAGCCCATCATAGTTTAATAGAAGGGGACCGAAAGCATATATTACAAGCCCTATTTATCACCATCACATTAGGAGTCTACTTCACACTACTACAAGCCTCAGAATACTATGAAGCACCTTTTACTATCTCCGACGGAGTTTACGGCTCAACTTTTTTTGTAGCCACAGGCTTCCACGGCCTCCACGTCATCATTGGGTCCACCTTCTTAATTGTCTGCTTCTTCCGCCAATTAAAATTTCATTTTACTTCTAACCACCACTTCGGCTTTGAAGCCGCTGCCTGATACTGACATTTCGTAGACGTAGTCTGACTTTTCCTCTATGTTTCTATCTATTGATGAGGCTCCTATTCTTTTAGTATTAACTAGTACAGCTGACTTCCAATCAGCTAGTTTCGGTCTAGTCCGAAAAAGAATAATAAATTTAATACTAGCCCTCCTGACCAATTTTACACTAGCCACCCTACTCGTCATCATCGCATTCTGACTTCCCCAACTAAATGTATACTCTGAAAAAACAAGCCCATACGAATGTGGATTTGACCCCATAGGATCAGCCCGCCTTCCCTTCTCTATAAAATTCTTTCTGGTAGCCATCACATTCCTCTTATTTGACCTAGAAATTGCACTCCTCCTACCACTGCCATGAGCCTCACAAACAGCAAATCTAAACACAATGCTTACCATAGCCCTCTTCCTAATTATCCTCCTAGCTGTAAGCCTAGCCTATGAGTGAACTCAAAAAGGACTAGAATGAACCGAATATGGTACTTAGTTTAAAATAAAATAAATGATTTCGACTCATTAGATTATGATTTAATTCATAATTACCAAATGTCTATAGTATACATAAACATTATAATAGCATTCACAGTATCTCTTGTAGGACTACTAATATACCGATCCCACCTAATATCCTCCCTTCTATGCTTAGAAGGAATAATGCTATCCCTATTCGTTATAGCAGCCCTAACAATCCTCAACTCACATTTTACATTAGCTAGCATAATACCTATTATCCTACTAGTCTTCGCAGCCTGTGAAGCAGCCCTAGGTCTATCTCTACTAGTAATAGTATCAAATACATATGGTACTGATTATGTACAAAACCTCAACTTACTCCAATGCTAAAATACATTATTCCAACAATTATACTTATACCCCTAACCTGGTTATCAAAAAATAATATAATTTGGGTTAACTCCACAGCACACAGCCTTCTAATTAGCTTTACAAGCCTCCTCCTCATAAACCAGTTTGGCGACAACAGCCTTAATTTTTCACTACTATTTTTCTCCGACTCCCTATCCACTCCACTACTAATTTTAACCATATGGCTCCTCCCTCTAATACTAATAGCTAGCCAACATCATCTATCAAAAGAAAACCTAACCCGAAAAAAACTATTTATTACTATGCTGATCTCACTACAACTATTCCTAATTATAACCTTTACCGCCATGGAACTAATCTTATTTTATATTCTATTTGAAGCAACACTAGTCCCAACACTCATTATTATTACCCGATGAGGAAACCAAACAGAACGCCTAAACGCCGGACTCTATTTCCTATTCTATACACTAGCTGGCTCCCTACCCCTATTAGTCGCACTAATTTATATCCAAAACACAGTAGGATCCCTAAATTTCCTAATATTACAGTACTGAGTACAACCTGTTCATAACTCTTGATCTAATGTCTTCATATGACTAGCATGTATAATAGCTTTCATAGTAAAAATACCACTATATGGCCTCCACCTTTGACTACCTAAAGCTCACGTAGAAGCCCCCATCGCAGGCTCCATAGTCCTTGCAGCAGTTCTACTAAAACTAGGGGGGTACGGTATGCTACGAATCACACTAATTCTAAACCCTATGACCGACTTTATAGCATACCCATTCATTATACTCTCCCTATGAGGCATAATTATAACCAGCTCAATCTGCCTCCGTCAAACGGACCTAAAATCACTCATCGCATACTCCTCTGTAAGCCACATAGCACTCGTTATCGTAGCCATCCTTATCCAGACACCTTGAAGCTACATAGGAGCAACCGCCCTTATGATTGCCCACGGCCTCACATCCTCCATACTTTTCTGTCTAGCAAACTCAAACTACGAACGAATCCACAGCCGAACCATAATTCTAGCTCGAGGCCTACAAACGCTCCTTCCACTAATAGCCACCTGATGACTACTAGCAAGTCTAACCAACTTAGCTCTACCCCCAACAATCAACTTAATTGGAGAACTATTTGTAGTAATGTCAACCTTTTCATGATCTAACATTACAATTATTCTAATAGGAGTAAATATAGTAATCACCGCCCTATATTCTCTATACATGCTAATTATAACCCAACGAGGAAAATATACCTACCACATTAATAATATCTCGCCTTCCTTTACACGGGAAAATGCACTCATATCATTACACATCCTACCCCTACTACTCCTAACCCTAAACCCAAAAATTATTCTAGGACCTCTATACTGTAAATATAGTTTAACAAAAACATTAGATTGTGAATCTAACAATAGAAACTCATTACCTTCTTATTTACCGAAAAAGTATGCAAGAACTGCTAATTCTATGCTCCCATATCTAATAGTATGGCTTTTTCGAACTTTTAAAGGATAGTAGTTTATCCGTTGGTCTTAGGAACCAAAAAATTGGTGCAACTCCAAATAAAAGTAATAAACATATTCTCCTCACTCTCACTAGTTACTTTACTCTTACTAACTATACCCATTATAATAATAAGCTTTAACACCTACAAACCTTCCAACTACCCACTCTACGTAAAAACAGCTATCTCATACGCCTTCATTACCAGCATAATTCCCACAATAATATTTATCCACTCAGGCCAAGAACTAATTATTTCAAACTGACACTGACTAACCATCCAAACTCTTAAATTATCCCTCAGCTTTAAAATAGACTATTTCTCAATAATATTTATCCCAGTAGCACTATTCGTCACATGATCTATTATAGAATTCTCAATATGATATATATACTCAGACCCCAATATTAACAAATTCTTCAAATATCTACTCCTATTCCTCATTACTATGCTCATCCTTGTAACCGCAAACAACCTCTTCCAGCTATTCATTGGCTGAGAAGGCGTCGGAATCATATCATTTCTACTCATCGGATGATGATACGGACGAGCAGATGCAAACACAGCAGCCCTACAAGCAATCTTATATAACCGCATCGGCGACATTGGTTTCATTTTAGCAATAGCATGGTTCCTAACAAATCTCAATACCTGAGACCTCCAACAGATCTTCATACTAAACCCAAGCGACTCAAACATACCCTTGATTGGACTAGCATTAGCTGCAACCGGAAAATCCGCCCAATTTGGCCTCCACCCGTGACTTCCCTCTGCAATAGAAGGCCCAACTCCCGTCTCAGCACTACTCCATTCAAGCACAATAGTGGTAGCAGGTATCTTCCTACTAATCCGTTTCTATCCCCTCACAGAAAACAATAAATACATCCAATCTATTACATTATGCTTAGGAGCCATTACCACACTATTTACAGCAATATGCGCCCTCACCCAAAATGACATTAAAAAAATCATCGCCTTCTCCACATCCAGTCAACTGGGCCTTATAATAGTAACTATTGGCATTAACCAACCTTACCTAGCTTTCCTCCACATCTGTACCCACGCCTTTTTCAAAGCTATACTATTCATATGCTCCGGTTCCATTATTCACAGCCTAAACGACGAACAAGATATTCGAAAAATAGGAGGCCTATTTAAAGCCATGCCATTCACCACAACAGCCCTCATTGTTGGCAGTCTCGCACTAACAGGAATACCCTTCCTCACAGGATTCTACTCCAAAGACCTAATCATCGAAGCCGCCAACACGTCTTATACCAACGCCTGAGCCCTTCTAATAACATTAATTGCCACCTCTTTCACAGCTATTTACAGCACCCGTATTATTTTTTTCGCACTTCTAGGACAACCCCGATTCCCTACCCTAGTTAATATTAACGAAAACAACCCCCTTCTGATCAACTCTATCAAACGCTTACTAATTGGAAGCCTCTTCGCAGGATACATCATTTCCAACAATATTCCTCCAACAACAATTCCCCAAATAACTATGCCCTACTACCTAAAAACAACAGCCCTAATTGTTACAATCCTAGGCTTCATCTTAGCCCTAGAAATCAGTAATATAACTAAAAATCTAAAATATCACTACCCCTCAAACGCCTTCAAGTTCTCAACCTTACTAGGGTATTTCCCCACAATTATACATCGCCTAGCTCCATACATAAATTTATCAATAAGCCAAAAATCAGCATCCTCCCTTCTAGACCTAATCTGACTAGAAGCCATCCTACCAAAAACCATCTCACTCGCCCAAATAAAAGCATCTACCCTGGTCACAAACCAAAAAGGCCTGATCAAACTATATTTCCTCTCCTTCTTAATCACAATCCTTATCAGCATAATCTTATTTAATTTCCACGAGTAATTTCTATAATAACCACAACACCAATTAATAAAGACCACCCAGTTACAATAACTAATCAGGTACCATAACTGTATAAAGCCGCAATCCCTATGGCCTCTTCACTAAAGAACCCAGAATCCCCTGTATCATAAATCACCCAATCCCCTAAACCATTAAACTCAAACACAACCTCAACTTCTTTATCCTTTAATACATAATAGACCATAAAGAACTCCATCAACAAGCCAGTAACAAATGCCCCTAAAACAGCCTTATTAGAAAGCCAAATTTCAGGATACTGTTCTGTAGCCATAGCCGTTGTATAACCAAAAACTACCATCATACCTCCCAAATAAATTAAAAAGACCATCAACCCCAAAAAGGATCCACCAAAATTCAATACAATTCCACAGCCAACCCCACCACTCACAATTAACCCTAACCCCCCATAAATAGGTGAAGGTTTCGAAGAAAACCCCACAAAACCTATCACGAAAATAACGCTTAGAATAAATACAATGTATAGTATCATTATTCTTACATGGAATCTAACCATGACTAATGATATGAAAAACCATCGTTGTCATTCAACTACAAGAACACTAATGACTAACATTCGAAAGTCCCACCCACTAATAAAAATTGTAAACAATGCATTCATCGACCTTCCAGCCCCATCAAACATTTCATCATGATGAAATTTCGGTTCCCTCCTGGGAATCTGCCTAATCCTACAAATCCTCACAGGCCTATTCCTAGCAATACACTACACATCCGACACAACAACAGCATTCTCCTCTGTTACCCATATCTGCCGAGACGTGAACTACGGCTGAATCATCCGATACATACACGCAAACGGAGCTTCAATGTTTTTTATCTGCTTATATATGCACGTAGGACGAGGCTTATATTACGGGTCTTACACTTTTCTAGAAACATGAAATATTGGAGTAATCCTTCTGCTCACAGTAATAGCCACAGCATTTATAGGATACGTCCTACCATGAGGACAAATATCATTCTGAGGAGCAACAGTCATCACCAACCTCTTATCAGCAATCCCATACATCGGCACAAATTTAGTCGAATGAATCTGAGGCGGATTCTCAGTAGACAAAGCAACCCTTACCCGATTCTTCGCTTTCCATTTTATCCTTCCATTTATCATCATAGCAATTGCCATAGTCCACCTACTATTCCTCCACGAAACAGGCTCCAACAACCCAACAGGAATTTCCTCAGACGTAGACAAAATCCCATTCCACCCCTACTATACCATTAAGGACATCTTAGGGGCCCTCTTACTAATTCTAGCTCTAATACTACTAGTACTATTCGCACCCGACCTCCTCGGAGACCCAGATAACTACACCCCAGCCAATCCACTCAACACACCCCCTCACATCAAACCCGAGTGATACTTCTTATTTGCATACGCAATCTTACGATCAATCCCCAACAAACTAGGAGGAGTACTAGCCCTAGCCTTCTCTATCCTAATTCTTGCTCTAATCCCCCTACTACACACCTCCAAACAACGAAGCATAATATTCCGACCACTCAGCCAATGCCTATTCTGAGCCCTAGTAGCAGACCTACTGACACTCACATGAATTGGAGGACAACCAGTCGAACACCCATATATCACCATCGGACAACTAGCATCTGTCCTATACTTTCTCCTCATCCTAGTGCTAATACCAACGGCCGGCACAATCGAAAACAAATTACTAAAATGAAGACAGGTCTTTGTAGTACATCTAATATACTGGTCTTGTAAACCAGAGAAGGAGAACAACTAACCTCCCTAAGACTCAAGGAAGAAACTGCAGTCTCACCATCAACCCCCAAAGCTGAAGTTCTATTTAAACTATTCCCTG
		</sequence>
		<sequence>
			<taxon idref="73"/>
			TTGATGTAGCTTAACCCAAAGCAAGGCACTGAAAATGCCTAGATGAGTCTCCCAACTCCATAAACACATAGGTTTGGTCCCAGCCTTCCTGTTAACTCTTAATAAACTTACACATGCAAGCATCTACACCCCAGTGAGAATGCCCTCTAGGTTATTAAAACTAAGAGGAGCTGGCATCAAGCACACACCCTGTAGCTCACGACGCCTTGCTTAACCACACCCCCACGGGAAACAGCAGTGACAAAAATTAAGCCATAAACGAAAGTTTGACTAAGTTATATTAATTAGGGTTGGTAAATCTCGTGCCAGCCACCGCGGTCATACGATTAACCCAAGCTAACAGGAGTACGGCGTAAAACGTGTTAAAGCACCATACCAAATAGGGTTAAATTCTAACTAAGCTGTAAAAAGCCATGATTAAAATAAAAATAAATGACGAAAGTGACCCTACAATAGCCGACGCACTATAGCTAAGACCCAAACTGGGATTAGATACCCCACTATGCTTAGCCCTAAACACAGATAATTACATAAACAAAATTATTCGCCAGAGTACTACTAGCAACAGCTTAAAACTCAAAGGACTTGGCGGTGCTTTATATCCTTCTAGAGGAGCCTGTTCTATAATCGATAAACCCCGATAAACCTCACCAATTCTTGCTAATACAGTCTATATACCGCCATCTTCAGCAAACCCTAAAAA-GGAAAAAAAGTAAGCGTAATTATGATACATAAAAACGTTAGGTCAAGGTGTAACCTATGAAATGGGAAGAAATGGGCTACATTCTCTACACCAAGAGAATCAA-GCACGAAAGTTATTATGAAACCAATAACCAAAGGAGGATTTAGCAGTAAACTAAGAATAGAGTGCTTAGTTGAATTAGGCCATGAAGCACGCACACACCGCCCGTCACCCTCCTCAAATAGATTCAGTGCATCTAACCCTATTTAAACGCACTAGCTACATGAGAGGAGACAAGTCGTAACAAGGTAAGCATACTGGAAAGTGTGCTTGGATAAATCAAGATATAGCTTAAACAAAGCATCCAGTTTACACCTAGAAGACTTCATTCATTATGAATATCTTGAACTAGACCTAGCCCAAAGATACCCTCTCGACTAAACAACCAAGATAGAATAAAACAAAACATTTAATCCCAATTTAAAGTATAGGAGATAGAAATCTA-AGTACGGCGCTATAGAGAAAGTACCGCAAGGGAACGATGAAAGAAAAAAA--CTAAAAGTATAAAAAAGCAAAGATTACCCCTTGTACCTTTTGCATAATGAATTAACTAGTATAAGACTTAACAAAATGAATTTTAGCTAAGCAGCCCGAAACCAGACGAGCTACTCACAAACAGTTTACCAAGAACTAACTCATCTATGTGGCAAAATAGTGAGAAGATTTGTAAGTAGAGGTGACATGCCTAACGAGCCTGGTGATAGCTGGTTGTCCAGAAAATGAATCTAAGTTCAGCTTTAAAGATACCAAAAA-TTCAAATAAACCCCACTGTAGCTTTAAAAGTTAGTCTAAAAAGGTACAGCCTTTTAGAAACGGATACAACCTTGACTAGAGAGTAAAATTTAACACTACCATAGTAGGCCTAAAAGCAGCCATCAATTAAGAAAGCGTTAAAGCTCAACAACAAAAATTAAATAGATTCCAACAACAAATGATTAACTCCTAGCCCCCAATACTGGACTAATCTATTATAGAATAGAAGCAATAATGTTAATATGAGTAACAAGAAAAATTTTCTCCTTGCATAAGTCTAAGTCAGTGCCTGATAATACTCTGACCACTAACAGTCAATAAAAATAATCCAACAATAAACAATTTATTGATTATACTGTTAACCCAACACAGGAGTGCATCTAAGGAAAGATTAAAAGAAGTAAAAGGAACTCGGCAAACACAAACCCCGCCTGTTTACCAAAAACATCACCTCCAGCATTCCCAGTATTGGAGGCATTGCCTGCCCAGTGACAACTGTTTAACGGCCGCGGTATCCTGACCGTGCAAAGGTAGCATAATCATTTGTTCTCTAAATAAGGACTTGTATGAATGGCCGCACGAGGGTTTTACTGTCTCTTACTTCCAATCAGTGAAATTGACCTTCCCGTGAAGAGGCGGGAATGCACAAATAAGACGAGAAGACCCTATGGAGCTTTAACTAACCAACCCAAAGAGAATAGATTTAACCATTAAGGAATAACAACAATCTCCATGAGTTGGTAGTTTCGGTTGGGGTGACCTCGGAGAATAAAAAATCCTCCGAGCGATTTTAAAGACTAGACCCACAAGTCAAATCACTCTATCGCTCATTGATCCAAAAAC-TTGATCAACGGAACAAGTTACCCTAGGGATAACAGCGCAATCCTATTCAAGAGTCCATATCGACAATAGGGTTTACGACCTCGATGTTGGATCAGGACATCCTGATGGTGCAACCGCTATCAAAGGTTCGTTTGTTCAACGATTAAAGTCCTACGTGATCTGAGTTCAGACCGGAGTAATCCAGGTCGGTTTCTATCTATTACGTATTTCTCCCAGTACGAAAGGACAAGAGAAATAAGGCCAACTTTAAATCAAGCGCCTTAAGACAACCAATGATAACATCTCAACTGACAACACAAAACCCTGCCCTAGAACAGGGCTTAGTTAAGGTGGCAGAGCCCGGTAATTGCATAAAACTTAAACTTTTATATCCAGAGATTCAAATCCTCTCCTTAACAAAATGTTCATAATTAACATCTTAATACTAATTATTCCCATCCTATTGGCCGTAGCATTCCTTACGTTAGTGGAACGAAAAGTTCTAGGCTATATACAACTCCGAAAAGGTCCAAATGTCGTAGGTCCATATGGCCTACTTCAACCCATCGCCGATGCAATCAAACTTTTCATTAAAGAACCACTACGACCCGCTACATCTTCAGCCTCAATATTTATCCTAGCACCTATCATAGCTTTAGGCCTAGCCTTAACCATGTGAATTCCCCTACCAATACCCTATCCTCTTATCAACATAAACCTAGGAGTCCTATTTATACTAGCCATATCAAGCCTAGCCGTATACTCCATTCTCTGATCAGGCTGAGCTTCCAACTCAAAATACGCACTAATCGGAGCCCTACGAGCAGTAGCACAAACAATCTCATACGAAGTAACGCTAGCAATTATCCTGTTATCAGTACTCCTAATAAGTGGGTCCTTTACCCTCTCCACATTAATTACTACACAAGAACAAATATGGTTAATCCTCCCAGCATGGCCTCTAGCAATAATATGATTTATCTCAACACTAGCAGAAACAAACCGAGCTCCATTTGATTTAACTGAAGGAGAATCAGAGCTAGTCTCGGGCTTCAACGTAGAATATGCAGCAGGACCATTTGCCCTCTTCTTCATAGCAGAGTACGCAAATATTATCATAATAAATATCTTTACAGCAATTTTATTCCTAGGAACATCCCACAATCCACACATACCAGAACTCTACACAATCAATTTTACCATTAAATCCCTACTGCTCACAATATCCTTCCTATGAATCCGAGCATCCTACCCTCGATTTCGCTATGACCAACTAATACACTTACTATGAAAAAATTTTCTACCTCTGACACTAGCCCTGTGCATGTGACACGTATCCCTACCCATCCTTACATCAGGCATCCCACCACAAACATAAGAAATATGTCTGACAAAAGAGTTACTTTGATAGAGTAAATAATAGAGGTTCAAACCCTCTTATTTCTAGAACTATAGGAATCGAACCTACTCCTAAGAATCCAAAACTCTTCGTGCTCCCAATTACACCAAATTCTATTAGTAAGGTCAGCTAATTAAGCTATCGGGCCCATACCCCGAAAATGTTGGTTTATATCCTTCCCGTACTAATAAACCCAATTATCTTTATTATTATTCTACTAACCATTATACTAGGAACTATTATTGTCATAATCAGTTCTCACTGACTACTTGTCTGAATCGGGTTTGAAATAAATATACTCGCCATCATCCCCATCATAATAAAAAATCACAACCCACGAGCTACAGAAGCATCAACTAAATATTTTTTGACTCAATCAACAGCCTCAATACTACTAATAATAGCCGTCATCATTAACCTAATATTCTCAGGCCAATGAACCGTAATAAAACTATTTAACCCAATAGCCTCAATACTTATAACGATAGCCCTAGCTATAAAACTAGGAATAGCCCCATTTCACTTCTGAGTCCCAGAAGTAACACAGGGCATCCCCCTATCCTCAGGCCTTATCCTACTGACATGACAAAAACTAGCACCTATATCTGTACTTTACCAAATCTTCCCATCAATTAACCTAAACTTAATTCTAACCCTATCAGTTTTATCAATCCTAATTGGAGGCTGAGGGGGACTAAACCAAACACAACTCCGAAAAATCATAGCCTACTCATCAATCGCTCATATAGGCTGAATAACAGCAGTACTACCATATAACCCCACCATAACATTGCTAAACTTAATTATCTATATCATTATAACTTCCACCATATTTACCATATTTATAGCCAATTCCACCACCACTACCCTGTCATTATCACACACATGAAATAAAACACCCATTATAACCGTCCTAATTCTTGCCACTCTCCTATCCATAGGAGGACTCCCTCCCCTATCTGGGTTTATACCAAAATGAATAATCATCCAAGAGATAACAAAAAATAACAGCATCATTCTACCCACTTTCATAGCAATCACAGCTCTACTAAACTTATATTTTTATATACGACTCACGTATTCTACCACACTAACAATATTTCCCTCCACAAACAACATAAAAATAAAATGACAATTTCCCCTTATGAAAAAAATAACTTTTCTACCAACAATAGTCGTATTATCTACCATAATACTACCACTCACGCCAATACTATCAGTGTTAGAATAGGAATTTAGGTTAAACAGACCAAGAGCCTTCAAAGCCCTAAGCAAGTACAATTTACTTAATTCCTGATAAGGATTGCAAGACTACACCTTACATCAATTGAATGCAAATCAACCACTTTAATTAAGCTAAATCCTCACTAGACTGGTGGGCTCCACCCCCACGAAACTTTAGTTAACAGCTAAACACCCTAGCTAACT-GGCTTCAATCTACTTCTCCCGCCGCAAGAAAAAAAA-GGCGGGAGAAGCCCCGGCAGAATTGAAGCTGCTTCTCTGAATTTGCAATTCAACGTGTAAATTCACCACAGGGCTTGGTAAAAAGAGGAGTCAAACCTCTATCTTTAGATTTACAGTCTAATGCTTTGCTCAGCCATTTTACCCATGTTCATTAACCGCTGACTATTCTCAACCAACCATAAAGATATTGGTACCCTTTATCTACTATTTGGTGCTTGGGCCGGTATAGTAGGAACAGCTCTAAGCCTTCTAATTCGCGCTGAATTAGGCCAACCCGGAACTCTGCTCGGAGACGACCAAATCTACAACGTAGTTGTAACCGCACACGCATTTGTAATAATCTTCTTCATAGTAATACCAATCATAATTGGAGGATTCGGTAACTGACTTGTTCCCCTAATAATTGGTGCTCCCGATATAGCATTTCCCCGAATAAATAATATAAGCTTCTGACTCCTCCCTCCCTCATTCCTACTACTCCTCGCATCCTCTATAGTTGAAGCCGGGGCAGGAACAGGCTGAACCGTGTACCCTCCCTTAGCAGGCAACCTAGCCCATGCAGGAGCTTCAGTAGATCTAACCATTTTCTCTTTACACTTAGCAGGAGTTTCCTCAATTTTAGGAGCCATCAACTTCATTACAACAATTATCAACATAAAGCCCCCCGCAATGTCACAATACCAAACCCCTCTGTTCGTATGATCCGTAATAATTACCGCCGTACTACTACTACTCTCGCTCCCTGTATTAGCAGCCGGCATCACAATGCTATTAACAGACCGGAACCTAAATACAACCTTCTTCGACCCGGCAGGAGGAGGAGACCCTATTCTATATCAACACTTATTCTGATTCTTTGGACACCCCGAAGTCTATATTTTAATCTTACCTGGGTTTGGAATAATCTCTCATATCGTGACCTACTACTCAGGAAAAAAAGAACCATTCGGATATATGGGAATAGTTTGGGCTATAATGTCAATCGGATTTCTAGGTTTCATCGTATGAGCCCACCATATATTCACTGTCGGAATAGACGTCGACACACGAGCCTACTTCACATCAGCCACTATAATTATTGCTATTCCAACCGGGGTAAAAGTCTTCAGCTGATTGGCAACACTTCATGGAGGTAATATCAAATGGTCTCCTGCTATAATGTGAGCCCTAGGCTTTATTTTCTTATTTACAGTAGGGGGTTTAACTGGAATTGTCTTAGCCAACTCTTCCCTCGATATTGTTCTTCACGACACATACTACGTTGTCGCACATTTCCACTATGTTTTATCAATAGGAGCTGTATTTGCTATTATAGGGGGATTTGTTCATTGATTCCCACTATTCTCAGGTTATACTCTCAACGATACATGAGCCAAAATCCACTTCGCAATTATATTTGTAGGCGTCAATATAACCTTCTTCCCACAACACTTTCTAGGACTATCTGGCATGCCTCGACGATACTCCGACTACCCAGATGCATACACAATATGAAATACTATCTCATCAATAGGCTCATTCATTTCCCTAACAGCAGTTATACTAATAGTTTTCATCATCTGAGAAGCATTTGCATCTAAACGAGAAGTCTTGACTGTAGACTTAACCACGACAAATCTAGAATGATTAAACGGATGCCCTCCACCATATCACACATTTGAAGAACCCACCTATGTTAACCTAAAATAAGAAAGGAAGGAATCGAACCCCCTACTATTGGTTTCAAGCCAACATCATAACCTCTATGTCTCTCTC--AATAAACGAGGTGTTAGTAAAACATTATATAATTTTGTCAAAGTTAAGTTACAAGTGAAAGTCCTGTACACCTCATATGGCATATCCCATACAACTAGGATTCCAAGATGCAACATCACCAATCATAGAAGAACTACTTCACTTTCATGACCACACGCTAATAATTGTCTTCTTAATTAGCTCATTAGTACTTTACATTATTTCACTAATACTAACGACAAAGCTGACCCATACAAGCACGATAGATGCACAAGAAGTAGAGACAATCTGAACCATTCTGCCCGCCATCATCTTAATTCTAATTGCTCTTCCTTCTTTACGAATTCTATACATAATAGATGAAATCAATAACCCATCTCTTACAGTAAAAACCATAGGACATCAGTGATACTGAAGCTATGAGTATACAGATTATGAGGACTTAAGCTTCGACTCCTACATAATTCCAACATCAGAATTAAAGCCAGGGGAGCTACGACTATTAGAAGTCGATAATCGAGTTGTACTACCAATAGAAATAACAATCCGAATGTTAGTCTCCTCTGAAGACGTATTACACTCATGAGCTGTGCCCTCTCTAGGACTAAAAACAGACGCAATCCCAGGCCGTCTAAACCAAACAACCCTTATATCGTCCCGTCCAGGCTTATATTACGGTCAATGCTCAGAAATTTGCGGGTCAAACCACAGTTTCATACCCATTGTCCTTGAGTTAGTCCCACTAAAGTACTTTGAAAAATGATCTGCGTCAATATTATAAAATCACTAAGAAGCTATATAGCACTAACCTTTTAAGTTAGAGATTGAGAGCCATATACTCTCCTTGGTGACATGCCGCAACTAGACACGTCAACATGACTGACAATGATCTTATCAATATTCTTGACCCTTTTTATCATCTTTCAACTAAAAGTTTCAAAACACAACTTTTATCACAATCCAGAACTGACACCAACAAAAATATTAAAACAAAACACCCCTTGAGAAACAAAATGAACGAAAATTTATTTACCTCTTTTATTACCCCTGTAATTTTAGGTCTCCCTCTCGTAACCCTTATCGTACTATTCCCAAGCCTACTATTCCCAACATCAAACCGACTAGTAAGCAATCGCTTTGTAACCCTCCAACAATGAATACTTCAACTTGTATCAAAACAAATAATGAGTATCCACAATTCTAAAGGACAAACATGAACATTAATATTAATATCTCTGATCCTATTTATTGGATCAACAAACCTACTAGGCCTATTACCCCATTCATTCACACCAACAACACAACTATCAATAAACCTAGGCATAGCCATCCCCCTGTGAGCAGGAGCCGTAATTACAGGATTCCGCAATAAAACTAAAGCATCACTTGCCCATTTCTTACCACAAGGAACACCCACTCCACTAATCCCAATACTAGTAATTATTGAAACTATCAGCCTTTTTATTCAACCTATAGCCCTCGCCGTGCGGTTAACAGCTAACATCACTGCAGGACACCTATTAATTCACCTAATCGGAGGAGCTACACTTGCACTAATAAGCATTAGCACTACAACAGCTCTAATTACATTCACCATTCTAATCCTACTAACAATTCTAGAGTTTGCAGTAGCTATAATCCAAGCCTATGTATTCACTCTCCTAGTCAGCCTATATCTGCATGACAACACATAATGACACACCAAACTCATGCTTATCATATAGTAAACCCAAGCCCTTGACCTCTTACAGGAGCTTTGTCTGCCCTCTTAATAACATCCGGCCTAACCATGTGATTTCACTTTAACTCAATGACCCTGCTAATAATTGGCCTAACAACAAATATACTAACAATATACCAATGATGACGAGATGTTATCCGAGAAAGCACCTTCCAAGGGCACCATACCCCAGCTGTCCAAAAAGGCCTCCGTTATGGAATAATTCTTTTTATTATCTCCGAAGTACTATTCTTTACCGGATTTTTCTGAGCTTTCTACCACTCAAGCCTCGCCCCCACCCCTGAACTAGGCGGCTGCTGACCCCCAACAGGCATTCACCCACTAAACCCCCTAGAAGTCCCACTGCTCAACACCTCTGTCCTATTGGCTTCCGGAGTTTCTATTACCTGAGCCCATCATAGTTTAATAGAAGGGGACCGAAAGCATATATTACAAGCCCTATTTATCACCATCACATTAGGAGTCTACTTCACACTACTACAAGCCTCAGAATACTATGAAGCACCTTTTACTATCTCCGACGGAGTTTACGGCTCAACTTTTTTTGTAGCCACAGGCTTCCACGGCCTCCACGTCATCATTGGGTCCACCTTCTTAATTGTCTGCTTCTTCCGCCAATTAAAATTTCATTTTACTTCTAACCACCACTTCGGCTTTGAAGCCGCTGCCTGATACTGACATTTCGTAGACGTAGTCTGACTTTTCCTCTATGTTTCTATCTATTGATGAGGCTCCTATTCTTTTAGTATTAACTAGTACAGCTGACTTCCAATCAGCTAGTTTCGGTCTAGTCCGAAAAAGAATAATAAATTTAATACTAGCCCTCCTGACCAATTTTACACTAGCCACCCTACTCGTCATCATCGCATTCTGACTTCCCCAACTAAATGTATACTCTGAGAAAACAAGCCCATACGAATGTGGATTTGACCCCATAGGATCAGCCCGCCTTCCCTTCTCTATAAAATTCTTTCTGGTAGCCATCACATTCCTCTTATTTGACCTAGAAATTGCACTCCTCCTACCACTGCCATGAGCCTCACAAACAGCAAATCTAAACACAATGCTTACCATAGCCCTCTTCCTAATTATCCTCCTAGCTGTAAGCCTAGCCTATGAGTGAACTCAAAAAGGACTAGAATGAACCGAATATGGTACTTAGTTTAAAATAAAATAAATGATTTCGACTCATTAGATTATGATTTAATTCATAATTACCAAATGTCTATAGTATACATAAACATTATAATAGCATTCACAGTATCTCTTGTAGGACTACTAATATACCGATCCCACCTAATATCCTCCCTTCTATGCTTAGAAGGAATAATGCTATCCCTATTCGTTATAGCAGCCCTAACAATCCTCAACTCACATTTTACATTAGCTAGCATAATACCTATTATCCTACTAGTCTTCGCAGCCTGTGAAGCAGCCCTAGGTCTATCTCTACTAGTAATAGTATCAAATACATATGGTACTGATTATGTACAAAACCTCAACTTACTCCAATGCTAAAATACATTATTCCAACAATTATACTTATACCCCTAACCTGGTTATCAAAAAATAATATAATTTGGGTTAACTCCACAGCACACAGCCTTCTAATTAGCTTTACAAGCCTCCTCCTCATAAACCAGTTTGGCGACAACAGCCTTAATTTTTCACTACTATTTTTCTCCGACTCCCTATCCACTCCACTACTAATTTTAACCATATGGCTCCTCCCTCTAATACTAATAGCTAGCCAACATCATCTATCAAAAGAAAACCTAACCCGAAAAAAACTATTTATTACTATGCTGATCTCACTACAACTATTCCTAATTATAACCTTTACCGCCATGGAACTAATCTTATTTTATATTCTATTTGAAGCAACACTAGTCCCAACACTCATTATTATTACCCGATGAGGAAACCAAACAGAACGCCTAAACGCCGGACTCTATTTCCTATTCTATACACTAGCTGGCTCCCTACCCCTATTAGTCGCACTAATTTATATCCAAAACACAGTAGGATCCCTAAATTTCCTAATATTACAGTACTGAGTACAACCTGTTCATAACTCTTGATCTAATGTCTTCATATGACTAGCATGTATAATAGCTTTCATAGTAAAAATACCACTATATGGCCTCCACCTTTGACTACCTAAAGCTCACGTAGAAGCCCCCATCGCAGGCTCCATAGTCCTTGCAGCAGTTCTACTAAAACTAGGGGGGTACGGTATGCTACGAATCACACTAATTCTAAACCCTATGACCGACTTTATAGCATACCCATTCATTATACTCTCCCTATGAGGCATAATTATAACCAGCTCAATCTGCCTCCGTCAAACGGACCTAAAATCACTCATCGCATACTCCTCTGTAAGCCACATAGCACTCGTTATCGTAGCCATCCTTATCCAGACACCTTGAAGCTACATAGGAGCAACCGCCCTTATGATTGCCCACGGCCTCACATCCTCCATACTTTTCTGTCTAGCAAACTCAAACTACGAACGAATCCACAGCCGAACCATAATTCTAGCTCGAGGCCTACAAACGCTCCTTCCACTAATAGCCACCTGATGACTACTAGCAAGTCTAACCAACTTAGCTCTACCCCCAACAATCAACTTAATTGGAGAACTATTTGTAGTAATGTCAACCTTTTCATGATCTAACATTACAATTATTCTAATAGGAGTAAATATAGTAATCACCGCCCTATATTCTCTATACATGCTAATTATAACCCAACGAGGAAAATATACCTACCACATTAATAATATCTCGCCTTCCTTTACACGGGAAAATGCACTCATATCATTACACATCCTACCCCTACTACTCCTAACCCTAAACCCAAAAATTATTCTAGGACCTCTATACTGTAAATATAGTTTAACAAAAACATTAGATTGTGAATCTAACAATAGAAACTCATTACCTTCTTATTTACCGAAAAAGTATGCAAGAACTGCTAATTCTATGCTCCCATATCTAATAGTATGGCTTTTTCGAACTTTTAAAGGATAGTAGTTTATCCGTTGGTCTTAGGAACCAAAAAATTGGTGCAACTCCAAATAAAAGTAATAAACATATTCTCCTCACTCTCACTAGTTACTTTACTCTTACTAACTATACCCATTATAATAATAAGCTTTAACACCTACAAACCTTCCAACTACCCACTCTACGTAAAAACAGCTATCTCATACGCCTTCATTACCAGCATAATTCCCACAATAATATTTATCCACTCAGGCCAAGAACTAATTATTTCAAACTGACACTGACTAACCATCCAAACTCTTAAATTATCCCTCAGCTTTAAAATAGACTATTTCTCAATAATATTTATCCCAGTAGCACTATTCGTCACATGATCTATTATAGAATTCTCAATATGATATATATACTCAGACCCCAATATTAACAAATTCTTCAAATATCTACTCCTATTCCTCATTACTATGCTCATCCTTGTAACCGCAAACAACCTCTTCCAGCTATTCATTGGCTGAGAAGGCGTCGGAATCATATCATTTCTACTCATCGGATGATGATACGGACGAGCAGATGCAAACACAGCAGCCCTACAAGCAATCTTATATAACCGCATCGGCGACATTGGTTTCATTTTAGCAATAGCATGGTTCCTAACAAATCTCAATACCTGAGACCTCCAACAGATCTTCATACTAAACCCAAGCGACTCAAACATACCCTTGATTGGACTAGCATTAGCTGCAACCGGAAAATCCGCCCAATTTGGCCTCCACCCGTGACTTCCCTCTGCAATAGAAGGCCCAACTCCCGTCTCAGCACTACTCCATTCAAGCACAATAGTGGTAGCAGGTATCTTCCTACTAATCCGTTTCTATCCCCTCACAGAAAACAATAAATACATCCAATCTATTACATTATGCTTAGGAGCCATTACCACACTATTTACAGCAATATGCGCCCTCACCCAAAATGACATTAAAAAAATCATCGCCTTCTCCACATCCAGTCAACTGGGCCTTATAATAGTAACTATTGGCATTAACCAACCTTACCTAGCTTTCCTCCACATCTGTACCCACGCCTTTTTCAAAGCTATACTATTCATATGCTCCGGTTCCATTATTCACAGCCTAAACGACGAACAAGATATTCGAAAAATAGGAGGCCTATTTAAAGCCATGCCATTCACCACAACAGCCCTCATTGTTGGCAGTCTCGCACTAACAGGAATACCCTTCCTCACAGGATTCTACTCCAAAGACCTAATCATCGAAGCCGCCAACACGTCTTATACCAACGCCTGAGCCCTTCTAATAACATTAATTGCCACCTCTTTCACAGCTATTTACAGCACCCGTATTATTTTTTTCGCACTTCTAGGACAACCCCGATTCCCTACCCTAGTTAATATTAACGAAAACAACCCCCTTCTGATCAACTCTATCAAACGCTTACTAATTGGAAGCCTCTTCGCAGGATACATCATTTCCAACAATATTCCTCCAACAACAATTCCCCAAATAACTATGCCCTACTACCTAAAAACAACAGCCCTAATTGTTACAATCCTAGGCTTCATCTTAGCCCTAGAAATCAGTAATATAACTAAAAATCTAAAATATCACTACCCCTCAAACGCCTTCAAGTTCTCAACCTTGCTAGGGTATTTCCCCACAATTATACATCGCCTAGCTCCATACATAAATTTATCAATAAGCCAAAAATCAGCATCCTCCCTTCTAGACCTAATCTGACTAGAAGCCATCCTACCAAAAACCATCTCACTCGCCCAAATAAAAGCATCTACCCTGGTCACAAACCAAAAAGGCCTGATCAAACTATATTTCCTCTCCTTCTTAATCACAATCCTTATCAGCATAATCTTATTTAATTTCCACGAGTAATTTCTATAATAACCACAACACCAATTAATAAAGACCACCCAGTTACAATAACTAATCAGGTACCATAACTGTATAAAGCCGCAATCCCTATGGCCTCTTCACTAAAGAACCCAGAATCCCCTGTATCATAAATCACCCAATCCCCTAAACCATTAAACTCAAACACAACCTCAACTTCTTTATCCTTTAATACATAATAGACCATAAAGAACTCCATCAACAAGCCAGTAACAAATGCCCCTAAAACAGCCTTATTAGAAAGCCAAATTTCAGGATACTGTTCTGTAGCCATAGCCGTTGTATAACCAAAAACTACCATCATACCTCCCAAATAAATTAAAAAGACCATCAACCCCAAAAAGGATCCACCAAAATTCAATACAATTCCACAGCCAACCCCACCACTCACAATTAACCCTAACCCCCCATAAATAGGTGAAGGTTTCGAAGAAAACCCCACAAAACCTATCACGAAAATAACGCTTAGAATAAATACAATGTATAGTATCATTATTCTTACATGGAATCTAACCATGACTAATGATATGAAAAACCATCGTTGTCATTCAACTACAAGAACACTAATGACTAACATTCGAAAGTCCCACCCACTAATAAAAATTGTAAACAATGCATTCATCGACCTTCCAGCCCCATCAAACATTTCATCATGATGAAATTTCGGTTCCCTCCTGGGAATCTGCCTAATCCTACAAATCCTCACAGGCCTATTCCTAGCAATACACTACACATCCGACACAACAACAGCATTCTCCTCTGTTACCCATATCTGCCGAGACGTGAACTACGGCTGAATCATCCGATACATACACGCAAACGGAGCTTCAATGTTTTTTATCTGCTTATATATGCACGTAGGACGAGGCTTATATTACGGGTCTTACACTTTTCTAGAAACATGAAATATTGGAGTAATCCTTCTGCTCACAGTAATAGCCACAGCATTTATAGGATACGTCCTACCATGAGGACAAATATCATTCTGAGGAGCAACAGTCATCACCAACCTCTTATCAGCAATCCCATACATCGGCACAAATTTAGTCGAATGAATCTGAGGCGGATTCTCAGTAGACAAAGCAACCCTTACCCGATTCTTCGCTTTCCATTTTATCCTTCCATTTATCATCACAGCAATTGCCATAGTCCACCTACTATTCCTCCACGAAACAGGCTCCAACAACCCAACAGGAATTTCCTCAGACGTAGACAAAATCCCATTCCACCCCTACTATACCATTAAGGACATCTTAGGGGCCCTCTTACTAATTCTAGCTCTAATACTACTAGTACTATTCGCACCCGACCTCCTCGGAGACCCAGATAACTACACCCCAGCCAATCCACTCAACACACCCCCTCACATCAAACCCGAGTGATACTTCTTATTTGCATACGCAATCTTACGATCAATCCCCAACAAACTAGGAGGAGTACTAGCCCTAGCCTTCTCTATCCTAATTCTTGCTCTAATCCCCCTACTACACACCTCCAAACAACGAAGCATAATATTCCGACCACTCAGCCAATGCCTATTCTGAGCCCTAGTAGCAGACCTACTGACACTCACATGAATTGGAGGACAACCAGTCGAACACCCATATATCACCATCGGACAACTAGCATCTGTCCTATACTTTCTCCTCATCCTAGTGCTAATACCAACGGCCGGCACAATCGAAAACAAATTACTAAAATGAAGACAGGTCTTTGTAGTACATCTAATATACTGGTCTTGTAAACCAGAGAAGGAGAACAACTAACCTCCCTAAGACTCAAGGAAGAAACTGCAGTCTCACCATCAACCCCCAAAGCTGAAGTTCTATTTAAACTATTCCCTG
		</sequence>
		<sequence>
			<taxon idref="74"/>
			TTGATGTAGCTTAACCCAAAGCAAGGCACTGAAAATGCCTAGATGAGTCTCCCAACTCCATAAACACATAGGTTTGGTCCCAGCCTTCCTGTTAACTCTTAATAAACTTACACATGCAAGCATCTACACCCCAGTGAGAATGCCCTCTAGGTTATTAAAACTAAGAGGAGCTGGCATCAAGCACACACCCTGTAGCTCACGACGCCTTGCTTAACCACACCCCCACGGGAAACAGCAGTGACAAAAATTAAGCCATAAACGAAAGTTTGACTAAGTTATATTAATTAGGGTTGGTAAATCTCGTGCCAGCCACCGCGGTCATACGATTAACCCAAGCTAACAGGAGTACGGCGTAAAACGTGTTAAAGCACCATACCAAATAGGGTTAAATTCTAACTAAGCTGTAAAAAGCCATGATTAAAATAAAAATAAATGACGAAAGTGACCCTACAATAGCCGACGCACTATAGCTAAGACCCAAACTGGGATTAGATACCCCACTATGCTTAGCCCTAAACACAGATAATTACATAAACAAAATTATTCGCCAGAGTACTACTAGCAACAGCTTAAAACTCAAAGGACTTGGCGGTGCTTTATATCCTTCTAGAGGAGCCTGTTCTATAATCGATAAACCCCGATAAACCTCACCAATTCTTGCTAATACAGTCTATATACCGCCATCTTCAGCAAACCCTAAAAA-GGAAAAAAAGTAAGCGTAATTATGATACATAAAAACGTTAGGTCAAGGTGTAACCTATGAAATGGGAAGAAATGGGCTACATTCTCTACACCAAGAGAATCAA-GCACGAAAGTTATTATGAAACCAATAACCAAAGGAGGATTTAGCAGTAAACTAAGAATAGAGTGCTTAGTTGAATTAGGCCATGAAGCACGCACACACCGCCCGTCACCCTCCTCAAATAGATTCAGTGCATCTAACCCTATTTAAACGCACTAGCTACATGAGAGGAGACAAGTCGTAACAAGGTAAGCATACTGGAAAGTGTGCTTGGATAAATCAAGATATAGCTTAAACAAAGCATCCAGTTTACACCTAGAAGACTTCATTCATTATGAATATCTTGAACTAGACCTAGCCCAAAGATACCCTCTCGACTAAACAACCAAGATAGAATAAAACAAAACATTTAATCCCAATTTAAAGTATAGGAGATAGAAATCTA-AGTACGGCGCTATAGAGAAAGTACCGCAAGGGAACGATGAAAGAAAAAAA--CTAAAAGTATAAAAAAGCAAAGATTACCCCTTGTACCTTTTGCATAATGAATTAACTAGTATAAGACTTAACAAAATGAATTTTAGCTAAGCAGCCCGAAACCAGACGAGCTACTCACAAACAGTTTACCAAGAACTAACTCATCTATGTGGCAAAATAGTGAGAAGATTTGTAAGTAGAGGTGACATGCCTAACGAGCCTGGTGATAGCTGGTTGTCCAGAAAATGAATCTAAGTTCAGCTTTAAAGATACCAAAAA-TTCAAATAAACCCCACTGTAGCTTTAAAAGTTAGTCTAAAAAGGTACAGCCTTTTAGAAACGGATACAACCTTGACTAGAGAGTAAAATTTAACACTACCATAGTAGGCCTAAAAGCAGCCATCAATTAAGAAAGCGTTAAAGCTCAACAACAAAAATTAAATAGATTCCAACAACAAATGATTAACTCCTAGCCCCCAATACTGGACTAATCTATTATAGAATAGAAGCAATAATGTTAATATGAGTAACAAGAAAAATTTTCTCCTTGCATAAGTCTAAGTCAGTGCCTGATAATACTCTGACCACTAACAGTCAATAAAAATAATCCAACAATAAACAATTTATTGATTATACTGTTAACCCAACACAGGAGTGCATCTAAGGAAAGATTAAAAGAAGTAAAAGGAACTCGGCAAACACAAACCCCGCCTGTTTACCAAAAACATCACCTCCAGCATTCCCAGTATTGGAGGCATTGCCTGCCCAGTGACAACTGTTTAACGGCCGCGGTATCCTGACCGTGCAAAGGTAGCATAATCATTTGTTCTCTAAATAAGGACTTGTATGAATGGCCGCACGAGGGTTTTACTGTCTCTTACTTCCAATCAGTGAAATTGACCTTCCCGTGAAGAGGCGGGAATGCACAAATAAGACGAGAAGACCCTATGGAGCTTTAACTAACCAACCCAAAGAGAATAGATTTAACCATTAAGGAATAACAACAATCTCCATGAGTTGGTAGTTTCGGTTGGGGTGACCTCGGAGAATAAAAAATCCTCCGAGCGATTTTAAAGACTAGACCCACAAGTCAAATCACTCTATCGCTCATTGATCCAAAAAC-TTGATCAACGGAACAAGTTACCCTAGGGATAACAGCGCAATCCTATTCAAGAGTCCATATCGACAATAGGGTTTACGACCTCGATGTTGGATCAGGACATCCTGATGGTGCAACCGCTATCAAAGGTTCGTTTGTTCAACGATTAAAGTCCTACGTGATCTGAGTTCAGACCGGAGTAATCCAGGTCGGTTTCTATCTATTACGTATTTCTCCCAGTACGAAAGGACAAGAGAAATAAGGCCAACTTTAAATCAAGCGCCTTAAGACAACCAATGATAACATCTCAACTGACAACACAAAACCCTGCCCTAGAACAGGGCTTAGTTAAGGTGGCAGAGCCCGGTAATTGCATAAAACTTAAACTTTTATATCCAGAGATTCAAATCCTCTCCTTAACAAAATGTTCATAATTAACATCTTAATACTAATTATTCCCATCCTATTGGCCGTAGCATTCCTTACGTTAGTGGAACGAAAAGTTCTAGGCTATATACAACTCCGAAAAGGTCCAAATGTCGTAGGTCCATATGGCCTACTTCAACCCATCGCCGATGCAATCAAACTTTTCATTAAAGAACCACTACGACCCGCTACATCTTCAGCCTCAATATTTATCCTAGCACCTATCATAGCTTTAGGCCTAGCCTTAACCATGTGAATTCCCCTACCAATACCCTATCCTCTTATCAACATAAACCTAGGAGTCCTATTTATACTAGCCATATCAAGCCTAGCCGTATACTCCATTCTCTGATCAGGCTGAGCTTCCAACTCAAAATACGCACTAATCGGAGCCCTACGAGCAGTAGCACAAACAATCTCATACGAAGTAACGCTAGCAATTATCCTGTTATCAGTACTCCTAATAAGTGGGTCCTTTACCCTCTCCACATTAATTACTACACAAGAACAAATATGGTTAATCCTCCCAGCATGGCCTCTAGCAATAATATGATTTATCTCAACACTAGCAGAAACAAACCGAGCTCCATTTGATTTAACTGAAGGAGAATCAGAGCTAGTCTCGGGCTTCAACGTAGAATATGCAGCAGGACCATTTGCCCTCTTCTTCATAGCAGAGTACGCAAATATTATCATAATAAATATCTTTACAGCAATTTTATTCCTAGGAACATCCCACAATCCACACATACCAGAACTCTACACAATCAATTTTACCATTAAATCCCTACTGCTCACAATATCCTTCCTATGAATCCGAGCATCCTACCCTCGATTTCGCTATGACCAACTAATACACTTACTATGAAAAAATTTTCTACCTCTGACACTAGCCCTGTGCATGTGACACGTATCCCTACCCATCCTTACATCAGGCATCCCACCACAAACATAAGAAATATGTCTGACAAAAGAGTTACTTTGATAGAGTAAATAATAGAGGTTCAAACCCTCTTATTTCTAGAACTATAGGAATCGAACCTACTCCTAAGAATCCAAAACTCTTCGTGCTCCCAATTACACCAAATTCTATTAGTAAGGTCAGCTAATTAAGCTATCGGGCCCATACCCCGAAAATGTTGGTTTATATCCTTCCCGTACTAATAAACCCAATTATCTTTATTATTATTCTACTAACCATTATACTAGGAACTATTATTGTCATAATCAGTTCTCACTGACTACTTGTCTGAATCGGGTTTGAAATAAATATACTCGCCATCATCCCCATCATAATAAAAAATCACAACCCACGAGCTACAGAAGCATCAACTAAATATTTTTTGACTCAATCAACAGCCTCAATACTACTAATAATAGCCGTCATCATTAACCTAATATTCTCAGGCCAATGAACCGTAATAAAACTATTTAACCCAATAGCCTCAATACTTATAACGATAGCCCTAGCTATAAAACTAGGAATAGCCCCATTTCACTTCTGAGTCCCAGAAGTAACACAGGGCATCCCCCTATCCTCAGGCCTTATCCTACTGACATGACAAAAACTAGCACCTATATCTGTACTTTACCAAATCTTCCCATCAATTAACCTAAACTTAATTCTAACCCTATCAGTTTTATCAATCCTAATTGGAGGCTGAGGGGGACTAAACCAAACACAACTCCGAAAAATCATAGCCTACTCATCAATCGCTCATATAGGCTGAATAACAGCAGTACTACCATATAACCCCACCATAACATTGCTAAACTTAATTATCTATATCATTATAACTTCCACCATATTTACCATATTTATAGCCAATTCCACCACCACTACCCTGTCATTATCACACACATGAAATAAAACACCCATTATAACCGTCCTAATTCTTGCCACTCTCCTATCCATAGGAGGACTCCCTCCCCTATCTGGGTTTATACCAAAATGAATAATCATCCAAGAGATAACAAAAAATAACAGCATCATTCTACCCACTTTCATAGCAATCACAGCTCTACTAAACTTATATTTTTATATACGACTCACGTATTCTACCACACTAACAATATTTCCCTCCACAAACAACATAAAAATAAAATGACAATTTCCCCTTATGAAAAAAATAACTTTTCTACCAACAATAGTCGTATTATCTACCATAATACTACCACTCACGCCAATACTATCAGTGTTAGAATAGGAATTTAGGTTAAACAGACCAAGAGCCTTCAAAGCCCTAAGCAAGTACAATTTACTTAATTCCTGATAAGGATTGCAAGACTACACCTTACATCAATTGAATGCAAATCAACCACTTTAATTAAGCTAAATCCTCACTAGACTGGTGGGCTCCACCCCCACGAAACTTTAGTTAACAGCTAAACACCCTAGCTAACT-GGCTTCAATCTACTTCTCCCGCCGCAAGAAAAAAAA-GGCGGGAGAAGCCCCGGCAGAATTGAAGCTGCTTCTCTGAATTTGCAATTCAACGTGTAAATTCACCACAGGGCTTGGTAAAAAGAGGAGTCAAACCTCTATCTTTAGATTTACAGTCTAATGCTTTGCTCAGCCATTTTACCCATGTTCATTAACCGCTGACTATTCTCAACCAACCATAAAGATATTGGTACCCTTTATCTACTATTTGGTGCTTGGGCCGGTATAGTAGGAACAGCTCTAAGCCTTCTAATTCGCGCTGAATTAGGCCAACCCGGAACTCTGCTCGGAGACGACCAAATCTACAACGTAGTTGTAACCGCACACGCATTTGTAATAATCTTCTTCATAGTAATACCAATCATAATTGGAGGATTCGGTAACTGACTTGTTCCCCTAATAATTGGTGCTCCCGATATAGCATTTCCCCGAATAAATAATATAAGCTTCTGACTCCTCCCTCCCTCATTCCTACTACTCCTCGCATCCTCTATAGTTGAAGCTGGGGCAGGAACAGGCTGAACCGTGTACCCTCCCTTAGCAGGCAACCTAGCCCATGCAGGAGCTTCAGTAGATCTAACCATTTTCTCTTTACACTTAGCAGGAGTTTCCTCAATTTTAGGAGCCATCAACTTCATTACAACAATTATCAACATAAAGCCCCCCGCAATGTCACAATACCAAACCCCTCTGTTCGTATGATCCGTAATAATTACCGCCGTACTACTACTACTCTCGCTCCCTGTATTAGCAGCCGGCATCACAATGCTATTAACAGACCGGAACCTAAATACAACCTTCTTCGACCCGGCAGGAGGAGGAGACCCTATTCTATATCAACACTTATTCTGATTCTTTGGACACCCCGAAGTCTATATTTTAATCTTACCTGGGTTTGGAATAATCTCTCATATCGTGACCTACTACTCAGGAAAAAAAGAACCATTCGGATATATGGGAATAGTTTGGGCTATAATGTCAATCGGATTTCTAGGTTTCATCGTATGAGCCCACCATATATTCACTGTCGGAATAGACGTCGACACACGAGCCTACTTCACATCAGCCACTATAATTATTGCTATTCCAACCGGGGTAAAAGTCTTCAGCTGATTGGCAACACTTCATGGAGGTAATATCAAATGGTCTCCTGCTATAATGTGAGCCCTAGGCTTTATTTTCTTATTTACAGTAGGGGGTTTAACTGGAATTGTCTTAGCCAACTCTTCCCTCGATATTGTTCTTCACGACACATACTACGTTGTCGCACATTTCCACTATGTTTTATCAATAGGAGCTGTATTTGCTATTATAGGGGGATTTGTTCATTGATTCCCACTATTCTCAGGTTATACTCTCAACGATACATGAGCCAAAATCCACTTCGCAATTATATTTGTAGGCGTCAATATAACCTTCTTCCCACAACACTTTCTAGGACTATCTGGCATGCCTCGACGATACTCCGACTACCCAGATGCATACACAATATGAAATACTATCTCATCAATAGGCTCATTCATTTCCCTAACAGCAGTTATACTAATAGTTTTCATCATCTGAGAAGCATTTGCATCTAAACGAGAAGTCTTGACTGTAGACTTAACCACGACAAATCTAGAATGATTAAACGGATGCCCTCCACCATATCACACATTTGAAGAACCCACCTATGTTAACCTAAAATAAGAAAGGAAGGAATCGAACCCCCTACTATTGGTTTCAAGCCAACATCATAACCTCTATGTCTCTCTC--AATAAACGAGGTGTTAGTAAAACATTATATAATTTTGTCAAAGTTAAGTTACAAGTGAAAGTCCTGTACACCTCATATGGCATATCCCATACAACTAGGATTCCAAGATGCAACATCACCAATCATAGAAGAACTACTTCACTTTCATGACCACACGCTAATAATTGTCTTCTTAATTAGCTCATTAGTACTTTACATTATTTCACTAATACTAACGACAAAGCTGACCCATACAAGCACGATAGATGCACAAGAAGTAGAGACAATCTGAACCATTCTGCCCGCCATCATCTTAATTCTAATTGCTCTTCCTTCTTTACGAATTCTATACATAATAGATGAAATCAATAACCCATCTCTTACAGTAAAAACCATAGGACATCAGTGATACTGAAGCTATGAGTATACAGATTATGAGGACTTAAGCTTCGACTCCTACATAATTCCAACATCAGAATTAAAGCCAGGGGAGCTACGACTATTAGAAGTCGATAATCGAGTTGTACTACCAATAGAAATAACAATCCGAATGTTAGTCTCCTCTGAAGACGTATTACACTCATGAGCTGTGCCCTCTCTAGGACTAAAAACAGACGCAATCCCAGGCCGTCTAAACCAAACAACCCTTATATCGTCCCGTCCAGGCTTATATTACGGTCAATGCTCAGAAATTTGCGGGTCAAACCACAGTTTCATACCCATTGTCCTTGAGTTAGTCCCACTAAAGTACTTTGAAAAATGATCTGCGTCAATATTATAAAATCACTAAGAAGCTATATAGCACTAACCTTTTAAGTTAGAGATTGAGAGCCATATACTCTCCTTGGTGACATGCCGCAACTAGACACGTCAACATGACTGACAATGATCTTATCAATATTCTTGACCCTTTTTATCATCTTTCAACTAAAAGTTTCAAAACACAACTTTTATCACAATCCAGAACTGACACCAACAAAAATATTAAAACAAAACACCCCTTGAGAAACAAAATGAACGAAAATTTATTTACCTCTTTTATTACCCCTGTAATTTTAGGTCTCCCTCTCGTAACCCTTATCGTACTATTCCCAAGCCTACTATTCCCAACATCAAACCGACTAGTAAGCAATCGCTTTGTAACCCTCCAACAATGAATACTTCAACTTGTATCAAAACAAATAATGAGTATCCACAATTCTAAAGGACAAACATGAACATTAATATTAATATCTCTGATCCTATTTATTGGATCAACAAACCTACTAGGCCTATTACCCCATTCATTCACACCAACAACACAACTATCAATAAACCTAGGCATAGCCATCCCCCTGTGAGCAGGAGCCGTAATTACAGGATTCCGCAATAAAACTAAAGCATCACTTGCTCATTTCTTACCACAAGGAACACCCACTCCACTAATCCCAATACTAGTAATTATTGAAACTATCAGCCTTTTTATTCAACCTATAGCCCTCGCCGTGCGGTTAACAGCTAACATCACTGCAGGACACCTATTAATTCACCTAATCGGAGGAGCTACACTTGCACTAATAAGCATTAGCACTACAACAGCTCTAATTACATTCACCATTCTAATCCTACTAACAATTCTAGAGTTTGCAGTAGCTATAATCCAAGCCTATGTATTCACTCTCCTAGTCAGCCTATATCTGCATGACAACACATAATGACACACCAAACTCATGCTTATCATATAGTAAACCCAAGCCCTTGACCTCTTACAGGAGCTTTGTCTGCCCTCTTAATAACATCCGGCCTAACCATGTGATTTCACTTTAACTCAATGACCCTGCTAATAATTGGCCTAACAACAAATATACTAACAATATACCAATGATGACGAGATGTTATCCGAGAAAGCACCTTCCAAGGGCACCATACCCCAGCTGTCCAAAAAGGCCTCCGTTATGGAATAATTCTTTTTATTATCTCCGAAGTACTATTCTTTACCGGATTTTTCTGAGCTTTCTACCACTCAAGCCTCGCCCCCACCCCTGAACTAGGCGGCTGCTGACCCCCAACAGGCATTCACCCACTAAACCCCCTAGAAGTCCCACTGCTCAACACCTCTGTCCTATTGGCTTCCGGAGTTTCTATTACCTGAGCCCATCATAGTTTAATAGAAGGGGACCGAAAGCATATATTACAAGCCCTATTTATCACCATCACATTAGGAGTCTACTTCACACTACTACAAGCCTCAGAATACTATGAAGCACCTTTTACTATCTCCGACGGAGTTTACGGCTCAACTTTTTTTGTAGCCACAGGCTTCCACGGCCTCCACGTCATCATTGGGTCCACCTTCTTAATTGTCTGCTTCTTCCGCCAATTAAAATTTCATTTTACTTCTAACCACCACTTCGGCTTTGAAGCCGCTGCCTGATACTGACATTTCGTAGACGTAGTCTGACTTTTCCTCTATGTTTCTATCTATTGATGAGGCTCCTATTCTTTTAGTATTAACTAGTACAGCTGACTTCCAATCAGCTAGTTTCGGTCTAGTCCGAAAAAGAATAATAAATTTAATACTAGCCCTCCTGACCAATTTTACACTAGCCACCCTACTCGTCATCATCGCATTCTGACTTCCCCAACTAAATGTATACTCTGAGAAAACAAGCCCATACGAATGTGGATTTGACCCCATAGGATCAGCCCGCCTTCCCTTCTCTATAAAATTCTTTCTGGTAGCCATCACATTCCTCTTATTTGACCTAGAAATTGCACTCCTCCTACCACTGCCATGAGCCTCACAAACAGCAAATCTAAACACAATGCTTACCATAGCCCTCTTCCTAATTATCCTCCTAGCTGTAAGCCTAGCCTATGAGTGAACTCAAAAAGGACTAGAATGAACCGAATATGGTACTTAGTTTAAAATAAAATAAATGATTTCGACTCATTAGATTATGATTTAATTCATAATTACCAAATGTCTATAGTATACATAAACATTATAATAGCATTCACAGTATCTCTTGTAGGACTACTAATATACCGATCCCACCTAATATCCTCCCTTCTATGCTTAGAAGGAATAATGCTATCCCTATTCGTTATAGCAGCCCTAACAATCCTCAACTCACATTTTACATTAGCTAGCATAATACCTATTATCCTACTAGTCTTCGCAGCCTGTGAAGCAGCCCTAGGTCTATCTCTACTAGTAATAGTATCAAATACATATGGTACTGATTATGTACAAAACCTCAACTTACTCCAATGCTAAAATACATTATTCCAACAATTATACTTATACCCCTAACCTGGTTATCAAAAAATAATATAATTTGGGTTAACTCCACAGCACACAGCCTTCTAATTAGCTTTACAAGCCTCCTCCTCATAAACCAGTTTGGCGACAACAGCCTTAATTTTTCACTACTATTTTTCTCCGACTCCCTATCCACTCCACTACTAATTTTAACCATATGGCTCCTCCCTCTAATACTAATAGCTAGCCAACATCATCTATCAAAAGAAAACCTAACCCGAAAAAAACTATTTATTACTATGCTGATCTCACTACAACTATTCCTAATTATAACCTTTACCGCCATGGAACTAATCTTATTTTATATTCTATTTGAAGCAACACTAGTCCCAACACTCATTATTATTACCCGATGAGGAAACCAAACAGAACGCCTAAACGCCGGACTCTATTTCCTATTCTATACACTAGCTGGCTCCCTACCCCTATTAGTCGCACTAATTTATATCCAAAACACAGTAGGATCCCTAAATTTCCTAATATTACAGTACTGAGTACAACCTGTTCATAACTCTTGATCTAATGTCTTCATATGACTAGCATGTATAATAGCTTTCATAGTAAAAATACCACTATATGGCCTCCACCTTTGACTACCTAAAGCTCACGTAGAAGCCCCCATCGCAGGCTCCATAGTCCTTGCAGCAGTTCTACTAAAACTAGGGGGGTACGGTATGCTACGAATCACACTAATTCTAAACCCTATGACCGACTTTATAGCATACCCATTCATTATACTCTCCCTATGAGGCATAATTATAACCAGCTCAATCTGCCTCCGTCAAACGGACCTAAAATCACTCATCGCATACTCCTCTGTAAGCCACATAGCACTCGTTATCGTAGCCATCCTTATCCAGACACCTTGAAGCTACATAGGAGCAACCGCCCTTATGATTGCCCACGGCCTCACATCCTCCATACTTTTCTGTCTAGCAAACTCAAACTACGAACGAATCCACAGCCGAACCATAATTCTAGCTCGAGGCCTACAAACGCTCCTTCCACTAATAGCCACCTGATGACTACTAGCAAGTCTAACCAACTTAGCTCTACCCCCAACAATCAACTTAATTGGAGAACTATTTGTAGTAATGTCAACCTTTTCATGATCTAACATTACAATTATTCTAATAGGAGTAAATATAGTAATCACCGCCCTATATTCTCTATACATGCTAATTATAACCCAACGAGGAAAATATACCTACCACATTAATAATATCTCGCCTTCCTTTACACGGGAAAATGCACTCATATCATTACACATCCTACCCCTACTACTCCTAACCCTAAACCCAAAAATTATTCTAGGACCTCTATACTGTAAATATAGTTTAACAAAAACATTAGATTGTGAATCTAACAATAGAAACTCATTACCTTCTTATTTACCGAAAAAGTATGCAAGAACTGCTAATTCTATGCTCCCATATCTAATAGTATGGCTTTTTCGAACTTTTAAAGGATAGTAGTTTATCCGTTGGTCTTAGGAACCAAAAAATTGGTGCAACTCCAAATAAAAGTAATAAACATATTCTCCTCACTCTCACTAGTTACTTTACTCTTACTAACTATACCCATTATAATAATAAGCTTTAACACCTACAAACCTTCCAACTACCCACTCTACGTAAAAACAGCTATCTCATACGCCTTCATTACCAGCATAATTCCCACAATAATATTTATCCACTCAGGCCAAGAACTAATTATTTCAAACTGACACTGACTAACCATCCAAACTCTTAAATTATCCCTCAGCTTTAAAATAGACTATTTCTCAATAATATTTATCCCAGTAGCACTATTCGTCACATGATCTATTATAGAATTCTCAATATGATATATATACTCAGACCCCAATATTAACAAATTCTTCAAATATCTACTCCTATTCCTCATTACTATGCTCATCCTTGTAACCGCAAACAACCTCTTCCAGCTATTCATTGGCTGAGAAGGCGTCGGAATCATATCATTTCTACTCATCGGATGATGATACGGACGAGCAGATGCAAACACAGCAGCCCTACAAGCAATCTTATATAACCGCATCGGCGACATTGGTTTCATTTTAGCAATAGCATGGTTCCTAACAAATCTCAATACCTGAGACCTCCAACAGATCTTCATACTAAACCCAAGCGACTCAAACATACCCTTGATTGGACTAGCATTAGCTGCAACCGGAAAATCCGCCCAATTTGGCCTCCACCCGTGACTTCCCTCTGCAATAGAAGGCCCAACTCCCGTCTCAGCACTACTCCATTCAAGCACAATAGTGGTAGCAGGTATCTTCCTACTAATCCGTTTCTATCCCCTCACAGAAAACAATAAATACATCCAATCTATTACATTATGCTTAGGAGCCATTACCACACTATTTACAGCAATATGCGCCCTCACCCAAAATGACATTAAAAAAATCATCGCCTTCTCCACATCCAGTCAACTGGGCCTTATAATAGTAACTATTGGCATTAACCAACCTTACCTAGCTTTCCTCCACATCTGTACCCACGCCTTTTTCAAAGCTATACTATTCATATGCTCCGGTTCCATTATTCACAGCCTAAACGACGAACAAGATATTCGAAAAATAGGAGGCCTATTTAAAGCCATGCCATTCACCACAACAGCCCTCATTGTTGGCAGTCTCGCACTAACAGGAATACCCTTCCTCACAGGATTCTACTCCAAAGACCTAATCATCGAAGCCGCCAACACGTCTTATACCAACGCCTGAGCCCTTCTAATAACATTAATTGCCACCTCTTTCACAGCTATTTACAGCACCCGTATTATTTTTTTCGCACTTCTAGGACAACCCCGATTCCCTACCCTAGTTAATATTAACGAAAACAACCCCCTTCTGATCAACTCTATCAAACGCTTACTAATTGGAAGCCTCTTCGCAGGATACATCATTTCCAACAATATTCCTCCAACAACAATTCCCCAAATAACTATGCCCTACTACCTAAAAACAACAGCCCTAATTGTTACAATCCTAGGCTTCATCTTAGCCCTAGAAATCAGTAATATAACTAAAAATCTAAAATATCACTACCCCTCAAACGCCTTCAAGTTCTCAACCTTGCTAGGGTATTTCCCCACAATTATACATCGCCTAGCTCCATACATAAATTTATCAATAAGCCAAAAATCAGCATCCTCCCTTCTAGACCTAATCTGACTAGAAGCCATCCTACCAAAAACCATCTCACTCGCCCAAATAAAAGCATCTACCCTGGTCACAAACCAAAAAGGCCTGATCAAACTATATTTCCTCTCCTTCTTAATCACAATCCTTATCAGCATAATCTTATTTAATTTCCACGAGTAATTTCTATAATAACCACAACACCAATTAATAAAGACCACCCAGTTACAATAACTAATCAGGTACCATAACTGTATAAAGCCGCAATCCCTATGGCCTCTTCACTAAAGAACCCAGAATCCCCTGTATCATAAATCACCCAATCCCCTAAACCATTAAACTCAAACACAACCTCAACTTCTTTATCCTTTAATACATAATAGACCATAAAGAACTCCATCAACAAGCCAGTAACAAATGCCCCTAAAACAGCCTTATTAGAAAGCCAAATTTCAGGATACTGTTCTGTAGCCATAGCCGTTGTATAACCAAAAACTACCATCATACCTCCCAAATAAATTAAAAAGACCATCAACCCCAAAAAGGATCCACCAAAATTCAATACAATTCCACAGCCAACCCCACCACTCACAATTAACCCTAACCCCCCATAAATAGGTGAAGGTTTCGAAGAAAACCCCACAAAACCTATCACGAAAATAACGCTTAGAATAAATACAATGTATAGTATCATTATTCTTACATGGAATCTAACCATGACTAATGATATGAAAAACCATCGTTGTCATTCAACTACAAGAACACTAATGACTAACATTCGAAAGTCCCACCCACTAATAAAAATTGTAAACAATGCATTCATCGACCTTCCAGCCCCATCAAACATTTCATCATGATGAAATTTCGGTTCCCTCCTGGGAATCTGCCTAATCCTACAAATCCTCACAGGCCTATTCCTAGCAATACACTACACATCCGACACAACAACAGCATTCTCCTCTGTTACCCATATCTGCCGAGACGTGAACTACGGCTGAATCATCCGATACATACACGCAAACGGAGCTTCAATGTTTTTTATCTGCTTATATATGCACGTAGGACGAGGCTTATATTACGGGTCTTACACTTTTCTAGAAACATGAAATATTGGAGTAATCCTTCTGCTCACAGTAATAGCCACAGCATTTATAGGATACGTCCTACCATGAGGACAAATATCATTCTGAGGAGCAACAGTCATCACCAACCTCTTATCAGCAATCCCATACATCGGCACAAATTTAGTCGAATGAATCTGAGGCGGATTCTCAGTAGACAAAGCAACCCTTACCCGATTCTTCGCTTTCCATTTTATCCTTCCATTTATCATCATAGCAATTGCCATAGTCCACCTACTATTCCTCCACGAAACAGGCTCCAACAACCCAACAGGAATTTCCTCAGACGTAGACAAAATCCCATTCCACCCCTACTATACCATTAAGGACATCTTAGGGGCCCTCTTACTAATTCTAGCTCTAATACTACTAGTACTATTCGCACCCGACCTCCTCGGAGACCCAGATAACTACACCCCAGCCAATCCACTCAACACACCCCCTCACATCAAACCCGAGTGATACTTCTTATTTGCATACGCAATCTTACGATCAATCCCCAACAAACTAGGAGGAGTACTAGCCCTAGCCTTCTCTATCCTAATTCTTGCTCTAATCCCCCTACTACACACCTCCAAACAACGAAGCATAATATTCCGACCACTCAGCCAATGCCTATTCTGAGCCCTAGTAGCAGACCTACTGACACTCACATGAATTGGAGGACAACCAGTCGAACACCCATATATCACCATCGGACAACTAGCATCTGTCCTATACTTTCTCCTCATCCTAGTGCTAATACCAACGGCCGGCACAATCGAAAACAAATTACTAAAATGAAGACAGGTCTTTGTAGTACATCTAATATACTGGTCTTGTAAACCAGAGAAGGAGAACAACTAACCTCCCTAAGACTCAAGGAAGAAACTGCAGTCTCACCATCAACCCCCAAAGCTGAAGTTCTATTTAAACTATTCCCTG
		</sequence>
		<sequence>
			<taxon idref="75"/>
			TTGATGTAGCTTAACCCAAAGCAAGGCACTGAAAATGCCTAGATGAGTCTCCCAACTCCATAAACACATAGGTTTGGTCCCAGCCTTCCTGTTAACTCTTAATAAACTTACACATGCAAGCATCTACACCCCAGTGAGAATGCCCTCTAGGTTATTAAAACTAAGAGGAGCTGGCATCAAGCACACACCCTGTAGCTCACGACGCCTTGCTTAACCACACCCCCACGGGAAACAGCAGTGACAAAAATTAAGCCATAAACGAAAGTTTGACTAAGTTATATTAATTAGGGTTGGTAAATCTCGTGCCAGCCACCGCGGTCATACGATTAACCCAAGCTAACAGGAGTACGGCGTAAAACGTGTTAAAGCACCATACCAAATAGGGTTAAATTCTAACTAAGCTGTAAAAAGCCATGATTAAAATAAAAATAAATGACGAAAGTGACCCTACAATAGCCGACGCACTATAGCTAAGACCCAAACTGGGATTAGATACCCCACTATGCTTAGCCCTAAACACAGATAATTACATAAACAAAATTATTCGCCAGAGTACTACTAGCAACAGCTTAAAACTCAAAGGACTTGGCGGTGCTTTATATCCTTCTAGAGGAGCCTGTTCTATAATCGATAAACCCCGATAAACCTCACCAATTCTTGCTAATACAGTCTATATACCGCCATCTTCAGCAAACCCTAAAAA-GGAAAAAAAGTAAGCGTAATTATGATACATAAAAACGTTAGGTCAAGGTGTAACCTATGAAATGGGAAGAAATGGGCTACATTCTCTACACCAAGAGAATCAA-GCACGAAAGTTATTATGAAACCAATAACCAAAGGAGGATTTAGCAGTAAACTAAGAATAGAGTGCTTAGTTGAATTAGGCCATGAAGCACGCACACACCGCCCGTCACCCTCCTCAAATAGATTCAGTGCATCTAACCCTATTTAAACGCACTAGCTACATGAGAGGAGACAAGTCGTAACAAGGTAAGCATACTGGAAAGTGTGCTTGGATAAATCAAGATATAGCTTAAACAAAGCATCCAGTTTACACCTAGAAGACTTCATTCATTATGAATATCTTGAACTAGACCTAGCCCAAAGATACCCTCTCGACTAAACAACCAAGATAGAATAAAACAAAACATTTAATCCCAATTTAAAGTATAGGAGATAGAAATCTA-AGTACGGCGCTATAGAGAAAGTACCGCAAGGGAACGATGAAAGAAAAAAA--CTAAAAGTATAAAAAAGCAAAGATTACCCCTTGTACCTTTTGCATAATGAATTAACTAGTATAAGACTTAACAAAATGAATTTTAGCTAAGCAGCCCGAAACCAGACGAGCTACTCACAAACAGTTTACCAAGAACTAACTCATCTATGTGGCAAAATAGTGAGAAGATTTGTAAGTAGAGGTGACATGCCTAACGAGCCTGGTGATAGCTGGTTGTCCAGAAAATGAATCTAAGTTCAGCTTTAAAGATACCAAAAA-TTCAAATAAACCCCACTGTAGCTTTAAAAGTTAGTCTAAAAAGGTACAGCCTTTTAGAAACGGATACAACCTTGACTAGAGAGTAAAATTTAACACTACCATAGTAGGCCTAAAAGCAGCCATCAATTAAGAAAGCGTTAAAGCTCAACAACAAAAATTAAATAGATTCCAACAACAAATGATTAACTCCTAGCCCCCAATACTGGACTAATCTATTATAGAATAGAAGCAATAATGTTAATATGAGTAACAAGAAAAATTTTCTCCTTGCATAAGTCTAAGTCAGTGCCTGATAATACTCTGACCACTAACAGTCAATAAAAATAATCCAACAATAAACAATTTATTGATTATACTGTTAACCCAACACAGGAGTGCATCTAAGGAAAGATTAAAAGAAGTAAAAGGAACTCGGCAAACACAAACCCCGCCTGTTTACCAAAAACATCACCTCCAGCATTCCCAGTATTGGAGGCATTGCCTGCCCAGTGACAACTGTTTAACGGCCGCGGTATCCTGACCGTGCAAAGGTAGCATAATCATTTGTTCTCTAAATAAGGACTTGTATGAATGGCCGCACGAGGGTTTTACTGTCTCTTACTTCCAATCAGTGAAATTGACCTTCCCGTGAAGAGGCGGGAATGCACAAATAAGACGAGAAGACCCTATGGAGCTTTAACTAACCAACCCAAAGAGAATAGATTTAACCATTAAGGAATAACAACAATCTCCATGAGTTGGTAGTTTCGGTTGGGGTGACCTCGGAGAATAAAAAATCCTCCGAGCGATTTTAAAGACTAGACCCACAAGTCAAATCACTCTATCGCTCATTGATCCAAAAAC-TTGATCAACGGAACAAGTTACCCTAGGGATAACAGCGCAATCCTATTCAAGAGTCCATATCGACAATAGGGTTTACGACCTCGATGTTGGATCAGGACATCCTGATGGTGCAACCGCTATCAAAGGTTCGTTTGTTCAACGATTAAAGTCCTACGTGATCTGAGTTCAGACCGGAGTAATCCAGGTCGGTTTCTATCTATTACGTATTTCTCCCAGTACGAAAGGACAAGAGAAATAAGGCCAACTTTAAATCAAGCGCCTTAAGACAACCAATGATAACATCTCAACTGACAACACAAAACCCTGCCCTAGAACAGGGCTTAGTTAAGGTGGCAGAGCCCGGTAATTGCATAAAACTTAAACTTTTATATCCAGAGATTCAAATCCTCTCCTTAACAAAATGTTCATAATTAACATCTTAATACTAATTATTCCCATCCTATTGGCCGTAGCATTCCTTACGTTAGTGGAACGAAAAGTTCTAGGCTATATACAACTCCGAAAAGGTCCAAATGTCGTAGGTCCATATGGCCTACTTCAACCCATCGCCGATGCAATCAAACTTTTCATTAAAGAACCACTACGACCCGCTACATCTTCAGCCTCAATATTTATCCTAGCACCTATCATAGCTTTAGGCCTAGCCTTAACCATGTGAATTCCCCTACCAATACCCTATCCTCTTATCAACATAAACCTAGGAGTCCTATTTATACTAGCCATATCAAGCCTAGCCGTATACTCCATTCTCTGATCAGGCTGAGCTTCCAACTCAAAATACGCACTAATCGGAGCCCTACGAGCAGTAGCACAAACAATCTCATACGAAGTAACGCTAGCAATTATCCTGTTATCAGTACTCCTAATAAGTGGGTCCTTTACCCTCTCCACATTAATTACTACACAAGAACAAATATGGTTAATCCTCCCAGCATGGCCTCTAGCAATAATATGATTTATCTCAACACTAGCAGAAACAAACCGAGCTCCATTTGATTTAACTGAAGGAGAATCAGAGCTAGTCTCGGGCTTCAACGTAGAATATGCAGCAGGACCATTTGCCCTCTTCTTCATAGCAGAGTACGCAAATATTATCATAATAAATATCTTTACAGCAATTTTATTCCTAGGAACATCCCACAATCCACACATACCAGAACTCTACACAATCAATTTTACCATTAAATCCCTACTGCTCACAATATCCTTCCTATGAATCCGAGCATCCTACCCTCGATTTCGCTATGACCAACTAATACACTTACTATGAAAAAATTTTCTACCTCTGACACTAGCCCTGTGCATGTGACACGTATCCCTACCCATCCTTACATCAGGCATCCCACCACAAACATAAGAAATATGTCTGACAAAAGAGTTACTTTGATAGAGTAAATAATAGAGGTTCAAACCCTCTTATTTCTAGAACTATAGGAATCGAACCTACTCCTAAGAATCCAAAACTCTTCGTGCTCCCAATTACACCAAATTCTATTAGTAAGGTCAGCTAATTAAGCTATCGGGCCCATACCCCGAAAATGTTGGTTTATATCCTTCCCGTACTAATAAACCCAATTATCTTTATTATTATTCTACTAACCATTATACTAGGAACTATTATTGTCATAATCAGTTCTCACTGACTACTTGTCTGAATCGGGTTTGAAATAAATATACTCGCCATCATCCCCATCATAATAAAAAATCACAACCCACGAGCTACAGAAGCATCAACTAAATATTTTTTGACTCAATCAACAGCCTCAATACTACTAATAATAGCCGTCATCATTAACCTAATATTCTCAGGCCAATGAACCGTAATAAAACTATTTAACCCAATAGCCTCAATACTTATAACGATAGCCCTAGCTATAAAACTAGGAATAGCCCCATTTCACTTCTGAGTCCCAGAAGTAACACAGGGCATCCCCCTATCCTCAGGCCTTATCCTACTGACATGACAAAAACTAGCACCTATATCTGTACTTTACCAAATCTTCCCATCAATTAACCTAAACTTAATTCTAACCCTATCAGTTTTATCAATCCTAATTGGAGGCTGAGGGGGACTAAACCAAACACAACTCCGAAAAATCATAGCCTACTCATCAATCGCTCATATAGGCTGAATAACAGCAGTACTACCATATAACCCCACCATAACATTGCTAAACTTAATTATCTATATCATTATAACTTCCACCATATTTACCATATTTATAGCCAATTCCACCACCACTACCCTGTCATTATCACACACATGAAATAAAACACCCATTATAACCGTCCTAATTCTTGCCACTCTCCTATCCATAGGAGGACTCCCTCCCCTATCTGGGTTTATACCAAAATGAATAATCATCCAAGAGATAACAAAAAATAACAGCATCATTCTACCCACTTTCATAGCAATCACAGCTCTACTAAACTTATATTTTTATATACGACTCACGTATTCTACCACACTAACAATATTTCCCTCCACAAACAACATAAAAATAAAATGACAATTTCCCCTTATGAAAAAAATAACTTTTCTACCAACAATAGTCGTATTATCTACCATAATACTACCACTCACGCCAATACTATCAGTGTTAGAATAGGAATTTAGGTTAAACAGACCAAGAGCCTTCAAAGCCCTAAGCAAGTACAATTTACTTAATTCCTGATAAGGATTGCAAGACTACACCTTACATCAATTGAATGCAAATCAACCACTTTAATTAAGCTAAATCCTCACTAGACTGGTGGGCTCCACCCCCACGAAACTTTAGTTAACAGCTAAACACCCTAGCTAACT-GGCTTCAATCTACTTCTCCCGCCGCAAGAAAAAAAA-GGCGGGAGAAGCCCCGGCAGAATTGAAGCTGCTTCTCTGAATTTGCAATTCAACGTGTAAATTCACCACAGGGCTTGGTAAAAAGAGGAGTCAAACCTCTATCTTTAGATTTACAGTCTAATGCTTTGCTCAGCCATTTTACCCATGTTCATTAACCGCTGACTATTCTCAACCAACCATAAAGATATTGGTACCCTTTATCTACTATTTGGTGCTTGGGCCGGTATAGTAGGAACAGCTCTAAGCCTTCTAATTCGCGCTGAATTAGGCCAACCCGGAACTCTGCTCGGAGACGACCAAATCTACAACGTAGTTGTAACCGCACACGCATTTGTAATAATCTTCTTCATAGTAATACCAATCATAATTGGAGGATTCGGTAACTGACTTGTTCCCCTAATAATTGGTGCTCCCGATATAGCATTTCCCCGAATAAATAATATAAGCTTCTGACTCCTCCCTCCCTCATTCCTACTACTCCTCGCATCCTCTATAGTTGAAGCTGGGGCAGGAACAGGCTGAACCGTGTACCCTCCCTTAGCAGGCAACCTAGCCCATGCAGGAGCTTCAGTAGATCTAACCATTTTCTCTTTACACTTAGCAGGAGTTTCCTCAATTTTAGGAGCCATCAACTTCATTACAACAATTATCAACATAAAGCCCCCCGCAATGTCACAATACCAAACCCCTCTGTTCGTATGATCCGTAATAATTACCGCCGTACTACTACTACTCTCGCTCCCTGTATTAGCAGCCGGCATCACAATGCTATTAACAGACCGGAACCTAAATACAACCTTCTTCGACCCGGCAGGAGGAGGAGACCCTATTCTATATCAACACTTATTCTGATTCTTTGGACACCCCGAAGTCTATATTTTAATCTTACCTGGGTTTGGAATAATCTCTCATATCGTGACCTACTACTCAGGAAAAAAAGAACCATTCGGATATATGGGAATAGTTTGGGCTATAATGTCAATCGGATTTCTAGGTTTCATCGTATGAGCCCACCATATATTCACTGTCGGAATAGACGTCGACACACGAGCCTACTTCACATCAGCCACTATAATTATTGCTATTCCAACCGGGGTAAAAGTCTTCAGCTGATTGGCAACACTTCATGGAGGTAATATCAAATGGTCTCCTGCTATAATGTGAGCCCTAGGCTTTATTTTCTTATTTACAGTAGGGGGTTTAACTGGAATTGTCTTAGCCAACTCTTCCCTCGATATTGTTCTTCACGACACATACTACGTTGTCGCACATTTCCACTATGTTTTATCAATAGGAGCTGTATTTGCTATTATAGGGGGATTTGTTCATTGATTCCCACTATTCTCAGGTTATACTCTCAACGATACATGAGCCAAAATCCACTTCGCAATTATATTTGTAGGCGTCAATATAACCTTCTTCCCACAACACTTTCTAGGACTATCTGGCATGCCTCGACGATACTCCGACTACCCAGATGCATACACAATATGAAATACTATCTCATCAATAGGCTCATTCATTTCCCTAACAGCAGTTATACTAATAGTTTTCATCATCTGAGAAGCATTTGCATCTAAACGAGAAGTCTTGACTGTAGACTTAACCACGACAAATCTAGAATGATTAAACGGATGCCCTCCACCATATCACACATTTGAAGAACCCACCTATGTTAACCTAAAATAAGAAAGGAAGGAATCGAACCCCCTACTATTGGTTTCAAGCCAACATCATAACCTCTATGTCTCTCTC--AATAAACGAGGTGTTAGTAAAACATTATATAATTTTGTCAAAGTTAAGTTACAAGTGAAAGTCCTGTACACCTCATATGGCATATCCCATACAACTAGGATTCCAAGATGCAACATCACCAATCATAGAAGAACTACTTCACTTTCATGACCACACGCTAATAATTGTCTTCTTAATTAGCTCATTAGTACTTTACATTATTTCACTAATACTAACGACAAAGCTGACCCATACAAGCACGATAGATGCACAAGAAGTAGAGACAATCTGAACCATTCTGCCCGCCATCATCTTAATTCTAATTGCTCTTCCTTCTTTACGAATTCTATACATAATAGATGAAATCAATAACCCATCTCTTACAGTAAAAACCATAGGACATCAGTGATACTGAAGCTATGAGTATACAGATTATGAGGACTTAAGCTTCGACTCCTACATAATTCCAACATCAGAATTAAAGCCAGGGGAGCTACGACTATTAGAAGTCGATAATCGAGTTGTACTACCAATAGAAATAACAATCCGAATGTTAGTCTCCTCTGAAGACGTATTACACTCATGAGCTGTGCCCTCTCTAGGACTAAAAACAGACGCAATCCCAGGCCGTCTAAACCAAACAACCCTTATATCGTCCCGTCCAGGCTTATATTACGGTCAATGCTCAGAAATTTGCGGGTCAAACCACAGTTTCATACCCATTGTCCTTGAGTTAGTCCCACTAAAGTACTTTGAAAAATGATCTGCGTCAATATTATAAAATCACTAAGAAGCTATATAGCACTAACCTTTTAAGTTAGAGATTGAGAGCCATATACTCTCCTTGGTGACATGCCGCAACTAGACACGTCAACATGACTGACAATGATCTTATCAATATTCTTGACCCTTTTTATCATCTTTCAACTAAAAGTTTCAAAACACAACTTTTATCACAATCCAGAACTGACACCAACAAAAATATTAAAACAAAACACCCCTTGAGAAACAAAATGAACGAAAATTTATTTACCTCTTTTATTACCCCTGTAATTTTAGGTCTCCCTCTCGTAACCCTTATCGTACTATTCCCAAGCCTACTATTCCCAACATCAAACCGACTAGTAAGCAATCGCTTTGTAACCCTCCAACAATGAATACTTCAACTTGTATCAAAACAAATAATGAGTATCCACAATTCTAAAGGACAAACATGAACATTAATATTAATATCTCTGATCCTATTTATTGGATCAACAAACCTACTAGGCCTATTACCCCATTCATTCACACCAACAACACAACTATCAATAAACCTAGGCATAGCCATCCCCCTGTGAGCAGGAGCCGTAATTACAGGATTCCGCAATAAAACTAAAGCATCACTTGCCCATTTCTTACCACAAGGAACACCCACTCCACTAATCCCAATACTAGTAATTATTGAAACTATCAGCCTTTTTATTCAACCTATAGCCCTCGCCGTGCGGTTAACAGCTAACATCACTGCAGGACACCTATTAATTCACCTAATCGGAGGAGCTACACTTGCACTAATAAGCATTAGCACTACAACAGCTCTAATTACATTCACCATTCTAATCCTACTAACAATTCTAGAGTTTGCAGTAGCTATAATCCAAGCCTATGTATTCACTCTCCTAGTCAGCCTATATCTGCATAACAACACATAATGACACACCAAACTCATGCTTATCATATAGTAAACCCAAGCCCTTGACCTCTTACAGGAGCTTTGTCTGCCCTCTTAATAACATCCGGCCTAACCATGTGATTTCACTTTAACTCAATGACCCTGCTAATAATTGGCCTAACAACAAATATACTAACAATATACCAATGATGACGAGATGTTATCCGAGAAAGCACCTTCCAAGGGCACCATACCCCAGCTGTCCAAAAAGGCCTCCGTTATGGAATAATTCTTTTTATTATCTCCGAAGTACTATTCTTTACCGGATTTTTCTGAGCTTTCTACCACTCAAGCCTCGCCCCCACCCCTGAACTAGGCGGCTGCTGACCCCCAACAGGCATTCACCCACTAAACCCCCTAGAAGTCCCACTGCTCAACACCTCTGTCCTATTGGCTTCCGGAGTTTCTATTACCTGAGCCCATCATAGTTTAATAGAAGGGGACCGAAAGCATATATTACAAGCCCTATTTATCACCATCACATTAGGAGTCTACTTCACACTACTACAAGCCTCAGAATACTATGAAGCACCTTTTACTATCTCCGACGGAGTTTACGGCTCAACTTTTTTTGTAGCCACAGGCTTCCACGGCCTCCACGTCATCATTGGGTCCACCTTCTTAATTGTCTGCTTCTTCCGCCAATTAAAATTTCATTTTACTTCTAACCACCACTTCGGCTTTGAAGCCGCTGCCTGATACTGACATTTCGTAGACGTAGTCTGACTTTTCCTCTATGTTTCTATCTATTGATGAGGCTCCTATTCTTTTAGTATTAACTAGTACAGCTGACTTCCAATCAGCTAGTTTCGGTCTAGTCCGAAAAAGAATAATAAATTTAATACTAGCCCTCCTGACCAATTTTACACTAGCCACCCTACTCGTCATCATCGCATTCTGACTTCCCCAACTAAATGTATACTCTGAGAAAACAAGCCCATACGAATGTGGATTTGACCCCATAGGATCAGCCCGCCTTCCCTTCTCTATAAAATTCTTTCTGGTAGCCATCACATTCCTCTTATTTGACCTAGAAATTGCACTCCTCCTACCACTGCCATGAGCCTCACAAACAGCAAATCTAAACACAATGCTTACCATAGCCCTCTTCCTAATTATCCTCCTAGCTGTAAGCCTAGCCTATGAGTGAACTCAAAAAGGACTAGAATGAACCGAATATGGTACTTAGTTTAAAATAAAATAAATGATTTCGACTCATTAGATTATGATTTAATTCATAATTACCAAATGTCTATAGTATACATAAACATTATAATAGCATTCACAGTATCTCTTGTAGGACTACTAATATACCGATCCCACCTAATATCCTCCCTTCTATGCTTAGAAGGAATAATGCTATCCCTATTCGTTATAGCAGCCCTAACAATCCTCAACTCACATTTTACATTAGCTAGCATAATACCTATTATCCTACTAGTCTTCGCAGCCTGTGAAGCAGCCCTAGGTCTATCTCTACTAGTAATAGTATCAAATACATATGGTACTGATTATGTACAAAACCTCAACTTACTCCAATGCTAAAATACATTATTCCAACAATTATACTTATACCCCTAACCTGGTTATCAAAAAATAATATAATTTGGGTTAACTCCACAGCACACAGCCTTCTAATTAGCTTTACAAGCCTCCTCCTCATAAACCAGTTTGGCGACAACAGCCTTAATTTTTCACTACTATTTTTCTCCGACTCCCTATCCACTCCACTACTAATTTTAACCATATGGCTCCTCCCTCTAATACTAATAGCTAGCCAACATCATCTATCAAAAGAAAACCTAACCCGAAAAAAACTATTTATTACTATGCTGATCTCACTACAACTATTCCTAATTATAACCTTTACCGCCATGGAACTAATCTTATTTTATATTCTATTTGAAGCAACACTAGTCCCAACACTCATTATTATTACCCGATGAGGAAACCAAACAGAACGCCTAAACGCCGGACTCTATTTCCTATTCTATACACTAGCTGGCTCCCTACCCCTATTAGTCGCACTAATTTATATCCAAAACACAGTAGGATCCCTAAATTTCCTAATATTACAGTACTGAGTACAACCTGTTCATAACTCTTGATCTAATGTCTTCATATGACTAGCATGTATAATAGCTTTCATAGTAAAAATACCACTATATGGCCTCCACCTTTGACTACCTAAAGCTCACGTAGAAGCCCCCATCGCAGGCTCCATAGTCCTTGCAGCAGTTCTACTAAAACTAGGGGGGTACGGTATGCTACGAATCACACTAATTCTAAACCCTATGACCGACTTTATAGCATACCCATTCATTATACTCTCCCTATGAGGCATAATTATAACCAGCTCAATCTGCCTCCGTCAAACGGACCTAAAATCACTCATCGCATACTCCTCTGTAAGCCACATAGCACTCGTTATCGTAGCCATCCTTATCCAGACACCTTGAAGCTACATAGGAGCAACCGCCCTTATGATTGCCCACGGCCTCACATCCTCCATACTTTTCTGTCTAGCAAACTCAAACTACGAACGAATCCACAGCCGAACCATAATTCTAGCTCGAGGCCTACAAACGCTCCTTCCACTAATAGCCACCTGATGACTACTAGCAAGTCTAACCAACTTAGCTCTACCCCCAACAATCAACTTAATTGGAGAACTATTTGTAGTAATGTCAACCTTTTCATGATCTAACATTACAATTATTCTAATAGGAGTAAATATAGTAATCACCGCCCTATATTCTCTATACATGCTAATTATAACCCAACGAGGAAAATATACCTACCACATTAATAATATCTCGCCTTCCTTTACACGGGAAAATGCACTCATATCATTACACATCCTACCCCTACTACTCCTAACCCTAAACCCAAAAATTATTCTAGGACCTCTATACTGTAAATATAGTTTAACAAAAACATTAGATTGTGAATCTAACAATAGAAACTCATTACCTTCTTATTTACCGAAAAAGTATGCAAGAACTGCTAATTCTATGCTCCCATATCTAATAGTATGGCTTTTTCGAACTTTTAAAGGATAGTAGTTTATCCGTTGGTCTTAGGAACCAAAAAATTGGTGCAACTCCAAATAAAAGTAATAAACATATTCTCCTCACTCTCACTAGTTACTTTACTCTTACTAACTATACCCATTATAATAATAAGCTTTAACACCTACAAACCTTCCAACTACCCACTCTACGTAAAAACAGCTATCTCATACGCCTTCATTACCAGCATAATTCCCACAATAATATTTATCCACTCAGGCCAAGAACTAATTATTTCAAACTGACACTGACTAACCATCCAAACTCTTAAATTATCCCTCAGCTTTAAAATAGACTATTTCTCAATAATATTTATCCCAGTAGCACTATTCGTCACATGATCTATTATAGAATTCTCAATATGATATATATACTCAGACCCCAATATTAACAAATTCTTCAAATATCTACTCCTATTCCTCATTACTATGCTCATCCTTGTAACCGCAAACAACCTCTTCCAGCTATTCATTGGCTGAGAAGGCGTCGGAATCATATCATTTCTACTCATCGGATGATGATACGGACGAGCAGATGCAAACACAGCAGCCCTACAAGCAATCTTATATAACCGCATCGGCGACATTGGTTTCATTTTAGCAATAGCATGGTTCCTAACAAATCTCAATACCTGAGACCTCCAACAGATCTTCATACTAAACCCAAGCGACTCAAACATACCCTTGATTGGACTAGCATTAGCTGCAACCGGAAAATCCGCCCAATTTGGCCTCCACCCGTGACTTCCCTCTGCAATAGAAGGCCCAACTCCCGTCTCAGCACTACTCCATTCAAGCACAATAGTGGTAGCAGGTATCTTCCTACTAATCCGTTTCTATCCCCTCACAGAAAACAATAAATACATCCAATCTATTACATTATGCTTAGGAGCCATTACCACACTATTTACAGCAATATGCGCCCTCACCCAAAATGACATTAAAAAAATCATCGCCTTCTCCACATCCAGTCAACTGGGCCTTATAATAGTAACTATTGGCATTAACCAACCTTACCTAGCTTTCCTCCACATCTGTACCCACGCCTTTTTCAAAGCTATACTATTCATATGCTCCGGTTCCATTATTCACAGCCTAAACGACGAACAAGATATTCGAAAAATAGGAGGCCTATTTAAAGCCATGCCATTCACCACAACAGCCCTCATTGTTGGCAGTCTCGCACTAACAGGAATACCCTTCCTCACAGGATTCTACTCCAAAGACCTAATCATCGAAGCCGCCAACACGTCTTATACCAACGCCTGAGCCCTTCTAATAACATTAATTGCCACCTCTTTCACAGCTATTTACAGCACCCGTATTATTTTTTTCGCACTTCTAGGACAACCCCGATTCCCTACCCTAGTTAATATTAACGAAAACAACCCCCTTCTGATCAACTCTATCAAACGCTTACTAATTGGAAGCCTCTTCGCAGGATACATCATTTCCAACAATATTCCTCCAACAACAATTCCCCAAATAACTATGCCCTACTACCTAAAAACAACAGCCCTAATTGTTACAATCCTAGGCTTCATCTTAGCCCTAGAAATCAGTAATATAACTAAAAATCTAAAATATCACTACCCCTCAAACGCCTTCAAGTTCTCAACCTTGCTAGGGTATTTCCCCACAATTATACATCGCCTAGCTCCATACATAAATTTATCAATAAGCCAAAAATCAGCATCCTCCCTTCTAGACCTAATCTGACTAGAAGCCATCCTACCAAAAACCATCTCACTCGCCCAAATAAAAGCATCTACCCTGGTCACAAACCAAAAAGGCCTGATCAAACTATATTTCCTCTCCTTCTTAATCACAATCCTTATCAGCATAATCTTATTTAATTTCCACGAGTAATTTCTATAATAACCACAACACCAATTAATAAAGACCACCCAGTTACAATAACTAATCAGGTACCATAACTGTATAAAGCCGCAATCCCTATGGCCTCTTCACTAAAGAACCCAGAATCCCCTGTATCATAAATCACCCAATCCCCTAAACCATTAAACTCAAACACAACCTCAACTTCTTTATCCTTTAATACATAATAGACCATAAAGAACTCCATCAACAAGCCAGTAACAAATGCCCCTAAAACAGCCTTATTAGAAAGCCAAATTTCAGGATACTGTTCTGTAGCCATAGCCGTTGTATAACCAAAAACTACCATCATACCTCCCAAATAAATTAAAAAGACCATCAACCCCAAAAAGGATCCACCAAAATTCAATACAATTCCACAGCCAACCCCACCACTCACAATTAACCCTAACCCCCCATAAATAGGTGAAGGTTTCGAAGAAAACCCCACAAAACCTATCACGAAAATAACGCTTAGAATAAATACAATGTATAGTATCATTATTCTTACATGGAATCTAACCATGACTAATGATATGAAAAACCATCGTTGTCATTCAACTACAAGAACACTAATGACTAACATTCGAAAGTCCCACCCACTAATAAAAATTGTAAACAATGCATTCATCGACCTTCCAGCCCCATCAAACATTTCATCATGATGAAATTTCGGTTCCCTCCTGGGAATCTGCCTAATCCTACAAATCCTCACAGGCCTATTCCTAGCAATACACTACACATCCGACACAACAACAGCATTCTCCTCTGTTACCCATATCTGCCGAGACGTGAACTACGGCTGAATCATCCGATACATACACGCAAACGGAGCTTCAATGTTTTTTATCTGCTTATATATGCACGTAGGACGAGGCTTATATTACGGGTCTTACACTTTTCTAGAAACATGAAATATTGGAGTAATCCTTCTGCTCACAGTAATAGCCACAGCATTTATAGGATACGTCCTACCATGAGGACAAATATCATTCTGAGGAGCAACAGTCATCACCAACCTCTTATCAGCAATCCCATACATCGGCACAAATTTAGTCGAATGAATCTGAGGCGGATTCTCAGTAGACAAAGCAACCCTTACCCGATTCTTCGCTTTCCATTTTATCCTTCCATTTATCATCATAGCAATTGCCATAGTCCACCTACTATTCCTCCACGAAACAGGCTCCAACAACCCAACAGGAATTTCCTCAGACGTAGACAAAATCCCATTCCACCCCTACTATACCATTAAGGACATCTTAGGGGCCCTCTTACTAATTCTAGCTCTAATACTACTAGTACTATTCGCACCCGACCTCCTCGGAGACCCAGATAACTACACCCCAGCCAATCCACTCAACACACCCCCTCACATCAAACCCGAGTGATACTTCTTATTTGCATACGCAATCTTACGATCAATCCCCAACAAACTAGGAGGAGTACTAGCCCTAGCCTTCTCTATCCTAATTCTTGCTCTAATCCCCCTACTACACACCTCCAAACAACGAAGCATAATATTCCGACCACTCAGCCAATGCCTATTCTGAGCCCTAGTAGCAGACCTACTGACACTCACATGAATTGGAGGACAACCAGTCGAACACCCATATATCACCATCGGACAACTAGCATCTGTCCTATACTTTCTCCTCATCCTAGTGCTAATACCAACGGCCGGCACAATCGAAAACAAATTACTAAAATGAAGACAGGTCTTTGTAGTACATCTAATATACTGGTCTTGTAAACCAGAGAAGGAGAACAACTA-CCTCCCTAAGACTCAAGGAAGAAACTGCAGTCTCACCATCAACCCCCAAAGCTGAAGTTCTATTTAAACTATTCCCTG
		</sequence>
		<sequence>
			<taxon idref="76"/>
[truncated: 319,608 more chars]
